# Supplementary material for: Comparative Transcriptome Analysis in Tomato Fruit Reveals Genes, Pathways, and Processes Affected by the LEC1-LIKE4 Transcription Factor
Source: Int J Mol Sci. 2025 Jul 14;26(14):6728. doi: 10.3390/ijms26146728 (PMC12295452; doi:10.3390/ijms26146728)
Supplement: Supplementary file 1 [file ijms-26-06728-s001.zip]

Archive with 5 entries (5 files):
- Figure S1.pdf
- Supplementary_Table_S1.xlsx
- Supplementary_Table_S2.xlsx
- Supplementary_Table_S3.xlsx
- Supplementary_Table_S4.xlsx
