# Supplementary material for: Comparative Transcriptome Analysis in Tomato Fruit Reveals Genes, Pathways, and Processes Affected by the LEC1-LIKE4 Transcription Factor
Source: Int J Mol Sci. 2025 Jul 14;26(14):6728. doi: 10.3390/ijms26146728 (PMC12295452; doi:10.3390/ijms26146728)
Supplement: Supplementary file 1 [file ijms-26-06728-s001.zip › Supplementary_Table_S1.xlsx]

## Sheet: TF_Family_Counts
Supplementary Table S1 (part 1): Number of Transcription Factors identified per family in the fruit of lines M7_5 and M29_2 with disrupted l1l4 coding sequence, compared to a wild-type (WT) tomato genotype as a control.
TF Family	Total DEGs in M7_5	Total DEGs in M29_2
ERF	45	45
MYB	44	30
bHLH	43	29
WRKY	38	27
C2H2	31	22
NAC	29	19
GRAS	26	14
MYB_related	24	18
bZIP	23	19
HD-ZIP	14	13
HSF	13	15
C3H	13	5
G2-like	12	13
ARF	12	7
LBD	12	7
Dof	11	6
AP2	11	5
M-type_MADS	10	9
MIKC_MADS	9	13
GATA	9	4
Trihelix	9	4
B3	8	12
TCP	8	3
CO-like	7	6
TALE	6	5
DBB	6	4
SBP	6	4
ZF-HD	5	3
ARR-B	4	4
NF-YA	4	4
NF-YB	4	4
FAR1	4	3
GRF	4	3
BES1	3	3
EIL	3	2
Nin-like	3	2
WOX	3	2
CAMTA	3	1
CPP	3	1
GeBP	3	1
HB-other	3	1
MADS	3	0
E2F/DP	2	3
YABBY	2	2
RAV	2	1
NF-YC	2	0
HRT-like	1	1
SRS	1	1
HB-PHD	1	0
STAT	1	0
LSD	0	2

## Sheet: M7_5_TF_DEGs
Supplementary Table S1 (part 2): Transcription Factors and Regulators identified in the fruit of the line M7_5 with disrupted l1l4 coding sequence, compared to a wild-type (WT) tomato genotype as a control.
GeneID	log2FC	pvalue	padj	Gene Description (iTAG4.1)	Gene Description (UniProtKB/TrEMBL)	TF/TR (PlantTFDB)
Solyc08g080100.3	7.9744	0	0		-	MIKC_MADS
Solyc12g098620.2	7.92903	3.39642e-14	1.58153e-13	bHLH transcription factor 072	-	bHLH
Solyc02g077920.3	7.68444	2.17286e-99	5.4473e-98	Colorless non-ripening	-	SBP
Solyc09g008440.1	7.6809	5.14354e-10	1.91315e-09	Zinc finger protein (AHRD V3.3 *** A0A200R9U1_9MAGN)	-	C2H2
Solyc07g052960.2	7.3576	0	0		-	GRAS
Solyc09g010680.3	6.97663	1.95109e-07	5.98993e-07	Dof zinc finger protein DOF3.6 (AHRD V3.3 *** A0A2G3BK09_CAPCH)	-	Dof
Solyc10g080920.2	6.29304	1.77898e-05	4.5556e-05	Protein RADIALIS-like 2 (AHRD V3.3 *** A0A2G2VVI4_CAPBA)	-	MYB_related
Solyc09g010840.1	6.14931	8.15988e-68	1.34885e-66	phantastica	-	MYB
Solyc11g032100.2	5.88267	7.39964e-05	0.00017714	Tomato AGAMOUS 12	Agamous-like MADS-box protein AGL12 [Source:Projected from Arabidopsis thaliana (AT1G71692) UniProtKB/Swiss-Prot;Acc:Q38841]	MIKC_MADS
Solyc11g062060.2	5.72386	3.67928e-21	2.27886e-20	Zinc finger protein (AHRD V3.3 *** A0A200QA40_9MAGN)	Zinc finger protein WIP4 [Source:Projected from Arabidopsis thaliana (AT3G20880) UniProtKB/Swiss-Prot;Acc:Q8W030]	C2H2
Solyc04g006990.3	5.70312	0.000162468	0.0003756		-	bHLH
Solyc01g109880.3	5.51152	0	0	BZIP transcription factor (AHRD V3.3 *** Q8GTZ1_CAPCH)	BZIP transcription factor [Source:UniProtKB/TrEMBL;Acc:C0KYN1]	bZIP
Solyc01g096320.3	5.48688	1.7204e-25	1.21576e-24	Homeobox-leucine zipper protein HOX6 (AHRD V3.3 *** A0A1U8DTA9_CAPAN)	-	HD-ZIP
Solyc02g085600.1	5.42842	3.49414e-280	3.21902e-278	Scarecrow-like protein 15 (AHRD V3.3 *** A0A2G3AAH7_CAPAN)	BAC19.14 [Source:UniProtKB/TrEMBL;Acc:Q9FYW2]	GRAS
Solyc12g017370.2	5.41534	0.000835889	0.00177078	Myb family transcription factor APL (AHRD V3.3 *** A0A1U8G1X9_CAPAN)	-	G2-like
Solyc11g073120.2	5.39931	1.80306e-48	2.17934e-47	R2R3MYB transcription factor 58	-	MYB
Solyc07g053450.3	5.39752	0.000125891	0.000294404	Basic-leucine zipper (BZIP) transcription factor family protein (AHRD V3.11 *** tr|A0A1P8B300|A0A1P8B300_ARATH)	-	bZIP
Solyc08g082210.3	5.3561	7.36106e-13	3.21433e-12	Ethylene-responsive transcription factor (AHRD V3.3 *** A0A2G3ADG6_CAPAN)	-	ERF
Solyc06g075330.2	5.19293	0.00465909	0.00883886	LOB domain-containing protein.1	-	LBD
Solyc01g079620.3	5.18997	1.13787e-07	3.57266e-07	Myb 12 transcription factor (AHRD V3.11 *** tr|D2EBC3|D2EBC3_9SOLN)	MYB12 [Source:UniProtKB/TrEMBL;Acc:B4YAJ8]	MYB
Solyc06g005090.3	5.1595	0.00173728	0.00352605	LOB domain-containing protein (AHRD V3.3 *** A0A2K3PP50_TRIPR)	-	LBD
Solyc03g113270.3	5.11988	0	0	LEVAHOX1G L.esculentum homeobox	-	HD-ZIP
Solyc11g072500.2	5.11137	0.00249492	0.00494728	Dof zinc finger protein (AHRD V3.3 *** A0A2K3LIE4_TRIPR)	-	Dof
Solyc02g079760.3	5.05887	2.70368e-05	6.77055e-05	Basic helix-loop-helix (BHLH) DNA-binding superfamily protein (AHRD V3.3 *** A0A2U1PMP2_ARTAN)	-	bHLH
Solyc02g067310.3	4.86619	0.00722116	0.013262	Zinc-finger homeodomain protein 10 (AHRD V3.3 *** A0A2G2XD03_CAPBA)	-	ZF-HD
Solyc04g080710.3	4.85798	0.00532612	0.0100077	Basic helix-loop-helix (BHLH) DNA-binding superfamily protein (AHRD V3.3 *-* A0A1I9LLG7_ARATH)	-	bHLH
Solyc06g008360.3	4.8569	1.20348e-06	3.44855e-06	NAC domain-containing protein (AHRD V3.3 *-* A0A2U1MZK2_ARTAN)	-	NAC
Solyc01g100220.3	4.78898	0.00672059	0.0124111	GATA transcription factor 23 (AHRD V3.3 *** A0A2G3AXR3_CAPCH)	-	GATA
Solyc04g081000.3	4.76998	3.66506e-06	1.0059e-05	Deficiens	Floral homeotic protein DEFICIENS [Source:UniProtKB/TrEMBL;Acc:Q2UVA8]	MIKC_MADS
Solyc08g005260.2	4.75014	0.00155309	0.00317211	Homeodomain-like superfamily protein (AHRD V3.3 *** A0A2U1QD82_ARTAN)	-	G2-like
Solyc01g104650.3	4.74364	0	0	ABSCISIC ACID-INSENSITIVE 5-like protein 5 (AHRD V3.3 *** A0A2I4GE24_9ROSI)	-	bZIP
Solyc01g065980.3	4.71239	0	0		-	ERF
Solyc06g074360.3	4.68879	0.0107434	0.0191579	Zinc finger protein WIP3 (AHRD V3.3 *** A0A2G2ZDE0_CAPAN)	Zinc finger protein WIP5 [Source:Projected from Arabidopsis thaliana (AT1G51220) UniProtKB/Swiss-Prot;Acc:Q8W031]	C2H2
Solyc06g053960.3	4.62507	1.69469e-264	1.43846e-262	Heat shock transcription factor (AHRD V3.3 *-* A0A1Y1I763_KLENI)	-	HSF
Solyc06g066180.3	4.58405	0.00277756	0.00546423	Myb family transcription factor APL (AHRD V3.3 *** A0A1U8GUR4_CAPAN)	-	G2-like
Solyc02g084420.3	4.45956	2.05552e-05	5.21602e-05	Zinc finger	-	DBB
Solyc04g051690.3	4.45242	0.00415286	0.00795035	WRKY transcription factor 51	-	WRKY
Solyc12g006800.2	4.44767	0.00421838	0.00806556	myb family transcription factor EFM-like (AHRD V3.3 *** A0A2I4HNH6_9ROSI)	Myb family transcription factor EFM [Source:Projected from Arabidopsis thaliana (AT2G03500) UniProtKB/Swiss-Prot;Acc:Q9ZQ85]	MYB
Solyc05g009170.2	4.38066	3.4581e-05	8.58201e-05	Zinc finger protein 8 (AHRD V3.3 *** A0A2G3B627_CAPCH)	-	C2H2
Solyc02g088190.3	4.31561	3.81234e-06	1.04485e-05	MYB transcription factor (AHRD V3.11 *-* tr|A0A0U3IU11|A0A0U3IU11_MESCR)	-	MYB
Solyc04g005100.3	4.24839	1.03333e-277	9.40496e-276	transcription factor MYB1R1-like (AHRD V3.3 *** A0A2I4GKI8_9ROSI)	-	MYB_related
Solyc06g069430.3	4.19017	0	0	FRUITFULL-like MADS-box 1	-	MIKC_MADS
Solyc03g118290.3	4.18935	7.0643e-80	1.4056e-78	auxin response factor 2A	Auxin response factor 2A [Source:UniProtKB/Swiss-Prot;Acc:Q2LAJ3]	ARF
Solyc06g071300.1	4.14472	8.18069e-21	4.99862e-20	AGAMOUS-like 98 (AHRD V3.3 *-* Q9FIW6_ARATH)	SRF-type transcription factor family protein [Source:UniProtKB/TrEMBL;Acc:Q53J20]	0
Solyc01g106700.3	4.09776	1.59822e-61	2.40988e-60	MADS-box transcription factor 23 (AHRD V3.3 *** A0A2G2Y5S9_CAPAN)	-	M-type_MADS
Solyc10g080960.1	3.90073	4.91059e-05	0.000119885	Two-component response regulator AR.1	-	G2-like
Solyc06g076770.3	3.83843	2.73854e-67	4.49084e-66	Transcription factor DIVARICATA (AHRD V3.3 *** A0A2G2ZE22_CAPAN)	-	MYB
Solyc11g020670.1	3.76171	0	0	TCP transcription factor 12	-	TCP
Solyc12g006120.2	3.73763	3.46477e-09	1.21702e-08	Nuclear transcription factor Y subunit B (AHRD V3.3 *-* A0A2G2X323_CAPBA)	-	NF-YB
Solyc10g006880.3	3.73234	8.55527e-300	8.77321e-298	NAC domain protein	NAC domain protein [Source:UniProtKB/TrEMBL;Acc:Q56UP7]	NAC
Solyc06g053220.3	3.71513	4.39733e-14	2.03797e-13	Homeobox-leucine zipper protein HOX6 (AHRD V3.3 *** A0A2G2WIJ7_CAPBA)	-	HD-ZIP
Solyc02g093130.2	3.71229	3.30751e-153	1.39069e-151	Ethylene-responsive transcription factor RAP2-10 (AHRD V3.3 *** A0A2G2XHS4_CAPBA)	-	ERF
Solyc03g121660.3	3.62995	7.10815e-125	2.29476e-123	Protein indeterminate-domain 7 (AHRD V3.3 *** A0A2G2V8T0_CAPBA)	-	C2H2
Solyc05g051380.3	3.50912	0.0149895	0.0260353	AP2-like ethylene-responsive transcription factor AIL6 (AHRD V3.3 *** A0A2G3CG18_CAPCH)	-	AP2
Solyc07g043330.2	3.47572	0.000190148	0.000435682	Transcription factor GRAS (AHRD V3.3 *** A0A200QPL1_9MAGN)	-	GRAS
Solyc05g047460.3	3.41287	1.89034e-61	2.84656e-60	Auxin Response Factor 7B	Auxin response factor [Source:UniProtKB/TrEMBL;Acc:K4C0Y0]	ARF
Solyc10g078670.2	3.38926	0.0299467	0.0490412	Transcription factor (AHRD V3.3 *** A0A2R4QNU7_9POAL)	-	bZIP
Solyc02g087970.1	3.33965	2.08059e-188	1.16139e-186	Mini zinc finger protein (AHRD V3.3 *** A0ZXL1_SOLLC)	Mini zinc finger protein [Source:UniProtKB/TrEMBL;Acc:A0ZXL1]	ZF-HD
Solyc07g006630.3	3.33543	0.000154629	0.000358392		Zinc finger protein CONSTANS-LIKE 5 [Source:Projected from Arabidopsis thaliana (AT5G57660) UniProtKB/Swiss-Prot;Acc:Q9FHH8]	CO-like
Solyc11g064800.2	3.32705	3.18803e-23	2.09664e-22	Protein LATERAL ROOT PRIMORDIUM.1	-	SRS
Solyc06g073920.3	3.31133	2.03684e-225	1.36571e-223	CRABS CLAW-like protein 2a	-	YABBY
Solyc05g012020.3	3.30006	0	0		MADS-box transcription factor MADS-rin [Source:UniProtKB/TrEMBL;Acc:Q8S4L3]	MADS
Solyc12g006240.2	3.28265	6.44449e-32	5.39533e-31	Zinc finger protein CONSTANS-LIKE 9 (AHRD V3.3 *** A0A2G2YTW9_CAPAN)	-	DBB
Solyc07g005400.3	3.25974	0.000115267	0.00027062	bHLH transcription factor 050	-	bHLH
Solyc06g066340.3	3.25649	1.15478e-15	5.7683e-15	Homeodomain-like superfamily protein (AHRD V3.11 *-* tr|A0A2U1QD82|A0A2U1QD82_ARTAN)	-	G2-like
Solyc04g008500.3	3.24269	2.82839e-08	9.32362e-08	Protein indeterminate-domain 6	-	C2H2
Solyc03g119740.3	3.22107	3.12249e-38	3.02673e-37	Transcription factor DIVARICATA (AHRD V3.3 *** A0A1U8FVE8_CAPAN)	-	MYB
Solyc12g010800.2	3.17596	0.0119773	0.0211717	Basic-leucine zipper (BZIP) transcription factor family protein (AHRD V3.3 *** A0A1I9LST2_ARATH)	-	bZIP
Solyc03g044300.3	3.17112	0	0	APETALA2a	APETALA2-like protein [Source:UniProtKB/TrEMBL;Acc:B2ZP48]	AP2
Solyc03g006830.3	3.15838	6.50051e-14	2.99008e-13	MADS-box transcription factor (AHRD V3.3 *** Q1EMR8_PLAMJ)	MADS-box transcription factor FYFL [Source:UniProtKB/TrEMBL;Acc:W5S185]	MADS
Solyc07g053750.1	3.14717	3.63001e-07	1.0918e-06	Zinc finger transcription factor 50	-	C3H
Solyc07g040680.3	3.11718	1.53582e-68	2.57825e-67	Heat shock transcription factor (AHRD V3.3 *-* A0A1Y1I763_KLENI)	Heat stress transcription factor A-9 [Source:Projected from Arabidopsis thaliana (AT5G54070) UniProtKB/Swiss-Prot;Acc:Q9LVW2]	0
Solyc09g066360.1	3.07478	8.72547e-11	3.40412e-10	Ethylene Response Factor C.3	-	ERF
Solyc02g082670.3	3.02323	4.39686e-147	1.74817e-145	WUSCHEL-related homeobox 13 (AHRD V3.3 *** A0A1U8FNS5_CAPAN)	WOX13 [Source:Projected from Arabidopsis thaliana (AT4G35550) UniProtKB/TrEMBL;Acc:A0A178UZQ1]	WOX
Solyc04g050750.1	2.87238	0.00644078	0.0119215		-	ERF
Solyc12g005420.2	2.81363	0.0012093	0.00250538	B-box zinc finger protein 22 (AHRD V3.3 *** A0A1U8E1E2_CAPAN)	-	DBB
Solyc02g021680.3	2.78577	3.24326e-63	5.03438e-62	WRKY transcription factor 35	-	WRKY
Solyc07g053290.3	2.78564	1.96078e-22	1.25564e-21	bHLH transcription factor 054	-	bHLH
Solyc02g091930.3	2.7645	1.06656e-09	3.89171e-09	Homeobox-leucine zipper protein HOX27 (AHRD V3.3 *** A0A2G3D8F8_CAPCH)	-	HD-ZIP
Solyc07g006880.1	2.7437	4.45967e-156	1.9325e-154	Zinc finger protein 7 (AHRD V3.3 *** A0A2G2YZK1_CAPAN)	Zinc finger protein 2 [Source:Projected from Arabidopsis thaliana (AT5G57520) UniProtKB/Swiss-Prot;Acc:Q39261]	C2H2
Solyc02g070880.1	2.74084	2.05417e-68	3.43317e-67	Helix-loop-helix DNA-binding	-	bHLH
Solyc03g116340.3	2.70148	2.21476e-227	1.5073e-225	bHLH transcription factor 025	Transcription factor bHLH47 [Source:Projected from Arabidopsis thaliana (AT3G47640) UniProtKB/Swiss-Prot;Acc:Q9SN74]	bHLH
Solyc02g084590.3	2.69221	0.000121928	0.000285489	GATA transcription factor (AHRD V3.3 *** K4BAX4_SOLLC)	-	GATA
Solyc06g005590.3	2.68254	5.84359e-20	3.4434e-19	Telomere repeat-binding protein 4 (AHRD V3.3 *-* A0A2G3C540_CAPCH)	-	MYB_related
Solyc04g007210.3	2.67586	4.79699e-13	2.11547e-12	Zinc finger protein CONSTANS-LIKE 7 (AHRD V3.3 *** A0A2G2VK65_CAPBA)	-	CO-like
Solyc08g061130.3	2.66222	5.41032e-42	5.75382e-41	Transcription factor HY5 (AHRD V3.3 *** A0A1U8E2N7_CAPAN)	Transcription factor HY5 [Source:UniProtKB/Swiss-Prot;Acc:Q9SM50]	bZIP
Solyc04g081370.2	2.64015	1.58477e-17	8.54526e-17	C2H2-like zinc finger protein (AHRD V3.3 *** A0A2U1KP34_ARTAN)	-	C2H2
Solyc03g111260.3	2.48522	6.23114e-48	7.45599e-47	Ribonuclease J (AHRD V3.3 *** A0A1J3CQJ0_NOCCA)	Ribonuclease J [Source:Projected from Arabidopsis thaliana (AT5G63420) UniProtKB/Swiss-Prot;Acc:Q84W56]	Trihelix
Solyc04g080740.1	2.48401	1.34068e-210	8.51086e-209	BZIP transcription factor (AHRD V3.3 *** I6MK31_PRUPE)	-	bZIP
Solyc11g068950.2	2.47146	2.07648e-273	1.84546e-271	BEL1-like homeodomain protein.1	-	TALE
Solyc06g076270.3	2.47032	6.71352e-93	1.5573e-91	Telomere repeat-binding protein 2 (AHRD V3.3 *** A0A2G3CBM6_CAPCH)	-	MYB_related
Solyc09g066010.3	2.46293	3.78786e-05	9.36857e-05	WRKY transcription factor 24	-	WRKY
Solyc10g079120.2	2.46286	1.43522e-63	2.23857e-62	Zinc finger transcription factor 60	-	C3H
Solyc02g077560.3	2.46285	2.31759e-103	6.09321e-102	auxin response factor 3	Auxin response factor [Source:UniProtKB/TrEMBL;Acc:K4B8Y1]	ARF
Solyc11g010570.2	2.4427	0.0301632	0.0493816	jointless	MADS-box protein JOINTLESS [Source:UniProtKB/Swiss-Prot;Acc:Q9FUY6]	MIKC_MADS
Solyc01g008230.3	2.42248	5.08022e-117	1.54957e-115	TCP transcription factor 15 (AHRD V3.11 *** tr|G3BGV5|G3BGV5_SOLLC)	TCP transcription factor 15 [Source:UniProtKB/TrEMBL;Acc:G3BGV5]	TCP
Solyc07g021550.3	2.41481	7.86052e-28	5.93612e-27	Protein EFFECTOR OF TRANSCRIPTION 2 (AHRD V3.3 *** ET2_ARATH)	-	HRT-like
Solyc06g074120.3	2.41165	7.45412e-134	2.63135e-132	bell-like homeodomain protein 2	Bell-like homeodomain protein 2 [Source:UniProtKB/TrEMBL;Acc:Q7Y0Z7]	TALE
Solyc06g008740.3	2.40729	4.55652e-25	3.17248e-24	Zinc finger transcription factor 40	-	C3H
Solyc01g007070.3	2.39562	1.36231e-116	4.14415e-115	BEL1-like homeodomain protein 3 (AHRD V3.3 *** A0A2G3AY56_CAPCH)	-	TALE
Solyc06g036170.1	2.38681	2.20694e-186	1.20812e-184	gras9	-	GRAS
Solyc01g067550.3	2.37375	9.10994e-49	1.1088e-47	Zinc finger transcription factor 8	-	C3H
Solyc07g063420.3	2.3103	2.41996e-100	6.14149e-99	NAC domain-containing protein (AHRD V3.3 *** A0A2U1LQQ4_ARTAN)	NAC transcription factor [Source:UniProtKB/TrEMBL;Acc:K4CH25]	NAC
Solyc11g069190.2	2.29765	5.70897e-10	2.11686e-09	auxin response factor 4	Auxin response factor [Source:UniProtKB/TrEMBL;Acc:Q2LAI9]	ARF
Solyc04g011670.3	2.27333	0.0212202	0.0357715	Transcription factor TGA7 (AHRD V3.3 *** A0A1U8GLI3_CAPAN)	-	bZIP
Solyc03g114830.3	2.22547	5.7767e-107	1.57732e-105	FRUITFULL-like MADS-box 2	-	MIKC_MADS
Solyc12g008350.2	2.18782	0.000252585	0.000571234	dehydration responsive element binding protein 2	-	ERF
Solyc07g052700.3	2.182	6.26489e-63	9.68493e-62	MADS-box transcription factor (AHRD V3.3 *** A0A2K3PNN3_TRIPR)	-	M-type_MADS
Solyc09g090790.3	2.17223	3.99966e-06	1.09342e-05	R2R3MYB transcription factor 79	-	MYB
Solyc03g121840.3	2.12893	1.08683e-111	3.09821e-110	telomere repeat-binding factor 4-like (AHRD V3.3 *** A0A2I4FU12_9ROSI)	-	MYB_related
Solyc04g081190.3	2.11897	7.87793e-60	1.16009e-58	vsf-1	Transcription factor VSF-1 [Source:UniProtKB/TrEMBL;Acc:O81998]	bZIP
Solyc12g014610.2	2.11068	1.70448e-09	6.12474e-09	WRKY transcription factor 20	-	WRKY
Solyc03g093560.1	2.08933	6.49084e-08	2.07963e-07	ethylene response factor C.6	-	ERF
Solyc08g075950.2	2.06292	6.01311e-05	0.000145531	Growth-regulating factor 5 (AHRD V3.11 *** tr|A0A2G2XMC2|A0A2G2XMC2_CAPBA)	-	GRF
Solyc09g014250.3	2.05008	0.000296088	0.000663329	Transcription factor DIVARICATA (AHRD V3.3 *** A0A2G2VYG4_CAPBA)	-	MYB
Solyc01g103780.3	2.04748	4.23301e-100	1.07068e-98		-	TCP
Solyc06g063070.3	2.04693	0	0	Ethylene Response Factor A.3	JERF1 [Source:UniProtKB/TrEMBL;Acc:Q8LGR9]	ERF
Solyc11g010270.2	2.03993	1.00873e-27	7.58741e-27	Homeobox-leucine zipper protein HOX4 (AHRD V3.3 *** A0A2G2Y5D1_CAPAN)	-	HD-ZIP
Solyc08g067150.3	2.03662	2.70021e-27	2.01167e-26	CRC domain-containing protein TS.1	-	CPP
Solyc12g089240.2	2.03397	4.7391e-93	1.10269e-91	B-box zinc finger protein 22 (AHRD V3.3 *** A0A1U8F0C2_CAPAN)	-	DBB
Solyc03g007460.2	2.02089	0.00382584	0.00736286	Solanum lycopersicum Cytokinin Response Factor 4	-	ERF
Solyc02g087960.3	2.00957	7.08283e-09	2.43504e-08	R2R3MYB transcription factor 94	-	MYB
Solyc11g017470.2	2.00597	1.18971e-254	9.62944e-253	NAC domain-containing protein (AHRD V3.3 *** A0A2K3N804_TRIPR)	NAC4 domain protein [Source:UniProtKB/TrEMBL;Acc:K4D6Q0]	NAC
Solyc09g011380.3	1.99573	1.16519e-09	4.24067e-09	BEL1-like homeodomain protein 9 (AHRD V3.3 *** A0A2G2VXF9_CAPBA)	-	TALE
Solyc01g008910.2	1.95211	3.04479e-19	1.75048e-18	Transcription factor GRAS (AHRD V3.3 *** A0A200QIE7_9MAGN)	-	GRAS
Solyc07g047950.1	1.93698	2.66452e-12	1.12724e-11	Transcription factor GRAS (AHRD V3.3 *** A0A200QZY2_9MAGN)	-	GRAS
Solyc10g085620.2	1.91537	0.00437074	0.00833718	Myb family transcription factor APL (AHRD V3.3 *** A0A1U8E9S3_CAPAN)	-	G2-like
Solyc06g073730.2	1.90928	6.80326e-100	1.71695e-98	LeEIL4EIN3-like	EIN3-like protein [Source:UniProtKB/TrEMBL;Acc:Q76DI3]	EIL
Solyc12g007070.2	1.90802	4.24504e-48	5.09023e-47	Heat shock transcription factor (AHRD V3.3 *-* A0A1Y1I763_KLENI)	Heat stress transcription factor C-1 [Source:Projected from Arabidopsis thaliana (AT3G24520) UniProtKB/Swiss-Prot;Acc:Q9LV52]	0
Solyc10g079050.2	1.90594	1.15218e-25	8.18296e-25	BHLH transcription factor o95	-	bHLH
Solyc06g008610.3	1.90216	1.4401e-55	1.97203e-54	WRKY transcription factor 21	-	WRKY
Solyc02g071730.3	1.88251	4.85291e-23	3.17224e-22		Floral homeotic protein AGAMOUS [Source:UniProtKB/Swiss-Prot;Acc:Q40168]	MIKC_MADS
Solyc04g008870.3	1.87266	7.09921e-06	1.89728e-05	Transcription factor DIVARICATA (AHRD V3.3 *** A0A2G2X9C5_CAPBA)	Transcription factor SRM1 [Source:Projected from Arabidopsis thaliana (AT5G08520) UniProtKB/Swiss-Prot;Acc:Q9FNN6]	MYB
Solyc01g087030.3	1.83566	1.31076e-118	4.04159e-117	Zinc finger transcription factor 10	-	C3H
Solyc11g011260.1	1.81583	3.98116e-17	2.10806e-16	GAI	DELLA protein GAI [Source:UniProtKB/Swiss-Prot;Acc:Q7Y1B6]	GRAS
Solyc01g079260.3	1.78445	8.75686e-44	9.70449e-43	WRKY transcription factor (AHRD V3.11 *** tr|A0A2I4GEI8|A0A2I4GEI8_9ROSI)	-	WRKY
Solyc06g075250.3	1.74584	4.23044e-36	3.89575e-35	Zinc finger protein JACKDAW (AHRD V3.3 *** A0A1U8HBP2_CAPAN)	-	C2H2
Solyc06g073720.2	1.74408	1.80356e-74	3.33394e-73	EIL1	-	EIL
Solyc11g044320.2	1.74182	1.55649e-54	2.09594e-53	Telomere repeat-binding factor.1	Telomere repeat-binding factor 1 [Source:Projected from Arabidopsis thaliana (AT1G49950) UniProtKB/Swiss-Prot;Acc:Q8VWK4]	MYB_related
Solyc09g063010.3	1.71101	5.19805e-15	2.52743e-14	Basic helix-loop-helix (BHLH) DNA-binding superfamily protein (AHRD V3.11 *-* tr|A0A2H1ZEQ1|A0A2H1ZEQ1_ARATH)	-	bHLH
Solyc03g043900.1	1.68612	3.49611e-19	2.00487e-18		-	bZIP
Solyc05g006650.3	1.6736	0.000732093	0.00156213	bHLH transcription factor 036	-	bHLH
Solyc04g011630.2	1.67261	7.02604e-13	3.07159e-12	Transcription factor GRAS (AHRD V3.3 *-* A0A2U1PJZ1_ARTAN)	-	GRAS
Solyc03g117520.2	1.62997	1.97848e-11	8.01828e-11	Protein FAR1-RELATED SEQUENCE 6 (AHRD V3.3 *** A0A2G2WQF9_CAPBA)	-	FAR1
Solyc11g028020.2	1.62825	0.0217495	0.0365904		TAGL11 transcription factor [Source:UniProtKB/TrEMBL;Acc:Q8H280]	0
Solyc04g076580.3	1.60422	2.18933e-40	2.236e-39		Transcription initiation factor TFIID subunit 7 [Source:Projected from Arabidopsis thaliana (AT1G55300) UniProtKB/Swiss-Prot;Acc:B9DG24]	0
Solyc08g063040.3	1.6041	1.24557e-05	3.23981e-05	Zinc-finger protein	-	C2H2
Solyc12g010330.2	1.59056	4.36674e-22	2.76898e-21	Two-component response regulator (AHRD V3.3 *** A0A2G2X4J0_CAPBA)	-	ARR-B
Solyc01g101250.3	1.58869	4.44513e-38	4.29778e-37	G-patch domain-containing protein (AHRD V3.3 *** A0A1Q3DGV7_CEPFO)	-	C2H2
Solyc06g062520.1	1.58708	0.00956228	0.0171978		-	Dof
Solyc04g015060.2	1.57947	5.7324e-16	2.90244e-15	Nuclear transcription factor Y subunit B-6 (AHRD V3.3 *** A0A2G3CDL2_CAPCH)	-	NF-YB
Solyc07g052830.3	1.55728	9.6761e-07	2.79956e-06	DNA-binding storekeeper transcriptional regulator (AHRD V3.11 *-* tr|A0A2K3LQD1|A0A2K3LQD1_TRIPR)	-	GeBP
Solyc10g079150.2	1.55336	0.00158519	0.00323416	Nuclear transcription factor Y subunit A-7 (AHRD V3.3 *** A0A2G3BHM5_CAPCH)	-	NF-YA
Solyc01g102300.3	1.54945	4.42084e-37	4.16935e-36	bHLH transcription factor 006	-	bHLH
Solyc09g057880.3	1.54211	6.6997e-09	2.30858e-08	protein FAR1-RELATED SEQUENCE 5 (AHRD V3.3 *** A0A2I4HVM5_9ROSI)	-	FAR1
Solyc04g079980.3	1.54113	1.50736e-25	1.06654e-24	Protein BZR1-like protein.1	-	BES1
Solyc01g102760.3	1.53452	1.53425e-38	1.49938e-37	PHD finger protein ALFIN-LIKE 8 (AHRD V3.3 *** A0A1U8DXM3_CAPAN)	Putative alfin-like transcription factor [Source:UniProtKB/TrEMBL;Acc:C9EID2]	0
Solyc11g008560.2	1.53306	5.55266e-15	2.69518e-14	AP2-like ethylene-responsive transcription factor BBM (AHRD V3.3 *** A0A2G2VE87_CAPBA)	-	AP2
Solyc04g071360.3	1.52747	6.45285e-14	2.96936e-13	Trihelix transcription factor GT.1	-	Trihelix
Solyc04g072460.3	1.47902	0.00210184	0.00420869	Transcription factor TGA7 (AHRD V3.3 *** A0A2G2WZD9_CAPBA)	-	bZIP
Solyc03g104810.3	1.4777	2.54602e-36	2.36186e-35	WRKY transcription factor 5	-	WRKY
Solyc01g079870.3	1.45878	1.22178e-60	1.8145e-59	CONSTANS interacting protein 2b	-	NF-YC
Solyc02g065290.1	1.42647	0.0152375	0.0264396	Dof zinc finger protein2	-	Dof
Solyc12g042070.2	1.42345	4.6196e-18	2.53865e-17	Auxin Response Factor 2B	-	ARF
Solyc11g072470.2	1.42167	4.33186e-77	8.34094e-76	LOB domain-containing protein (AHRD V3.3 *** A0A2K3PP50_TRIPR)	-	LBD
Solyc11g071810.2	1.42088	0.0163229	0.0281633	fasciated	FAS protein [Source:UniProtKB/TrEMBL;Acc:B2YHV8]	YABBY
Solyc11g065110.2	1.41041	1.79856e-14	8.52557e-14	Homeobox domain-containing protein (AHRD V3.3 *** A0A1Q3B258_CEPFO)	-	HB-other
Solyc12g008660.1	1.39185	8.22058e-51	1.03559e-49	Zinc finger transcription factor 73	-	C3H
Solyc01g090950.3	1.39045	4.29801e-06	1.17215e-05	Transcription factor GRAS (AHRD V3.3 *-* A0A2U1PW81_ARTAN)	-	GRAS
Solyc12g007180.2	1.38574	1.02211e-20	6.21685e-20	Protein tesmin/TSO1-like CXC 5 (AHRD V3.3 *** A0A2G3BNP4_CAPCH)	-	CPP
Solyc11g069500.2	1.38418	3.2676e-12	1.37467e-11	Auxin Response Factor 10A	Auxin response factor [Source:UniProtKB/TrEMBL;Acc:K4DAA6]	ARF
Solyc08g076400.3	1.3784	0.0012055	0.0024982	Homeodomain-like superfamily protein (AHRD V3.3 *-* A0A2U1QD82_ARTAN)	-	G2-like
Solyc11g010710.2	1.37369	1.33105e-39	1.33123e-38	AP2-like ethylene-responsive transcription factor (AHRD V3.3 *** A0A2U1KLN5_ARTAN)	-	AP2
Solyc07g043620.3	1.35733	1.93398e-25	1.36499e-24	Auxin response factor (AHRD V3.11 *** tr|D9IUY5|D9IUY5_SOLLC)	-	ARF
Solyc07g018290.3	1.35577	0.022774	0.038161	AP2-like ethylene-responsive transcription factor (AHRD V3.3 *-* A0A2U1PB27_ARTAN)	-	AP2
Solyc06g060940.2	1.34348	1.00743e-13	4.58459e-13	GATA transcription factor 26 (AHRD V3.3 *** A0A2G3DC77_CAPCH)	-	GATA
Solyc02g090820.3	1.32898	7.77212e-72	1.37502e-70	Heat stress transcription factor B.1	-	HSF
Solyc08g075090.3	1.32716	9.3001e-47	1.09093e-45	bHLH transcription factor144	-	bHLH
Solyc09g074560.3	1.31557	4.03667e-51	5.11364e-50	Zinc finger protein CONSTANS-LIKE 15 (AHRD V3.3 *** A0A2G3CTS9_CAPCH)	-	CO-like
Solyc12g096070.2	1.31387	1.15091e-07	3.61212e-07	Growth-regulating factor 4 (AHRD V3.3 *** A0A2G3BQA5_CAPCH)	-	GRF
Solyc12g089040.2	1.30525	2.41422e-27	1.80097e-26	mature anther-specific protein LAT61	-	BES1
Solyc12g087830.2	1.30409	3.97318e-26	2.86218e-25	MADS-box transcription factor (AHRD V3.3 *** F1T119_9ERIC)	-	MIKC_MADS
Solyc01g073940.3	1.28786	2.81804e-15	1.39049e-14	Zinc finger transcription factor 9	-	C3H
Solyc02g068200.1	1.27804	9.24566e-30	7.34693e-29	TCP transcription factor 18	-	TCP
Solyc08g080580.3	1.27711	0.00951157	0.0171175	Myb (AHRD V3.3 *** Q948S4_TOBAC)	-	MYB
Solyc08g007170.1	1.26368	1.56258e-10	6.01135e-10	trihelix transcription factor ASIL2 (AHRD V3.3 *-* A0A2I4EIW4_9ROSI)	-	Trihelix
Solyc06g073180.3	1.24505	6.91592e-20	4.06155e-19	CONSTANS interacting protein 1	CONSTANS interacting protein 1 [Source:UniProtKB/TrEMBL;Acc:Q2VY19]	DBB
Solyc09g064920.3	1.23842	1.1105e-09	4.04674e-09	transcription factor UNE12-like (AHRD V3.3 *** A0A2I4DEZ5_9ROSI)	-	bHLH
Solyc01g096850.3	1.20817	2.35007e-11	9.48692e-11	Protein FAR1-RELATED SEQUENCE 3 (AHRD V3.3 *** A0A2G2YYN7_CAPAN)	-	FAR1
Solyc01g097890.2	1.19685	9.28626e-15	4.45689e-14	DNA-binding storekeeper transcriptional regulator (AHRD V3.3 *-* A0A2K3LQD1_TRIPR)	-	GeBP
Solyc08g006110.3	1.19561	0.0154695	0.0268113	Basic leucine zipper 9-like transcription factor (AHRD V3.3 *** A0A2K3PFC6_TRIPR)	Basic leucine zipper 9 [Source:Projected from Arabidopsis thaliana (AT5G24800) UniProtKB/Swiss-Prot;Acc:Q9FUD3]	bZIP
Solyc07g062050.3	1.17287	5.12316e-07	1.52071e-06	SH2 domain-containing protein A (AHRD V3.3 *** SHA_ARATH)	-	STAT
Solyc07g055920.3	1.16087	3.43309e-54	4.5848e-53	Tomato AGAMOUS-like 1	MADS-box transcription factor ARLEQUIN [Source:UniProtKB/TrEMBL;Acc:E9JUM2]	MADS
Solyc11g013480.2	1.16077	2.34016e-11	9.44862e-11		-	ARF
Solyc02g005290.3	1.14815	1.75631e-08	5.87365e-08		Peptidylprolyl isomerase [Source:UniProtKB/TrEMBL;Acc:K4B4D1]	GeBP
Solyc04g078670.3	1.13984	1.40352e-07	4.37825e-07	NAC domain protein (AHRD V3.3 *** S5RUW2_9ROSA)	-	NAC
Solyc07g007120.3	1.12103	1.35274e-66	2.20555e-65	class II knotted-like homeodomain protein	-	TALE
Solyc08g062210.3	1.10596	6.35325e-22	4.01516e-21	Nuclear transcription factor Y subunit A.1	-	NF-YA
Solyc06g083980.2	1.10296	1.08833e-14	5.20796e-14	bHLH transcription factor138	Transcription factor bHLH3 [Source:Projected from Arabidopsis thaliana (AT4G16430) UniProtKB/Swiss-Prot;Acc:O23487]	bHLH
Solyc03g006000.3	1.09935	5.1363e-18	2.81918e-17	Heat shock transcription factor (AHRD V3.3 *** Q9M597_MEDSA)	-	HSF
Solyc08g077230.3	1.08582	1.15846e-12	5.00271e-12	Two-component response regulator APRR2-like protein (AHRD V3.3 *** A0A2K3PF46_TRIPR)	APRR2-like protein [Source:UniProtKB/TrEMBL;Acc:K4CN83]	ARR-B
Solyc06g068870.3	1.07474	3.96344e-31	3.25683e-30	bHLH transcription factor 087	Inducer of CBF expression 1 [Source:UniProtKB/TrEMBL;Acc:K4C861]	bHLH
Solyc05g015510.3	1.06316	2.05045e-10	7.83895e-10	Squamosa promoter-binding protein 10	-	SBP
Solyc09g065820.3	1.04898	3.08647e-07	9.33158e-07	bHLH transcription factor 059	-	bHLH
Solyc01g099340.3	1.04825	0.00358954	0.00693578	Protein indeterminate-domain 12 (AHRD V3.3 *** A0A2G2W7U4_CAPBA)	-	C2H2
Solyc08g077290.1	1.04339	9.02858e-07	2.61957e-06	DnaJ subfamily c member 2-like protein (AHRD V3.3 *** A0A2K3NSH6_TRIPR)	Transcription factor MAMYB [Source:Projected from Arabidopsis thaliana (AT5G45420) UniProtKB/Swiss-Prot;Acc:Q9ASQ2]	MYB
Solyc03g121990.3	1.04295	3.5029e-24	2.37045e-23	Developmentally-regulated GTP-binding protein 2 (AHRD V3.3 *** A0A2G2WPW5_CAPBA)	-	MYB_related
Solyc01g106940.3	1.0399	2.69793e-15	1.3321e-14	Telomere repeat-binding factor 2 (AHRD V3.3 *-* A0A2G3AVM6_CAPCH)	Myosin heavy chain-like protein [Source:Projected from Arabidopsis thaliana (AT2G14680) UniProtKB/TrEMBL;Acc:F4IGF6]	MYB_related
Solyc01g096050.3	1.02324	1.36985e-17	7.40577e-17	Transcription factor bHLH13 (AHRD V3.3 *** A0A2G2W6S0_CAPBA)	-	bHLH
Solyc09g010960.3	1.00807	1.10122e-11	4.52364e-11	WRKY transcription factor 49	-	WRKY
Solyc01g008890.3	-1.00566	5.82445e-10	2.15721e-09	Solanum lycopersicum Cytokinin Response Factor 3	-	AP2
Solyc05g009790.2	-1.00962	1.3501e-05	3.49845e-05	AP2/B3 transcription factor family protein (AHRD V3.3 *** A0A2U1LJK2_ARTAN)	-	RAV
Solyc01g067560.3	-1.02164	3.72361e-10	1.39901e-09	Protein always early 3 (AHRD V3.3 *** A0A1J6HVB4_NICAT)	-	MYB_related
Solyc08g062960.3	-1.02831	1.95051e-28	1.49846e-27	Heat shock transcription factor (AHRD V3.11 *-* tr|A0A1Y1I763|A0A1Y1I763_KLENI)	-	HSF
Solyc01g080670.3	-1.04013	2.86889e-32	2.42875e-31	Squamosa promoter binding protein 7	Squamosa promoter binding protein-like 7 [Source:Projected from Arabidopsis thaliana (AT5G18830) UniProtKB/TrEMBL;Acc:F4JZI4]	SBP
Solyc12g096350.2	-1.04828	0.0111559	0.0198372	WRKY transcription factor 10	-	WRKY
Solyc01g110310.3	-1.04927	1.7829e-17	9.59304e-17	GATA transcription factor (AHRD V3.3 *** K4B3P4_SOLLC)	GATA transcription factor [Source:UniProtKB/TrEMBL;Acc:K4B3P4]	GATA
Solyc03g122030.1	-1.06752	7.45389e-21	4.56191e-20	Trihelix transcription factor ASIL2 (AHRD V3.3 *-* ASIL2_ARATH)	-	Trihelix
Solyc02g093150.3	-1.08566	0.000340056	0.000755336	APETALA2c	AP2 transcription factor SlAP2c [Source:UniProtKB/TrEMBL;Acc:F6KQN2]	AP2
Solyc01g098220.2	-1.10904	8.28266e-27	6.07672e-26	LOB domain-containing protein 20 (AHRD V3.3 *** A0A2G3BU77_CAPCH)	-	LBD
Solyc03g078120.3	-1.12539	5.51727e-26	3.95314e-25	NAC domain-containing protein 16 (AHRD V3.11 *** tr|A0A2G2VFL5|A0A2G2VFL5_CAPBA)	-	NAC
Solyc04g056270.3	-1.129	1.19051e-41	1.25784e-40	ER66	-	CAMTA
Solyc03g082550.3	-1.13196	0.019508	0.0331268	Homeobox-leucine zipper protein HOX6 (AHRD V3.3 *** A0A2G3A038_CAPAN)	-	HD-ZIP
Solyc04g078640.2	-1.13373	3.00598e-44	3.37084e-43	Ethylene-responsive transcription factor RAP2.1	-	ERF
Solyc07g045180.3	-1.1604	0.0217571	0.0366004	Zinc finger protein CONSTANS-LIKE 9 (AHRD V3.3 *** A0A2G2WC44_CAPBA)	-	CO-like
Solyc12g100040.1	-1.16258	7.03805e-14	3.23208e-13	Sequence-specific DNA binding transcription factor (AHRD V3.3 *** A0A2K3PC30_TRIPR)	-	Trihelix
Solyc01g014850.3	-1.16554	1.99821e-37	1.90035e-36	Zinc finger transcription factor 7	-	C3H
Solyc11g069510.2	-1.17461	8.07067e-15	3.88252e-14	GATA transcription factor 8 (AHRD V3.3 *** A0A2G3BBK7_CAPCH)	-	GATA
Solyc11g068480.2	-1.18549	2.78458e-19	1.60414e-18	DNA polymerase epsilon subunit 3 (AHRD V3.3 *** A0A2I4DV53_9ROSI)	Nuclear factor Y, subunit B11 [Source:Projected from Arabidopsis thaliana (AT2G27470) UniProtKB/TrEMBL;Acc:Q9ZQH2]	NF-YB
Solyc02g088340.3	-1.20015	0.0118783	0.021018	WRKY transcription factor 3	-	WRKY
Solyc02g067230.3	-1.20963	3.17183e-07	9.58314e-07	Dof zinc finger protein3	-	Dof
Solyc03g007140.3	-1.21059	7.10715e-07	2.08342e-06	B3 domain-containing protein (AHRD V3.3 *-* A0A1Q3B6Y6_CEPFO)	-	B3
Solyc06g009640.2	-1.21577	2.45358e-24	1.66484e-23	Basic-leucine zipper domain-containing protein (AHRD V3.3 *** A0A2U1LZP6_ARTAN)	-	bZIP
Solyc02g091030.3	-1.21657	5.07007e-09	1.76043e-08	Nuclear transcription factor Y subunit C-2 (AHRD V3.3 *-* A0A2G3D858_CAPCH)	-	NF-YC
Solyc01g107410.3	-1.21759	5.32941e-19	3.02784e-18	Pathogenesis-related homeodomain protein (AHRD V3.3 *-* PRH_PETCR)	-	HB-PHD
Solyc01g103050.3	-1.25793	3.45236e-37	3.26548e-36	Auxin Response Factor 1	Auxin response factor [Source:UniProtKB/TrEMBL;Acc:K4B1N1]	ARF
Solyc09g057870.3	-1.29363	1.49884e-07	4.65701e-07	protein FAR1-RELATED SEQUENCE 7 (AHRD V3.3 *** A0A2I4EFQ2_9ROSI)	-	FAR1
Solyc02g085910.3	-1.3221	3.01549e-34	2.66849e-33	LOB domain-containing protein (AHRD V3.11 *** tr|A0A2U1NKN8|A0A2U1NKN8_ARTAN)	LOB domain-containing protein 40 [Source:Projected from Arabidopsis thaliana (AT1G67100) UniProtKB/Swiss-Prot;Acc:Q9ZW96]	LBD
Solyc10g080770.2	-1.32433	1.66188e-64	2.62645e-63	NPR1-interactor protein 1	-	bZIP
Solyc12g010890.2	-1.33118	1.37195e-29	1.08488e-28	trihelix transcription factor ASIL1-like (AHRD V3.3 *** A0A2I4FFS5_9ROSI)	-	Trihelix
Solyc09g089550.3	-1.33867	4.4892e-30	3.59755e-29	Zinc-finger homeodomain protein.1	-	ZF-HD
Solyc02g077610.3	-1.36657	1.67176e-18	9.3272e-18	NAC domain protein (AHRD V3.3 *** S5R952_9ROSA)	-	NAC
Solyc01g006930.3	-1.36861	1.01677e-05	2.67105e-05	Nuclear transcription factor Y subunit A-4 (AHRD V3.3 *** A0A2G2XTD6_CAPBA)	-	NF-YA
Solyc08g007190.3	-1.36963	4.01294e-21	2.47942e-20	GATA transcription factor 26 (AHRD V3.3 *** A0A2G3APK4_CAPAN)	-	GATA
Solyc06g073050.3	-1.37946	3.14819e-34	2.78375e-33	NAC domain-containing protein 14 (AHRD V3.3 *** A0A2G3CAD7_CAPCH)	-	NAC
Solyc06g073640.3	-1.38716	0.00536648	0.0100771	Myb-related protein (AHRD V3.11 *** tr|A0A2G2WML6|A0A2G2WML6_CAPBA)	-	MYB
Solyc06g082530.2	-1.41996	9.22317e-20	5.39837e-19	Scarecrow-like protein 9 (AHRD V3.3 *** A0A1U8HB18_CAPAN)	-	GRAS
Solyc05g007770.3	-1.42031	2.9655e-71	5.19376e-70	NAC domain TF	NAC domain-containing protein 1 [Source:UniProtKB/Swiss-Prot;Acc:K4BWV2]	NAC
Solyc10g054010.1	-1.42045	0.000674792	0.00144695	BZIP transcription factor (AHRD V3.3 *** Q8GTZ1_CAPCH)	-	bZIP
Solyc01g105230.3	-1.42284	3.7025e-40	3.76445e-39	Calmodulin-binding transcription activator 2 (AHRD V3.3 *** A0A2G3AUZ8_CAPCH)	-	CAMTA
Solyc03g080090.3	-1.44224	4.31969e-82	8.83547e-81	NAC domain-containing protein 86 (AHRD V3.3 *** A0A2G2X7Q8_CAPBA)	-	NAC
Solyc09g011780.3	-1.45448	2.67482e-05	6.70494e-05	R2R3MYB transcription factor 1	Transcription factor MYB1 [Source:Projected from Arabidopsis thaliana (AT3G09230) UniProtKB/Swiss-Prot;Acc:Q42575]	MYB
Solyc11g006720.2	-1.461	7.94121e-53	1.03432e-51	Transcription factor DIVARICATA (AHRD V3.3 *** A0A2G3AV26_CAPCH)	-	MYB
Solyc03g114850.3	-1.48135	0.00857777	0.0155618	Squamosa promoter binding protein 6a	-	SBP
Solyc12g010410.2	-1.49107	0.00020848	0.000475857	Homeobox protein knotted-1-like 3 (AHRD V3.11 *** tr|A0A1U8H944|A0A1U8H944_CAPAN)	-	HB-other
Solyc02g036370.3	-1.49509	4.07795e-25	2.84628e-24	Protein REVEILLE 7-like (AHRD V3.3 *** A0A2G3A4J4_CAPAN)	-	MYB_related
Solyc10g005080.3	-1.5011	1.2703e-19	7.40074e-19	Late elongated hypocotyl (AHRD V3.3 *** J9PV71_NICAT)	-	MYB_related
Solyc09g074690.3	-1.50321	1.5125e-33	1.3199e-32	Homeobox protein LUMINIDEPENDENS (AHRD V3.3 *-* A0A2G2W002_CAPBA)	-	HB-other
Solyc08g068380.3	-1.54738	0.00234637	0.00466659	Unknown protein	-	NAC
Solyc06g082010.3	-1.5528	1.0955e-60	1.63016e-59	Zinc finger transcription factor 48	-	C3H
Solyc04g079940.3	-1.55291	3.23572e-10	1.21975e-09	NAC domain-containing protein (AHRD V3.3 *** A0A2U1N781_ARTAN)	-	NAC
Solyc12g056510.2	-1.55786	4.64845e-08	1.50799e-07	Trihelix transcription factor GT.1	-	Trihelix
Solyc06g048630.3	-1.56267	1.47573e-21	9.23623e-21	methionine sulfoxide reductase A1	-	bZIP
Solyc10g079070.2	-1.57039	1.40483e-07	4.38112e-07	bHLH transcription factor 065	-	bHLH
Solyc05g007160.3	-1.58005	2.42051e-06	6.75068e-06	R2R3MYB transcription factor 110	-	MYB
Solyc06g069850.3	-1.70964	0.00400909	0.00769395	R2R3MYB transcription factor 30	-	MYB
Solyc08g068320.3	-1.713	7.68413e-06	2.04684e-05	Myb (AHRD V3.3 *** Q948S5_TOBAC)	-	MYB
Solyc12g100140.2	-1.71555	2.02433e-06	5.68493e-06	Transcription factor bHLH80 (AHRD V3.3 *** A0A2G2YBF5_CAPAN)	-	bHLH
Solyc04g057990.3	-1.72056	3.39185e-56	4.72172e-55	Zinc finger transcription factor 33	-	C3H
Solyc03g005990.3	-1.7323	1.14121e-24	7.82787e-24	BES1/BZ.1	-	BES1
Solyc03g095770.3	-1.73431	5.71112e-07	1.6897e-06	WRKY transcription factor 80	WRKY DNA-binding transcription factor 70 [Source:UniProtKB/Swiss-Prot;Acc:K4BIZ9]	WRKY
Solyc05g056040.3	-1.73788	0.000117863	0.000276371	Auxin Response Factor 24	Auxin response factor [Source:UniProtKB/TrEMBL;Acc:K4C2S9]	ARF
Solyc06g069560.2	-1.75058	1.52503e-52	1.97722e-51	ELM2 domain protein (AHRD V3.3 *** A0A1P8ARJ3_ARATH)	-	MYB_related
Solyc01g079480.3	-1.7689	7.71903e-70	1.32427e-68	BZIP transcription factor (AHRD V3.3 *** C0LQL1_9CARY)	BZIP DNA-binding protein [Source:UniProtKB/TrEMBL;Acc:Q9SPF7]	bZIP
Solyc03g093890.3	-1.78354	6.89478e-06	1.84439e-05	R2R3MYB transcription factor 52	-	MYB
Solyc10g084370.2	-1.78836	3.99356e-21	2.46812e-20	Homeodomain-like superfamily protein (AHRD V3.3 *** A0A1I9LS15_ARATH)	-	MYB_related
Solyc08g078340.3	-1.80843	1.97724e-47	2.34118e-46	Transcription factor DIVARICATA (AHRD V3.3 *** A0A2G3DC38_CAPCH)	-	MYB_related
Solyc06g083850.3	-1.81541	0.0114532	0.0203309	NAC domain protein (AHRD V3.3 *** S5R645_9ROSA)	-	NAC
Solyc02g067800.3	-1.87203	5.31717e-13	2.34169e-12	LOB domain-containing protein (AHRD V3.11 *** tr|A0A2U1M8Q7|A0A2U1M8Q7_ARTAN)	NRT2.7 [Source:Projected from Arabidopsis thaliana (AT5G14570) UniProtKB/TrEMBL;Acc:A0A178UKX9]	LBD
Solyc02g084200.2	-1.90327	0.00064322	0.0013837	Zinc finger transcription factor 19	-	C3H
Solyc02g084630.3	-1.92916	2.61744e-36	2.42713e-35	TDR6 transcription factor	-	MIKC_MADS
Solyc12g010170.2	-1.95265	0.000340595	0.000756458	bHLH transcription factor 070	-	bHLH
Solyc02g085580.3	-1.96049	2.11939e-12	9.01497e-12	Protein indeterminate-domain.1	-	C2H2
Solyc12g099370.2	-1.98878	1.66694e-54	2.23935e-53	GATA transcription factor 23 (AHRD V3.3 *** A0A2G2VJP8_CAPBA)	-	GATA
Solyc06g060230.3	-2.02053	3.08966e-81	6.24074e-80	NAC domain-containing protein (AHRD V3.3 *** A0A2K3N804_TRIPR)	Nam-like protein 1 [Source:UniProtKB/TrEMBL;Acc:B6D1Q3]	NAC
Solyc03g026250.2	-2.07887	3.48513e-06	9.58067e-06	Two-component response regulator (AHRD V3.3 *-* A0A0K9QUN4_SPIOL)	-	ARR-B
Solyc04g082480.3	-2.10242	0.000105064	0.000247719	Plant regulator RWP-RK family protein	-	Nin-like
Solyc07g053740.1	-2.1296	8.63335e-136	3.10076e-134	Ethylene Response Factor F.4	-	ERF
Solyc12g005890.2	-2.14199	0.0228283	0.038235	Transcription factor GAMYB (AHRD V3.3 *** A0A2G2X253_CAPBA)	-	MYB_related
Solyc04g009990.3	-2.16607	1.27359e-114	3.77792e-113	Transcription factor jumonji (Jmj) family protein / zinc finger (C5HC2 type) family protein (AHRD V3.3 *** A0A1P8AMS3_ARATH)	Transcription factor jumonji (jmj) family protein / zinc finger (C5HC2 type) family protein [Source:Projected from Arabidopsis thaliana (AT1G08620) TAIR;Acc:AT1G08620]	0
Solyc04g081350.3	-2.17786	2.48771e-06	6.93128e-06	Transcription factor E2FC (AHRD V3.3 *** M5BC45_TOBAC)	-	E2F/DP
Solyc01g088820.2	-2.18621	1.39909e-38	1.36848e-37	trihelix transcription factor ASIL2-like (AHRD V3.3 *** A0A2I4HF85_9ROSI)	-	Trihelix
Solyc11g068800.2	-2.20133	5.59655e-19	3.17643e-18	Transcription factor E2FB (AHRD V3.3 *** A0A2G2YH44_CAPAN)	-	E2F/DP
Solyc01g009860.3	-2.20646	5.99344e-112	1.71718e-110	NAC domain-containing protein (AHRD V3.3 *** A0A2K3LZ45_TRIPR)	Unknown protein [Source:UniProtKB/TrEMBL;Acc:Q43521]	NAC
Solyc02g089520.2	-2.22508	1.24523e-40	1.28392e-39	Zinc finger protein CONSTANS-LIKE 2 (AHRD V3.3 *** A0A2G3ABV8_CAPAN)	-	CO-like
Solyc12g056590.2	-2.22617	6.91383e-145	2.68762e-143	Ethylene Response Factor D.2	-	ERF
Solyc02g091800.3	-2.23845	0.000153249	0.000355267	Basic helix-loop-helix (BHLH) DNA-binding superfamily protein (AHRD V3.3 *-* A0A2U1Q8Y8_ARTAN)	-	bHLH
Solyc07g008010.3	-2.23936	0.00317959	0.00619089	Myb transcription factor (AHRD V3.11 *-* tr|Q6Q789|Q6Q789_VITVI)	-	MYB
Solyc12g056980.1	-2.24784	3.45993e-11	1.37856e-10	Ethylene-responsive transcription factor (AHRD V3.3 *-* A0A2G2ZQC4_CAPAN)	-	ERF
Solyc11g012980.1	-2.25403	1.94486e-05	4.95463e-05	Ethylene-responsive transcription factor (AHRD V3.3 *** A0A2G3CLK5_CAPCH)	-	ERF
Solyc09g059510.3	-2.25509	7.82321e-13	3.41154e-12	Ethylene-responsive transcription factor-like protein (AHRD V3.3 *** A0A1U8EE68_CAPAN)	-	ERF
Solyc04g014830.2	-2.27979	7.58615e-05	0.000181317	Transcription factor GRAS (AHRD V3.3 *** A0A200QXB8_9MAGN)	-	GRAS
Solyc11g066420.1	-2.29803	0.0180519	0.0308634	Zinc finger protein STAR3 (AHRD V3.3 *** A0A2G3BBB9_CAPCH)	-	C2H2
Solyc04g078550.3	-2.31133	2.74828e-99	6.8595e-98	WRKY transcription factor 7	-	WRKY
Solyc08g008410.3	-2.32779	1.11516e-12	4.82308e-12	Plant regulator RWP-RK family protein (AHRD V3.3 *** G7IAL8_MEDTR)	-	Nin-like
Solyc03g119050.3	-2.33973	1.39948e-30	1.13435e-29	SANT/Myb domain (AHRD V3.3 *-* A0A200PR03_9MAGN)	Myb domain protein 4r1 [Source:Projected from Arabidopsis thaliana (AT3G18100) UniProtKB/TrEMBL;Acc:Q9LV31]	MYB
Solyc05g052610.3	-2.3789	1.16182e-43	1.28378e-42	Transcription factor DIVARICATA (AHRD V3.3 *** A0A1U8GX57_CAPAN)	-	MYB_related
Solyc02g089540.3	-2.38687	3.30061e-112	9.48058e-111	CONSTANS 1	CONSTANS 1 [Source:UniProtKB/TrEMBL;Acc:Q2VY10]	CO-like
Solyc07g063940.2	-2.42328	2.20644e-59	3.22195e-58	SCARECROW	GRAS2 [Source:UniProtKB/TrEMBL;Acc:Q00LP6]	GRAS
Solyc07g055280.3	-2.4237	5.77775e-22	3.65655e-21	WRKY transcription factor 78	WRKY69 [Source:Projected from Arabidopsis thaliana (AT3G58710) UniProtKB/TrEMBL;Acc:A0A178V7K8]	WRKY
Solyc05g054170.3	-2.43169	4.13909e-100	1.04809e-98	Transcription factor GRAS (AHRD V3.11 *** tr|A0A200QZY2|A0A200QZY2_9MAGN)	-	GRAS
Solyc05g005350.2	-2.44161	0.0217626	0.036607		-	NF-YB
Solyc03g115940.3	-2.44361	1.11407e-42	1.20574e-41		-	Dof
Solyc09g098110.3	-2.45158	1.36085e-40	1.4025e-39		Transcription factor bHLH128 [Source:Projected from Arabidopsis thaliana (AT1G05805) UniProtKB/Swiss-Prot;Acc:Q8H102]	bHLH
Solyc06g071690.3	-2.46614	0.00807196	0.0147077	R2R3MYB transcription factor 50	-	MYB
Solyc07g042260.3	-2.48661	5.55004e-21	3.41053e-20	Auxin Response Factor 7	Similar to Auxin response factor 1 [Source: Projected from Oryza sativa (Os06g0196700)]	ARF
Solyc02g072000.3	-2.50791	3.328e-166	1.56478e-164	Heat shock transcription factor (AHRD V3.3 *** Q9M597_MEDSA)	-	HSF
Solyc03g120620.3	-2.51621	2.53685e-05	6.37392e-05	Homeobox-leucine zipper protein GLABRA 2 (AHRD V3.3 *** A0A2G3A3K0_CAPAN)	-	HD-ZIP
Solyc10g081840.2	-2.5179	0.00519064	0.00976877	Nuclear transcription factor Y subunit A (AHRD V3.3 *-* A0A2U1KQ27_ARTAN)	-	NF-YA
Solyc02g089020.2	-2.52642	0.000155791	0.000360976	TCP transcription factor 5	TCP transcription factor 5 [Source:UniProtKB/TrEMBL;Acc:G3BGU5]	TCP
Solyc01g107170.2	-2.52894	7.2241e-281	6.73744e-279	Zinc finger protein (AHRD V3.3 *** A0T3Q5_SOLTU)	ZF2 [Source:UniProtKB/TrEMBL;Acc:I3NN78]	C2H2
Solyc03g118310.3	-2.55799	0.0171282	0.0294318	bHLH transcription factor 083	-	bHLH
Solyc12g099900.1	-2.56415	1.55982e-39	1.55728e-38	SCL3 (scarecrow-like 3)	-	GRAS
Solyc05g009660.3	-2.64613	3.8766e-21	2.39715e-20	Transcription factor PERIANTHIA (AHRD V3.3 *** A0A2G2YC86_CAPAN)	-	bZIP
Solyc08g067340.3	-2.65962	1.87855e-42	2.01962e-41		-	WRKY
Solyc04g064470.2	-2.67099	6.82884e-13	2.98711e-12	Glutathione S-transferase (AHRD V3.3 *-* A0A200PZB1_9MAGN)	-	SBP
Solyc06g061030.3	-2.68545	1.42303e-15	7.09106e-15	Two-component response regulator APRR2-like protein (AHRD V3.3 *** A0A2K3PF46_TRIPR)	-	ARR-B
Solyc04g007000.1	-2.68773	9.11116e-15	4.37656e-14	AP2/B3 transcription factor family protein (AHRD V3.11 *** tr|A0A2U1MEM3|A0A2U1MEM3_ARTAN)	RAV1 [Source:UniProtKB/TrEMBL;Acc:E1U2K4]	RAV
Solyc05g055470.3	-2.69022	3.20292e-295	3.25505e-293	NAC domain-containing protein 13 (AHRD V3.3 *** A0A2G2XV32_CAPAN)	-	NAC
Solyc05g051200.1	-2.69958	4.77404e-127	1.57488e-125	ethylene-responsive factor 1	-	ERF
Solyc03g120840.2	-2.71387	0.000796046	0.00169159	Ethylene-responsive transcription factor TINY (AHRD V3.3 *** A0A2G2WP67_CAPBA)	-	ERF
Solyc06g082770.3	-2.71748	0.00445614	0.00848651	LOB domain-containing protein 4 (AHRD V3.3 *** A0A2G3CBT6_CAPCH)	-	LBD
Solyc03g098320.3	-2.71775	1.77687e-68	2.9741e-67	Protein REVEILLE 1 (AHRD V3.11 *** tr|A0A2G2XWA2|A0A2G2XWA2_CAPAN)	-	MYB_related
novel.1192	-2.73481	7.17957e-07	2.10248e-06		- && Q9LSL1.1 RecName: Full=Transcription factor bHLH93; AltName: Full=Basic helix-loop-helix protein 93; Short=AtbHLH93; Short=bHLH 93; AltName: Full=Transcription factor EN 47; AltName: Full=bHLH transcription factor bHLH093 && PF00010:Helix-loop-helix	bHLH
Solyc08g076590.3	-2.75466	2.17927e-12	9.25926e-12	Heat shock factor protein HSF8 (AHRD V3.3 *** A0A2G2V6B5_CAPBA)	-	HSF
Solyc06g076280.2	-2.78505	3.91439e-114	1.14912e-112	Transcription factor GRAS (AHRD V3.3 *** A0A2U1MZS4_ARTAN)	-	GRAS
Solyc10g055410.2	-2.78547	4.50601e-12	1.88101e-11	R2R3MYB transcription factor 32	Transcription factor [Source:UniProtKB/TrEMBL;Acc:Q43525]	MYB
Solyc11g070070.2	-2.79833	1.37345e-16	7.11626e-16	Zinc finger transcription factor 70	-	C3H
Solyc06g083590.3	-2.80972	0.000642432	0.00138227	B3 domain-containing transcription factor FUS3 (AHRD V3.11 *** tr|A0A2G2WN46|A0A2G2WN46_CAPBA)	-	B3
Solyc12g006280.2	-2.81323	0.00175667	0.00356338		-	G2-like
Solyc05g005300.2	-2.8414	5.00464e-06	1.35719e-05	bHLH transcription factor 084	-	bHLH
Solyc05g007580.1	-2.87072	0.0214586	0.0361385	Zinc-finger homeodomain protein .1	-	ZF-HD
Solyc05g051460.3	-2.8892	0.0018252	0.00369359	Homeobox-leucine zipper protein HOX4 (AHRD V3.3 *** A0A2G2Y5D1_CAPAN)	-	HD-ZIP
Solyc09g025310.3	-2.90234	0.0186426	0.0317786	NAC domain-containing protein (AHRD V3.11 *** tr|A0A2U1P959|A0A2U1P959_ARTAN)	-	NAC
Solyc08g008280.3	-2.90758	1.34823e-09	4.87788e-09	WRKY transcription factor 53	-	WRKY
Solyc12g088390.2	-2.91368	0.0131336	0.0230288	Zinc-finger protein (AHRD V3.3 *** Q40899_PETHY)	-	C2H2
Solyc06g075780.2	-2.92123	2.09275e-81	4.24223e-80	Zinc finger protein (AHRD V3.3 *** A0A200PZ96_9MAGN)	-	C2H2
Solyc11g012510.2	-2.94038	6.22735e-32	5.21739e-31	GRAS1	-	GRAS
Solyc02g072190.3	-2.96114	1.11383e-10	4.31871e-10	DNA-binding WRKY (AHRD V3.11 *-* tr|A0A200Q8Z7|A0A200Q8Z7_9MAGN)	-	WRKY
Solyc10g009110.1	-3.0086	4.26127e-111	1.21019e-109	ethylene response factor F.5	-	ERF
Solyc09g082500.3	-3.02347	1.85895e-05	4.74431e-05	Tesmin/TSO1-like CXC domain-containing protein (AHRD V3.3 *** A0A2U1PDE1_ARTAN)	-	CPP
Solyc01g006650.2	-3.03954	3.95327e-05	9.75427e-05	ETHYLENE INSENSITIVE 3-like 3 protein (AHRD V3.3 *** A0A2G3DES0_CAPCH)	-	EIL
Solyc07g054220.1	-3.09177	0.00173715	0.00352605	Ethylene-responsive transcription factor (AHRD V3.3 *** A0A2G3C0R2_CAPCH)	-	ERF
Solyc07g052930.3	-3.09845	0.00196697	0.00395927	bHLH transcription factor141	-	bHLH
Solyc02g090400.3	-3.10671	1.52411e-09	5.49665e-09	Myb family transcription factor (AHRD V3.3 *** A0A2I0WBC3_9ASPA)	-	G2-like
Solyc06g066370.3	-3.13116	0	0	WRKY-type transcription factor (AHRD V3.11 *** tr|A3QR50|A3QR50_CAPAN)	-	WRKY
Solyc06g062670.3	-3.143	1.8048e-12	7.7043e-12	Protein indeterminate-domain 7 (AHRD V3.3 *** A0A2G3C8G8_CAPCH)	-	C2H2
Solyc08g078170.1	-3.15027	0.00265772	0.0052476	Ethylene-responsive transcription factor 2 (AHRD V3.3 *** A0A2G3DC56_CAPCH)	-	ERF
Solyc09g009100.3	-3.17477	5.49827e-243	4.11245e-241	Heat stress transcription factor A3 (AHRD V3.3 *** Q9LLF2_SOLPE)	Heat stress transcription factor A3 [Source:UniProtKB/TrEMBL;Acc:D1M7W9]	0
Solyc11g020320.1	-3.17574	1.86886e-06	5.27185e-06	MADS-box transcription factor (AHRD V3.3 *-* A0A2K3LJI2_TRIPR)	-	M-type_MADS
Solyc01g109690.1	-3.17799	0.0217344	0.0365704	Protein RADIALIS-like 6 (AHRD V3.3 *** A0A2G2XX78_CAPAN)	-	MYB_related
Solyc03g119370.2	-3.21724	0.000453237	0.000992053	R2R3MYB transcription factor 62	-	MYB
Solyc06g061080.3	-3.24052	2.38282e-12	1.0107e-11	NAC domain-containing protein 45 (AHRD V3.3 *** A0A2G2ZAF7_CAPAN)	-	NAC
Solyc05g052410.2	-3.24624	0	0	Dehydration-responsive element-binding protein 2A (AHRD V3.3 *** A0A1U8GX89_CAPAN)	-	ERF
Solyc08g078190.1	-3.26685	7.73967e-102	1.99777e-100	Ethylene-responsive transcription factor 5 (AHRD V3.11 *** tr|A0A2G2XL45|A0A2G2XL45_CAPBA)	-	ERF
Solyc04g080790.3	-3.27856	8.24567e-32	6.88547e-31	BEL1-like homeodomain protein 7 (AHRD V3.3 *** A0A2G3AXA7_CAPCH)	-	TALE
Solyc03g115910.2	-3.28795	1.36056e-10	5.25198e-10	Transcription factor	AGAMOUS-like 65 [Source:Projected from Arabidopsis thaliana (AT1G18750) TAIR;Acc:AT1G18750]	M-type_MADS
Solyc02g085340.1	-3.30006	4.7597e-14	2.20231e-13	Transcription factor GRAS (AHRD V3.3 *** A0A200Q206_9MAGN)	-	GRAS
Solyc08g006320.3	-3.30185	8.61744e-241	6.36147e-239	WRKY11 (AHRD V3.11 *** tr|A0A1P8NTG0|A0A1P8NTG0_9SOLN)	-	WRKY
Solyc04g016000.3	-3.31055	7.11919e-78	1.38135e-76	Heat shock transcription factor protein 8 (AHRD V3.3 *** A0A1W6LWG5_FRAAN)	-	HSF
Solyc04g064550.1	-3.32115	1.1124e-70	1.93035e-69	gras6	Scarecrow-like protein 1 [Source:Projected from Arabidopsis thaliana (AT1G21450) UniProtKB/Swiss-Prot;Acc:Q9SDQ3]	GRAS
Solyc07g066330.3	-3.35319	9.57161e-16	4.79596e-15	NAC domain-containing protein (AHRD V3.3 *** A0A2G2WGF8_CAPBA)	-	NAC
Solyc06g068460.3	-3.3779	5.04821e-194	2.94865e-192	WRKY transcription factor 40	-	WRKY
Solyc04g071770.3	-3.39217	0	0	Ethylene-responsive transcription factor (AHRD V3.3 *** A0A1U8GDL3_CAPAN)	-	ERF
Solyc01g086870.3	-3.4108	1.18341e-192	6.80703e-191	bHLH transcription factor 076	-	bHLH
Solyc04g056320.2	-3.41498	4.50068e-100	1.13711e-98	Zinc finger	-	C2H2
Solyc04g015960.3	-3.43145	1.08352e-53	1.43518e-52	NAC domain-containing protein 26 (AHRD V3.3 --* XP_007202186.2)	-	NAC
Solyc03g113760.3	-3.46117	0.00686916	0.0126669	E2F transcription factor-like E2FE (AHRD V3.3 *** A0A1U8FXH9_CAPAN)	E2F transcription factor-like E2FE [Source:Projected from Arabidopsis thaliana (AT3G48160) UniProtKB/Swiss-Prot;Acc:Q8LSZ4]	0
Solyc12g044610.2	-3.47038	4.43067e-19	2.528e-18	Transcription factor MYB1.1	-	MYB_related
Solyc06g082590.1	-3.4745	3.43591e-29	2.69253e-28	DNA-binding protein Pti6	Pathogenesis-related genes transcriptional activator PTI6 [Source:UniProtKB/Swiss-Prot;Acc:O04682]	ERF
Solyc09g065100.2	-3.48579	0.000329303	0.000733247	bHLH transcription factor 150	-	bHLH
Solyc05g055030.2	-3.49247	0.000638156	0.00137346	R2R3MYB transcription factor 10	-	MYB
Solyc09g074780.3	-3.51276	0.0243774	0.0406343	Protein indeterminate-domain 2 (AHRD V3.3 *** A0A1U8G2Y2_CAPAN)	-	C2H2
Solyc10g049870.1	-3.51605	0.0204331	0.0345269	Zinc finger protein (AHRD V3.3 *** A0A200QZQ7_9MAGN)	-	C2H2
Solyc05g009720.3	-3.52208	3.03712e-45	3.47102e-44	Myb-like transcription factor family protein (AHRD V3.3 *** A0A1P8AW12_ARATH)	-	G2-like
Solyc06g007530.2	-3.54918	4.85667e-77	9.34353e-76	B3 domain-containing protein (AHRD V3.3 *** A0A1Q3AS81_CEPFO)	-	B3
Solyc08g081610.3	-3.56523	0.00435057	0.00830221	WRKY family transcription factor (AHRD V3.3 *** A0A178V2E9_ARATH)	-	WRKY
Solyc04g015360.3	-3.59685	1.98044e-50	2.47971e-49	GATA transcription factor (AHRD V3.3 *** K4BQ39_SOLLC)	GATA transcription factor [Source:UniProtKB/TrEMBL;Acc:K4BQ39]	GATA
Solyc01g109700.3	-3.61939	6.21674e-19	3.52225e-18	bHLH transcription factor 010	-	bHLH
Solyc04g077220.3	-3.63347	1.99485e-176	1.01366e-174	Homeobox-leucine zipper protein HAT22 (AHRD V3.3 *** A0A2G3CPE7_CAPCH)	-	HD-ZIP
Solyc03g116890.3	-3.63558	3.55265e-53	4.64592e-52	WRKY transcription factor 39	-	WRKY
Solyc06g075370.3	-3.65251	3.42595e-13	1.5236e-12	Dof zinc finger protein (AHRD V3.3 *** A0A2K3LIE4_TRIPR)	-	Dof
Solyc07g018010.3	-3.67939	2.71307e-06	7.53694e-06	bHLH transcription factor139	-	bHLH
Solyc06g065190.1	-3.75738	1.02558e-05	2.69263e-05	TCP transcription factor 13	TCP transcription factor 13 [Source:UniProtKB/TrEMBL;Acc:G3BGV3]	TCP
Solyc01g096070.3	-3.76223	1.7417e-58	2.51414e-57	Auxin Response Factor 18	-	ARF
Solyc01g106040.3	-3.78973	5.04103e-36	4.63468e-35	GATA transcription factor 24 (AHRD V3.3 *** A0A2G3AWR4_CAPCH)	-	GATA
Solyc06g076820.1	-3.82667	1.86154e-30	1.50618e-29	Zinc finger family protein (AHRD V3.3 *** A0A2K3LSG6_TRIPR)	-	C2H2
Solyc05g053380.3	-3.86078	4.78872e-06	1.30034e-05	WRKY transcription factor (AHRD V3.11 *-* tr|A0A2I4F297|A0A2I4F297_9ROSI)	-	WRKY
Solyc04g077510.3	-3.87921	8.01125e-15	3.85557e-14		-	GRF
Solyc06g066540.1	-3.91258	2.37872e-18	1.32097e-17	Ethylene-responsive transcription factor (AHRD V3.3 *-* A0A2G2XMU8_CAPBA)	-	ERF
Solyc05g053150.2	-3.91924	1.32096e-05	3.42526e-05	R2R3MYB transcription factor 71	-	MYB
Solyc05g053330.3	-3.9205	6.63653e-10	2.45037e-09	Transcription factor (AHRD V3.3 *** A0A2G3CHW7_CAPCH)	-	MYB
Solyc09g075420.3	-3.92658	0	0	ethylene response factor E.1	Ethylene responsive factor 2 [Source:UniProtKB/TrEMBL;Acc:Q6RJ36]	ERF
Solyc02g094290.1	-3.95382	0.0233818	0.0391072	TCP transcription factor 27	-	TCP
Solyc01g097330.3	-3.95399	4.25226e-211	2.71462e-209	Light-inducible protein CPRF2 (AHRD V3.3 *** A0A2G2W7C8_CAPBA)	-	bZIP
Solyc05g007880.3	-3.96649	7.98473e-62	1.2088e-60	cyclic dof factor 2-like (AHRD V3.3 *** A0A2I4E3P6_9ROSI)	-	Dof
Solyc07g063410.3	-3.97256	6.39224e-123	2.01205e-121	NAC domain protein (AHRD V3.3 *** S5RDS7_9ROSA)	-	NAC
Solyc08g080540.3	-3.99364	1.01987e-215	6.6038e-214	Heat stress transcription factor B-2b (AHRD V3.3 *** A0A2G3DB98_CAPCH)	-	HSF
Solyc02g090170.3	-3.99707	0.0258789	0.0428974	B3 domain-containing protein (AHRD V3.3 *** A0A1Q3CHQ8_CEPFO)	-	B3
Solyc06g069710.3	-4.04197	2.51221e-12	1.06439e-11	NAC domain-containing protein (AHRD V3.3 *** A0A2G3C9H9_CAPCH)	-	NAC
Solyc06g065100.3	-4.15306	2.33367e-68	3.89168e-67	R2R3MYB transcription factor 3	-	MYB
Solyc02g093050.3	-4.21295	9.82107e-146	3.86415e-144	WRKY transcription factor 8	Probable WRKY transcription factor 15 [Source:Projected from Arabidopsis thaliana (AT2G23320) UniProtKB/Swiss-Prot;Acc:O22176]	WRKY
Solyc09g005560.3	-4.21614	9.21858e-67	1.50411e-65	Trihelix transcription factor GT-3b (AHRD V3.3 *-* A0A1U8EDU3_CAPAN)	-	Trihelix
Solyc01g057910.3	-4.23439	6.3393e-24	4.26187e-23	R2R3MYB transcription factor 2	-	MYB
Solyc02g078340.3	-4.25995	2.47511e-30	1.99905e-29	Heat stress transcription factor B-2b (AHRD V3.3 *** A0A2G3D674_CAPCH)	-	HSF
Solyc03g026270.2	-4.26363	4.71113e-23	3.08223e-22	CRT binding factor 3 (AHRD V3.3 *** B3TPP7_SOLPI)	-	ERF
Solyc01g108930.3	-4.29046	6.09621e-07	1.79847e-06	B3 domain-containing protein (AHRD V3.3 *** A0A1Q3CJU4_CEPFO)	-	B3
Solyc05g052050.1	-4.30933	0	0	DNA-binding protein Pti4	-	ERF
Solyc08g080290.3	-4.33047	0.00963345	0.0173066	Ethylene-responsive transcription factor (AHRD V3.11 *** tr|A0A2G2XKF3|A0A2G2XKF3_CAPBA)	-	ERF
Solyc06g054620.3	-4.33692	5.6786e-14	2.62053e-13	Zinc finger transcription factor 43	-	C3H
Solyc07g056280.3	-4.34964	1.55183e-55	2.12374e-54	WRKY transcription factor 30	WRKY16 protein [Source:UniProtKB/TrEMBL;Acc:K4CGG1]	WRKY
Solyc04g077980.1	-4.35598	4.919e-84	1.03222e-82	C2H2-type zinc finger protein	C2H2-type zinc finger protein [Source:UniProtKB/TrEMBL;Acc:A6ZIC0]	C2H2
Solyc05g015850.3	-4.36135	2.47723e-173	1.22848e-171	WRKY DNA binding protein (AHRD V3.11 *** tr|Q9LEC7|Q9LEC7_SOLTU)	-	WRKY
Solyc07g045000.3	-4.39521	3.66151e-18	2.02047e-17	Homeodomain-like protein (AHRD V3.11 *-* tr|A0A2U1N2T8|A0A2U1N2T8_ARTAN)	-	G2-like
Solyc08g078180.1	-4.41114	1.6023e-53	2.11614e-52	Ethylene Response Factor A.1	-	ERF
Solyc03g116100.3	-4.4121	4.18631e-33	3.60602e-32	R2R3MYB transcription factor 31	-	MYB
Solyc06g005180.1	-4.41588	0.0287973	0.0473326	Zinc finger protein (AHRD V3.3 *-* A0A2K3PA04_TRIPR)	-	C2H2
Solyc04g079360.1	-4.4316	0.00615847	0.0114476	R2R3MYB transcription factor 77	-	MYB
Solyc01g112190.3	-4.43981	0.00606552	0.0112878	Plant regulator RWP-RK family protein	-	Nin-like
Solyc07g043580.3	-4.44415	1.22551e-16	6.36721e-16	bHLH transcription factor 052	-	bHLH
Solyc08g007230.2	-4.47494	6.98591e-11	2.74055e-10	Ethylene-responsive transcription factor 2 (AHRD V3.3 *** A0A2G3DC56_CAPCH)	-	ERF
Solyc09g090130.3	-4.494	2.45754e-05	6.18629e-05	R2R3MYB transcription factor 15	-	MYB
Solyc09g083360.3	-4.50122	0.00487023	0.00920438	Transcription factor bHLH92 (AHRD V3.3 *** A0A2G2ZV24_CAPAN)	Transcription factor bHLH92 [Source:Projected from Arabidopsis thaliana (AT5G43650) UniProtKB/Swiss-Prot;Acc:Q9FIX5]	bHLH
Solyc10g086530.1	-4.52132	0.00476969	0.00902977	Transcription factor GRAS (AHRD V3.3 *** A0A200R547_9MAGN)	-	GRAS
Solyc11g072600.2	-4.52265	0.0246972	0.0411293	APETALA2d	-	AP2
Solyc03g115850.3	-4.54564	2.01394e-35	1.82568e-34	NAC domain-containing protein (AHRD V3.3 *** A0A2G3CZC4_CAPCH)	-	NAC
Solyc05g006310.2	-4.57945	0.00385883	0.0074232	Zinc finger protein 5 (AHRD V3.3 *** A0A2G3B8H9_CAPCH)	-	C2H2
Solyc02g032950.3	-4.58628	1.44609e-38	1.41384e-37	WRKY transcription factor 16	-	WRKY
Solyc02g088180.3	-4.5973	3.64236e-40	3.70497e-39	NAC domain-containing protein (AHRD V3.3 *** A0A2G2V9A8_CAPBA)	NAC2-domain containing protein [Source:UniProtKB/TrEMBL;Acc:K4BBX4]	NAC
Solyc02g085630.3	-4.61864	4.41056e-26	3.17625e-25	Homeobox-leucine zipper protein ATHB-.1	-	HD-ZIP
Solyc03g113620.3	-4.64358	4.13126e-285	3.95049e-283	Transcription factor MYB1.1	-	MYB_related
Solyc01g102260.3	-4.64524	0.0197218	0.0334397	Agamous-like MADS-box protein AGL80 (AHRD V3.3 *** A0A2G2UYN0_CAPBA)	-	M-type_MADS
Solyc02g088670.1	-4.6585	0.0166388	0.0286604	UDP-glucose 6-dehydrogenase.1	-	C2H2
Solyc06g034030.3	-4.69271	1.14885e-05	3.002e-05	Transcription factor DIVARICATA (AHRD V3.3 *** A0A2G3C5X7_CAPCH)	-	MYB_related
Solyc08g080400.1	-4.70004	6.79967e-06	1.82023e-05	Transcription factor GRAS (AHRD V3.3 *** A0A200QUK0_9MAGN)	-	GRAS
Solyc01g098060.1	-4.71507	0.0123739	0.0218199	Agamous-like MADS-box protein AGL.1	-	M-type_MADS
Solyc03g112390.3	-4.7554	0.000260081	0.000587191	R2R3MYB transcription factor 86	-	MYB
Solyc06g068830.2	-4.77227	0.0217905	0.0366512	Ethylene-responsive transcription factor (AHRD V3.3 *** A0A1U8HB76_CAPAN)	-	ERF
Solyc05g014290.3	-4.78263	0.0129008	0.0226539	MYB-related transcription factor (AHRD V3.11 *** tr|A8CCM9|A8CCM9_TOBAC)	-	MYB
Solyc04g079570.1	-4.78588	1.74487e-18	9.72313e-18	Dof zinc finger protein (AHRD V3.3 *-* A0A2K3NXA1_TRIPR)	Dof zinc finger protein DOF1.6 [Source:Projected from Arabidopsis thaliana (AT1G47655) UniProtKB/Swiss-Prot;Acc:Q9SX97]	Dof
Solyc10g005460.3	-4.79451	1.1866e-15	5.92462e-15	MYB transcription factor (AHRD V3.3 *** A0A0U3IU11_MESCR)	-	MYB
Solyc12g049320.2	-4.79818	4.6629e-06	1.26739e-05	Nodulation-signaling pathway.1	-	GRAS
Solyc12g005340.2	-4.80446	0	0	Transcription factor GRAS (AHRD V3.3 *** A0A200QMI2_9MAGN)	-	GRAS
Solyc04g080130.3	-4.82172	5.58732e-83	1.15851e-81	Zinc finger protein (AHRD V3.3 *-* A0A200QCG2_9MAGN)	-	C2H2
Solyc06g072310.3	-4.8411	0.00151588	0.00309974	Homeobox-leucine zipper protein ROC8 (AHRD V3.3 *** A0A2G2V7B9_CAPBA)	-	HD-ZIP
Solyc01g102980.3	-4.86125	0.00894388	0.0161781	zinc-finger homeodomain protein 4 (AHRD V3.3 *** A0A2I4EEG0_9ROSI)	-	ZF-HD
Solyc10g005680.2	-4.86125	0.00894388	0.0161781	WRKY transcription factor 15	-	WRKY
Solyc01g008880.2	-4.87199	0.00412285	0.00789605	Solanum lycopersicum Cytokinin Response Factor 8	-	ERF
Solyc03g005570.3	-4.89696	0.00953018	0.0171469	Myb-related transcription factor LBM2 (AHRD V3.3 *** Q9SLT1_TOBAC)	-	MYB
Solyc08g066660.1	-4.95189	0.00687141	0.012669	Ethylene-responsive transcription factor TINY (AHRD V3.3 *** A0A2G2W633_CAPBA)	-	ERF
Solyc02g063520.3	-4.9724	0	0	Homeobox-leucine zipper protein HAT22 (AHRD V3.11 *** tr|A0A2G2XBJ3|A0A2G2XBJ3_CAPBA)	-	HD-ZIP
Solyc07g053590.3	-4.98296	0.00824824	0.0150108	NAC domain (AHRD V3.11 *** tr|A0A200QKZ2|A0A200QKZ2_9MAGN)	-	NAC
Solyc01g103550.1	-5.01571	0.0066586	0.0123026	Transcription factor	-	M-type_MADS
Solyc06g009610.1	-5.03461	0.0114649	0.0203469	Transcription factor GRAS (AHRD V3.3 *** A0A200PWC4_9MAGN)	-	GRAS
Solyc07g053230.3	-5.03823	3.33975e-05	8.30376e-05	R2R3MYB transcription factor 83	-	MYB
Solyc03g031450.3	-5.0394	3.86172e-07	1.15857e-06	Basic helix-loop-helix (BHLH) DNA-binding superfamily protein (AHRD V3.3 *-* A0A2U1PMP2_ARTAN)	-	bHLH
Solyc02g083950.3	-5.04223	0.000688772	0.00147483	wuschel	-	WOX
Solyc01g073910.3	-5.09585	1.05422e-23	7.03529e-23	Homeobox-leucine zipper protein HOX27 (AHRD V3.11 *** tr|A0A2G2XRN9|A0A2G2XRN9_CAPBA)	-	HD-ZIP
Solyc06g061160.1	-5.13138	0.00849088	0.0154239	Transcriptional regulator SUPERMAN (AHRD V3.3 *** A0A2G3C7Q2_CAPCH)	-	C2H2
Solyc01g095630.3	-5.13398	1.23236e-13	5.59025e-13	WRKY transcription factor 41	WRKY transcription factor [Source:UniProtKB/TrEMBL;Acc:D3YEX5]	WRKY
Solyc10g044680.2	-5.16905	1.97639e-05	5.02873e-05	R2R3MYB transcription factor 55	-	MYB
Solyc02g083520.2	-5.17281	0.00274339	0.00540545	Basic-leucine zipper (BZIP) transcription factor family protein (AHRD V3.11 *** tr|A0A1P8AYN2|A0A1P8AYN2_ARATH)	-	bZIP
Solyc02g071130.3	-5.19543	4.76941e-21	2.9396e-20	WRKY transcription factor (AHRD V3.11 *** tr|A0A078H6H4|A0A078H6H4_BRANA)	-	WRKY
Solyc08g006200.2	-5.27184	0.00245032	0.00486314	Transcriptional factor B3 family protein (AHRD V3.11 *-* tr|A0A1P8AVV7|A0A1P8AVV7_ARATH)	-	B3
Solyc03g006800.1	-5.29831	0.00190847	0.00385041	TCP transcription factor 21	TCP transcription factor 21 [Source:UniProtKB/TrEMBL;Acc:G3BGW1]	TCP
Solyc02g076850.2	-5.32973	0.00158485	0.00323377	Dof zinc finger protein4	-	Dof
Solyc11g073060.2	-5.33587	2.24434e-85	4.79845e-84	Zinc finger	-	C2H2
Solyc12g089170.2	-5.35797	0.00225298	0.00449307	Transcription factor RADIALIS (AHRD V3.3 *** A0A2G2Y9U7_CAPAN)	-	MYB_related
Solyc06g083170.3	-5.36098	7.24867e-06	1.93517e-05	bHLH transcription factor 049	-	bHLH
Solyc06g068570.3	-5.36753	1.64411e-10	6.31856e-10	AP2-like ethylene-responsive transcription factor isoform X3 (AHRD V3.11 *-* XP_019069711.1)	-	AP2
Solyc02g063430.3	-5.37483	0.00215673	0.0043129		-	bHLH
Solyc02g090800.1	-5.39447	0.00128092	0.0026441	Ethylene-responsive transcription factor (AHRD V3.3 *** A0A2G3D8S0_CAPCH)	-	ERF
Solyc02g061910.1	-5.40239	0.00114883	0.00238885	Senescence-specific cysteine protease SAG39 (AHRD V3.3 *-* A0A2G3CBW6_CAPCH)	-	NAC
Solyc03g033730.1	-5.41216	0.00144144	0.00295604		-	bZIP
Solyc09g091760.2	-5.4205	0.00107935	0.00225098	bHLH transcription factor 151	-	bHLH
Solyc10g083900.2	-5.42433	0.000213479	0.000486435	R2R3MYB transcription factor 27	-	MYB
Solyc12g038520.2	-5.45959	5.697e-25	3.95077e-24		-	SBP
Solyc06g076000.1	-5.46248	0.000901191	0.00190236	WUSCHEL-related homeobox 5 (AHRD V3.3 *** A0A2G2WNG2_CAPBA)	WUSCHEL-related homeobox 2 [Source:Projected from Arabidopsis thaliana (AT5G59340) UniProtKB/Swiss-Prot;Acc:Q6X7K1]	WOX
Solyc02g092550.3	-5.50893	9.91882e-44	1.09761e-42	LOB domain-containing protein 38 (AHRD V3.3 *** A0A2G2XGY4_CAPBA)	-	LBD
Solyc06g007390.3	-5.51814	9.16581e-23	5.93839e-22	LOB domain-containing protein 13 (AHRD V3.11 *** tr|A0A2G3C4U8|A0A2G3C4U8_CAPCH)	-	LBD
Solyc02g065310.1	-5.54378	0.000683909	0.00146484	B3 domain-containing protein (AHRD V3.3 *-* A0A1Q3DFU3_CEPFO)	-	B3
Solyc04g051360.3	-5.55547	0.000629201	0.0013547	Ethylene Response Factor D.1	-	ERF
Solyc11g011050.2	-5.60759	6.65752e-45	7.55909e-44	R2R3MYB transcription factor 43	-	MYB
Solyc01g044520.2	-5.62074	0.000427886	0.000939467	LOB domain-containing protein (AHRD V3.3 *** A0A2U1QNF0_ARTAN)	-	LBD
Solyc04g081020.3	-5.6279	1.08634e-16	5.65322e-16	B-box zinc finger protein 24 (AHRD V3.3 *** A0A2G3CQV9_CAPCH)	-	DBB
Solyc02g080890.3	-5.685	6.8544e-69	1.15495e-67	WRKY transcription factor 6	-	WRKY
Solyc06g072520.2	-5.68817	8.50957e-07	2.47342e-06	bHLH transcription factor GBOF-1	-	bHLH
Solyc01g090790.3	-5.7104	0.000403097	0.000888311		Transcription factor UNE10 [Source:Projected from Arabidopsis thaliana (AT4G00050) UniProtKB/Swiss-Prot;Acc:Q8GZ38]	bHLH
Solyc09g066350.1	-5.75823	0.000234675	0.000532269	Ethylene-responsive transcription factor (AHRD V3.3 *** A0A2G2X630_CAPBA)	-	ERF
Solyc03g113120.3	-5.77286	2.81878e-05	7.051e-05		-	WRKY
Solyc09g008390.2	-5.77878	0.000230296	0.000522809	R2R3MYB transcription factor 22	-	MYB
Solyc02g094270.2	-5.78911	1.72654e-09	6.20007e-09	DNA-binding WRKY (AHRD V3.3 *-* A0A200R410_9MAGN)	Probable WRKY transcription factor 45 [Source:Projected from Arabidopsis thaliana (AT3G01970) UniProtKB/Swiss-Prot;Acc:Q9S763]	WRKY
Solyc02g078620.1	-5.81244	0.000244566	0.000553926	Dof zinc finger protein DOF5.3 (AHRD V3.3 *** A0A2G3D6D4_CAPCH)	-	Dof
Solyc02g090410.3	-5.8352	5.3789e-21	3.30716e-20	LOB domain-containing protein 36 (AHRD V3.3 *** A0A2G3D8W8_CAPCH)	-	LBD
Solyc08g079800.3	-5.84219	0.000270696	0.000609819	Growth-regulating factor 10 (AHRD V3.3 *** A0A2G3AE89_CAPAN)	-	GRF
Solyc02g094460.2	-5.85643	0.000174918	0.000402657	B3 domain transcription factor (AHRD V3.3 *** Q2HUJ5_MEDTR)	B3 domain-containing transcription factor FUS3 [Source:Projected from Arabidopsis thaliana (AT3G26790) UniProtKB/Swiss-Prot;Acc:Q9LW31]	0
Solyc03g110950.1	-5.90954	0.000174917	0.000402657	Transcription factor GRAS (AHRD V3.3 *** A0A200R4D0_9MAGN)	-	GRAS
Solyc06g070990.3	-6.00185	9.85341e-05	0.000233001	WRKY transcription factor 74	-	WRKY
Solyc01g095640.2	-6.02793	8.83128e-05	0.000209882	MYB-like transcription factor TC.1	MYB-like transcriptional factor TRY [Source:UniProtKB/TrEMBL;Acc:K4AZV3]	MYB_related
Solyc01g095100.3	-6.09417	1.26237e-48	1.53071e-47	WRKY transcription factor 22	-	WRKY
Solyc10g050970.1	-6.10226	8.53213e-09	2.91342e-08	Ethylene Response Factor D.4	-	ERF
Solyc05g009310.3	-6.12542	5.70902e-06	1.54028e-05	Zinc finger protein CONSTANS-LIKE 7 (AHRD V3.3 *** A0A2G2VK65_CAPBA)	-	CO-like
Solyc10g011910.3	-6.21637	4.31866e-36	3.97538e-35	WRKY transcription factor 22 (AHRD V3.11 *** tr|A0A2G2VST2|A0A2G2VST2_CAPBA)	-	WRKY
Solyc11g022480.1	-6.22964	2.51563e-05	6.3234e-05	NAC domain-containing protein 78-like (AHRD V3.3 *** XP_004228763.1)	-	NAC
Solyc12g099120.2	-6.23079	2.59712e-99	6.50371e-98	Abscisic acid induced MYB1	-	MYB
Solyc02g082390.1	-6.40243	1.02311e-05	2.68658e-05	Transcription factor DIVARICATA (AHRD V3.3 *** A0A2G3C4H9_CAPCH)	-	MYB_related
Solyc03g121240.1	-6.4173	7.99265e-06	2.12428e-05	Transcription factor HEC2 (AHRD V3.3 *** A0A2G2WPZ2_CAPBA)	-	bHLH
Solyc09g089930.2	-6.42132	1.47511e-41	1.55418e-40	ethylene responsive factor E.2	-	ERF
Solyc10g084380.1	-6.54738	6.98737e-07	2.0499e-06	WRKY transcription factor 44	-	WRKY
Solyc10g083210.2	-6.56172	4.32943e-06	1.18044e-05	B3 domain-containing protein (AHRD V3.3 *** A0A2G3BGS5_CAPCH)	-	B3
Solyc03g114230.2	-6.5686	4.50569e-06	1.22672e-05	bHLH transcription factor 082	-	bHLH
Solyc06g074170.3	-6.66397	2.19848e-115	6.58181e-114	NAC domain-containing protein 40 (AHRD V3.3 *** A0A2G2ZDN9_CAPAN)	-	NAC
Solyc02g072060.2	-6.70534	1.68867e-06	4.78559e-06	Heat shock transcription factor (AHRD V3.3 *-* A0A1Y1I763_KLENI)	-	HSF
Solyc05g013370.1	-6.78888	4.9828e-39	4.92908e-38	MADS-box protein (AHRD V3.3 *-* F6M3U9_BETPL)	-	M-type_MADS
Solyc03g115450.1	-6.84993	5.91281e-07	1.74654e-06	Zinc finger protein (AHRD V3.3 *-* A0A200QBU2_9MAGN)	-	C2H2
Solyc03g097650.3	-6.87736	6.20585e-07	1.82891e-06	NAC domain (AHRD V3.3 *** A0A200R3X5_9MAGN)	-	NAC
Solyc07g055710.3	-6.96714	3.51068e-60	5.17648e-59	Heat stress transcription factor A-5 (AHRD V3.3 *** A0A2G2Z4R4_CAPAN)	-	HSF
Solyc02g064960.3	-6.99744	3.08651e-07	9.33158e-07	APETALA2b	-	AP2
Solyc02g065150.2	-7.00352	2.41987e-07	7.38109e-07	LOB domain-containing protein 36 (AHRD V3.3 *** A0A2G3D2Y4_CAPCH)	-	LBD
Solyc04g005710.2	-7.10095	1.42164e-07	4.43113e-07	R2R3MYB transcription factor 88	-	MYB
Solyc10g086370.2	-7.1156	5.03655e-11	1.98995e-10	Transcription factor GRAS (AHRD V3.3 *** A0A200PU13_9MAGN)	-	GRAS
Solyc03g123400.1	-7.16175	6.75607e-26	4.83006e-25	GRAS16	-	GRAS
Solyc02g078130.3	-7.21903	7.64904e-08	2.43743e-07	bHLH transcription factor 079	-	bHLH
Solyc05g054650.1	-7.2223	3.39251e-174	1.69349e-172	Zinc finger protein (AHRD V3.3 *** A0A200PZ96_9MAGN)	-	C2H2
Solyc01g107140.2	-7.24164	6.63288e-08	2.12258e-07	Transcription factor (AHRD V3.3 *** A0A2G2V728_CAPBA)	-	bHLH
Solyc11g068370.2	-7.3397	1.42607e-07	4.44407e-07	Transcription factor (AHRD V3.3 *** A0A2R4QNU7_9POAL)	-	bZIP
Solyc02g077370.1	-7.34309	0	0	Ethylene Response Factor C.5	Pathogenesis-related genes transcriptional activator PTI5 [Source:UniProtKB/Swiss-Prot;Acc:O04681]	ERF
Solyc09g014990.3	-7.37405	5.75629e-153	2.41136e-151	WRKY transcription factor 33	WRKY33 [Source:Projected from Arabidopsis thaliana (AT2G38470) UniProtKB/TrEMBL;Acc:A0A384L4W4]	WRKY
Solyc02g077590.1	-7.40197	2.30041e-08	7.63088e-08	Homeobox-leucine zipper-like protein (AHRD V3.3 *-* Q3HRT1_PICGL)	-	HD-ZIP
Solyc08g067360.3	-7.61096	8.09809e-13	3.52665e-12	WRKY transcription factor 45	-	WRKY
Solyc01g090300.3	-7.62252	5.33463e-09	1.8503e-08	Ethylene-responsive transcription factor 2 (AHRD V3.3 *** A0A2G3DF02_CAPCH)	-	ERF
Solyc06g049040.3	-7.63512	3.39694e-09	1.19486e-08	Basic-leucine zipper (BZIP) transcription factor family protein (AHRD V3.3 *** A0A2U1LV89_ARTAN)	-	bZIP
Solyc10g080460.2	-7.75305	2.24078e-19	1.29581e-18	Myb family transcription factor APL (AHRD V3.3 *** A0A2G2VWG6_CAPBA)	-	G2-like
Solyc06g033830.1	-7.76663	1.47139e-09	5.31326e-09	MADS-box transcription factor (AHRD V3.3 *-* A0A2K3PNN3_TRIPR)	-	M-type_MADS
Solyc10g076380.2	-7.79087	2.48846e-10	9.45764e-10	Dehydration responsive element binding transcription factor (AHRD V3.3 *-* W6FJ00_9ROSA)	-	ERF
Solyc03g119800.2	-7.8412	1.0019e-09	3.66048e-09	Ethylene-responsive transcription factor LEP (AHRD V3.3 *** A0A2G3D147_CAPCH)	-	ERF
Solyc01g098070.1	-7.87905	1.1665e-49	1.44067e-48	Agamous-like MADS-box protein AGL.1	-	M-type_MADS
Solyc09g065660.3	-8.11962	2.91407e-11	1.16826e-10	Heat shock transcription factor (AHRD V3.3 *-* A0A1Y1I763_KLENI)	-	HSF
Solyc01g057270.3	-8.27691	1.18894e-11	4.87605e-11	Calmodulin-binding transcription factor SR4 (AHRD V3.3 *** H8ZRY5_SOLLC)	-	CAMTA
Solyc02g090770.1	-9.28207	3.56406e-14	1.65789e-13	Ethylene-responsive transcription factor (AHRD V3.3 *** A0A2G3A6X8_CAPAN)	-	ERF
Solyc02g077360.1	-9.45177	5.94242e-20	3.49891e-19	Ethylene Response Factor B.2	Ethylene-responsive transcription factor ERF091 [Source:Projected from Arabidopsis thaliana (AT4G18450) UniProtKB/Swiss-Prot;Acc:O49515]	AP2
Solyc01g057080.1	-9.45974	6.60978e-15	3.19807e-14	Ethylene-responsive transcription factor (AHRD V3.3 *-* A0A2G2X462_CAPBA)	-	ERF
Solyc02g079180.1	-10.0329	3.92107e-17	2.0777e-16	Heat shock transcription factor (AHRD V3.3 *-* A0A1Y1I763_KLENI)	-	HSF

## Sheet: M29_2_TF_DEGs
Supplementary Table S1 (part 3): Transcription Factors and Regulators identified in the fruit of the line M29_2 with disrupted l1l4 coding sequence, compared to a wild-type (WT) tomato genotype as a control.
GeneID	log2FC	pvalue	padj	Gene Description (iTAG4.1)	Gene Description (UniProtKB/TrEMBL)	TF/TR (PlantTFDB)
Solyc03g093550.1	7.62429	5.10593e-24	8.00916e-23	Ethylene-responsive transcription factor 5 (AHRD V3.3 *** A0A2G3CVP7_CAPCH)	-	ERF
Solyc12g009240.1	7.59578	3.51506e-137	5.6908e-135	Ethylene-responsive transcription factor (AHRD V3.3 *-* A0A2G3BP26_CAPCH)	-	ERF
Solyc06g075660.3	6.74881	9.31794e-07	4.35374e-06	MYB transcription factor (AHRD V3.3 *-* B4FPU3_MAIZE)	-	MYB_related
Solyc02g077920.3	6.47459	3.90716e-62	1.87577e-60	Colorless non-ripening	-	SBP
Solyc03g093540.1	6.35738	1.31466e-15	1.33025e-14	Ethylene-responsive transcription factor 5 (AHRD V3.3 *** ERF5_TOBAC)	-	ERF
Solyc01g021730.2	6.11103	7.35193e-165	1.71648e-162	NAC domain-containing protein (AHRD V3.3 *-* A0A2U1NIJ0_ARTAN)	-	NAC
Solyc09g008440.1	5.92707	1.29879e-05	5.24607e-05	Zinc finger protein (AHRD V3.3 *** A0A200R9U1_9MAGN)	-	C2H2
Solyc03g093560.1	5.4618	1.39199e-112	1.50607e-110	ethylene response factor C.6	-	ERF
Solyc08g080100.3	5.40657	1.00867e-159	2.23724e-157		-	MIKC_MADS
Solyc04g051690.3	5.16163	0.000473893	0.00146552	WRKY transcription factor 51	-	WRKY
Solyc12g098620.2	5.10055	3.26924e-05	0.000124676	bHLH transcription factor 072	-	bHLH
Solyc11g064990.2	5.03121	0.00429152	0.0107664	Heat shock transcription factor (AHRD V3.3 *** S8CNQ2_9LAMI)	-	HSF
Solyc01g079620.3	5.01867	1.32831e-06	6.08341e-06	Myb 12 transcription factor (AHRD V3.11 *** tr|D2EBC3|D2EBC3_9SOLN)	MYB12 [Source:UniProtKB/TrEMBL;Acc:B4YAJ8]	MYB
Solyc06g008360.3	4.95156	9.98581e-07	4.64622e-06	NAC domain-containing protein (AHRD V3.3 *-* A0A2U1MZK2_ARTAN)	-	NAC
Solyc10g009550.3	4.92512	1.75354e-06	7.91482e-06	WRKY transcription factor 42	-	WRKY
Solyc06g068390.1	4.89614	0.00656965	0.0157666	Zinc finger protein 4 (AHRD V3.3 *** A0A2G3C958_CAPCH)	-	C2H2
Solyc01g108240.3	4.73219	1.70657e-19	2.15802e-18	Ethylene-responsive transcription factor (AHRD V3.11 *** tr|A0A2G2Y025|A0A2G2Y025_CAPAN)	-	ERF
Solyc11g062060.2	4.62401	1.24667e-11	9.62787e-11	Zinc finger protein (AHRD V3.3 *** A0A200QA40_9MAGN)	Zinc finger protein WIP4 [Source:Projected from Arabidopsis thaliana (AT3G20880) UniProtKB/Swiss-Prot;Acc:Q8W030]	C2H2
Solyc12g088390.2	4.60131	4.4792e-34	1.04358e-32	Zinc-finger protein (AHRD V3.3 *** Q40899_PETHY)	-	C2H2
Solyc11g073120.2	4.49059	7.43055e-85	5.45727e-83	R2R3MYB transcription factor 58	-	MYB
Solyc03g026270.2	4.42331	1.93091e-140	3.3459e-138	CRT binding factor 3 (AHRD V3.3 *** B3TPP7_SOLPI)	-	ERF
Solyc02g084420.3	4.34923	5.18083e-05	0.000190155	Zinc finger	-	DBB
Solyc06g053220.3	4.31916	3.71866e-19	4.60525e-18	Homeobox-leucine zipper protein HOX6 (AHRD V3.3 *** A0A2G2WIJ7_CAPBA)	-	HD-ZIP
Solyc01g096320.3	4.26871	1.97063e-14	1.85206e-13	Homeobox-leucine zipper protein HOX6 (AHRD V3.3 *** A0A1U8DTA9_CAPAN)	-	HD-ZIP
Solyc05g052040.1	4.21882	2.23884e-147	4.20826e-145	ripening regulated protein DDTFR10/A	-	ERF
Solyc08g082210.3	4.20637	5.96691e-07	2.8486e-06	Ethylene-responsive transcription factor (AHRD V3.3 *** A0A2G3ADG6_CAPAN)	-	ERF
Solyc03g095770.3	4.19174	1.80774e-139	3.03755e-137	WRKY transcription factor 80	WRKY DNA-binding transcription factor 70 [Source:UniProtKB/Swiss-Prot;Acc:K4BIZ9]	WRKY
Solyc10g055760.2	4.14453	1.70878e-112	1.83096e-110	NAC domain-containing protein 2 (AHRD V3.3 *** A0A1U8EDX1_CAPAN)	NAC domain containing protein 36 [Source:Projected from Arabidopsis thaliana (AT2G17040) UniProtKB/TrEMBL;Acc:F4IME8]	NAC
Solyc02g093420.3	4.04279	1.54928e-08	8.92082e-08	NAC domain-containing protein 10 (AHRD V3.3 *** A0A2G3ACK5_CAPAN)	-	NAC
novel.997	3.95516	3.54659e-15	3.49926e-14		- && - && PF03055:Retinal pigment epithelial membrane protein	RPE65
Solyc12g042010.1	3.7484	2.65355e-11	1.98502e-10	transcription factor IBH1-like (AHRD V3.3 *** A0A2I4G0N0_9ROSI)	-	bHLH
Solyc03g118290.3	3.7267	6.46295e-85	4.7624e-83	auxin response factor 2A	Auxin response factor 2A [Source:UniProtKB/Swiss-Prot;Acc:Q2LAJ3]	ARF
Solyc04g081000.3	3.63372	0.00308014	0.00796333	Deficiens	Floral homeotic protein DEFICIENS [Source:UniProtKB/TrEMBL;Acc:Q2UVA8]	MIKC_MADS
Solyc06g053960.3	3.6095	5.72506e-96	4.88392e-94	Heat shock transcription factor (AHRD V3.3 *-* A0A1Y1I763_KLENI)	-	HSF
Solyc02g088190.3	3.58665	0.000853535	0.00250747	MYB transcription factor (AHRD V3.11 *-* tr|A0A0U3IU11|A0A0U3IU11_MESCR)	-	MYB
Solyc10g080960.1	3.53197	0.00107497	0.00308764	Two-component response regulator AR.1	-	G2-like
Solyc07g053680.2	3.52868	0.00386874	0.00980333	NAC domain (AHRD V3.11 *-* tr|A0A200PW96|A0A200PW96_9MAGN)	-	NAC
Solyc08g005050.3	3.48047	4.31528e-81	2.94501e-79	transcription factor MYC2 (AHRD V3.3 *-* R4S7B4_NICAT)	-	bHLH
Solyc01g065980.3	3.3623	1.55042e-139	2.62506e-137		-	ERF
Solyc09g010840.1	3.34231	6.9163e-11	5.00337e-10	phantastica	-	MYB
Solyc05g053500.3	3.33841	7.42444e-05	0.000266075		-	GATA
Solyc11g071810.2	3.31632	5.65347e-14	5.17088e-13	fasciated	FAS protein [Source:UniProtKB/TrEMBL;Acc:B2YHV8]	YABBY
Solyc07g053230.3	3.29248	8.36385e-27	1.46648e-25	R2R3MYB transcription factor 83	-	MYB
Solyc02g085600.1	3.28739	2.11945e-56	9.04026e-55	Scarecrow-like protein 15 (AHRD V3.3 *** A0A2G3AAH7_CAPAN)	BAC19.14 [Source:UniProtKB/TrEMBL;Acc:Q9FYW2]	GRAS
Solyc06g083850.3	3.18496	9.75787e-18	1.12431e-16	NAC domain protein (AHRD V3.3 *** S5R645_9ROSA)	-	NAC
Solyc01g109880.3	3.14088	5.54979e-68	3.03937e-66	BZIP transcription factor (AHRD V3.3 *** Q8GTZ1_CAPCH)	BZIP transcription factor [Source:UniProtKB/TrEMBL;Acc:C0KYN1]	bZIP
Solyc07g054840.3	3.13096	0.0222658	0.0462239	R2R3MYB transcription factor 41	MYB41 [Source:Projected from Arabidopsis thaliana (AT4G28110) UniProtKB/TrEMBL;Acc:A0A178V452]	MYB
Solyc12g008350.2	3.08429	1.3098e-08	7.60509e-08	dehydration responsive element binding protein 2	-	ERF
Solyc06g071300.1	3.08227	1.71321e-08	9.81886e-08	AGAMOUS-like 98 (AHRD V3.3 *-* Q9FIW6_ARATH)	SRF-type transcription factor family protein [Source:UniProtKB/TrEMBL;Acc:Q53J20]	M-type_MADS
Solyc11g068620.2	3.06296	0.000338003	0.00107745	NAC domain (AHRD V3.3 *** A0A200Q6H1_9MAGN)	-	NAC
Solyc07g052960.2	3.02624	5.26502e-25	8.65023e-24		-	GRAS
Solyc04g009180.2	2.97488	0.00225287	0.00601959	TCP transcription factor 14	-	TCP
Solyc03g006830.3	2.97026	2.50032e-10	1.72014e-09	MADS-box transcription factor (AHRD V3.3 *** Q1EMR8_PLAMJ)	MADS-box transcription factor FYFL [Source:UniProtKB/TrEMBL;Acc:W5S185]	MIKC_MADS
Solyc06g069430.3	2.89937	5.38368e-142	9.55281e-140	FRUITFULL-like MADS-box 1	-	MIKC_MADS
novel.1222	2.89847	0.0024385	0.00646651		- && - && PF04434:SWIM zinc finger	SWIM
Solyc05g006310.2	2.89153	1.97225e-07	9.9782e-07	Zinc finger protein 5 (AHRD V3.3 *** A0A2G3B8H9_CAPCH)	-	C2H2
Solyc07g006630.3	2.8264	0.00731277	0.0173733		Zinc finger protein CONSTANS-LIKE 5 [Source:Projected from Arabidopsis thaliana (AT5G57660) UniProtKB/Swiss-Prot;Acc:Q9FHH8]	CO-like
Solyc04g005100.3	2.74523	8.80075e-56	3.64861e-54	transcription factor MYB1R1-like (AHRD V3.3 *** A0A2I4GKI8_9ROSI)	-	MYB_related
Solyc04g011670.3	2.68971	0.00608307	0.0147247	Transcription factor TGA7 (AHRD V3.3 *** A0A1U8GLI3_CAPAN)	-	bZIP
Solyc02g061900.1	2.62939	0.0102409	0.0233976	Senescence-specific cysteine protease SAG39 (AHRD V3.3 *-* A0A2G3CBW6_CAPCH)	-	NAC
Solyc10g006130.1	2.58959	1.7023e-75	1.04301e-73	EAR motif SlERF36	-	ERF
Solyc05g015510.3	2.58577	1.04878e-62	5.10132e-61	Squamosa promoter-binding protein 10	-	SBP
Solyc04g008500.3	2.56592	0.000201872	0.000669886	Protein indeterminate-domain 6	-	C2H2
Solyc06g075780.2	2.51464	6.80008e-66	3.57407e-64	Zinc finger protein (AHRD V3.3 *** A0A200PZ96_9MAGN)	-	C2H2
Solyc09g015770.3	2.47228	1.08596e-102	1.01631e-100	WRKY transcription factor 81	WRKY3 [Source:UniProtKB/TrEMBL;Acc:I3NN77]	WRKY
Solyc04g077980.1	2.41591	3.62412e-71	2.09877e-69	C2H2-type zinc finger protein	C2H2-type zinc finger protein [Source:UniProtKB/TrEMBL;Acc:A6ZIC0]	C2H2
Solyc07g040680.3	2.40846	6.04301e-28	1.11509e-26	Heat shock transcription factor (AHRD V3.3 *-* A0A1Y1I763_KLENI)	Heat stress transcription factor A-9 [Source:Projected from Arabidopsis thaliana (AT5G54070) UniProtKB/Swiss-Prot;Acc:Q9LVW2]	HSF
Solyc04g007210.3	2.37002	1.94626e-08	1.10858e-07	Zinc finger protein CONSTANS-LIKE 7 (AHRD V3.3 *** A0A2G2VK65_CAPBA)	-	CO-like
Solyc06g060830.3	2.3682	1.81128e-06	8.16216e-06	Homeobox-leucine zipper protein HAT2 (AHRD V3.3 *** A0A2G2WJU4_CAPBA)	-	HD-ZIP
Solyc03g119740.3	2.36087	5.42228e-15	5.29341e-14	Transcription factor DIVARICATA (AHRD V3.3 *** A0A1U8FVE8_CAPAN)	-	MYB
Solyc03g113270.3	2.35421	4.11583e-74	2.47396e-72	LEVAHOX1G L.esculentum homeobox	-	HD-ZIP
Solyc02g088670.1	2.34777	0.00315002	0.00812601	UDP-glucose 6-dehydrogenase.1	-	C2H2
Solyc04g049800.3	2.34482	1.60448e-05	6.40406e-05	AP2-like ethylene-responsive transcription factor (AHRD V3.3 *** A0A220QTH6_9SOLA)	-	AP2
Solyc01g099340.3	2.34178	1.40644e-13	1.2513e-12	Protein indeterminate-domain 12 (AHRD V3.3 *** A0A2G2W7U4_CAPBA)	-	C2H2
Solyc06g066340.3	2.33264	4.54076e-06	1.94842e-05	Homeodomain-like superfamily protein (AHRD V3.11 *-* tr|A0A2U1QD82|A0A2U1QD82_ARTAN)	-	G2-like
Solyc03g044300.3	2.32797	8.97478e-88	6.86416e-86	APETALA2a	APETALA2-like protein [Source:UniProtKB/TrEMBL;Acc:B2ZP48]	AP2
Solyc05g012020.3	2.3251	2.68716e-92	2.21566e-90		MADS-box transcription factor MADS-rin [Source:UniProtKB/TrEMBL;Acc:Q8S4L3]	MIKC_MADS
Solyc04g015360.3	2.29323	1.31787e-61	6.24581e-60	GATA transcription factor (AHRD V3.3 *** K4BQ39_SOLLC)	GATA transcription factor [Source:UniProtKB/TrEMBL;Acc:K4BQ39]	GATA
Solyc11g022480.1	2.25807	1.10944e-06	5.1308e-06	NAC domain-containing protein 78-like (AHRD V3.3 *** XP_004228763.1)	-	NAC
Solyc12g006120.2	2.2562	0.018301	0.0388735	Nuclear transcription factor Y subunit B (AHRD V3.3 *-* A0A2G2X323_CAPBA)	-	NF-YB
Solyc06g076770.3	2.25505	2.58489e-13	2.25011e-12	Transcription factor DIVARICATA (AHRD V3.3 *** A0A2G2ZE22_CAPAN)	-	MYB
Solyc10g006880.3	2.24163	2.06636e-49	7.422e-48	NAC domain protein	NAC domain protein [Source:UniProtKB/TrEMBL;Acc:Q56UP7]	NAC
Solyc03g043900.1	2.21355	4.13518e-27	7.33745e-26		-	bZIP
Solyc08g029090.3	2.19404	0.0151198	0.0329558	B3 domain-containing protein (AHRD V3.3 *-* A0A1Q3DFU3_CEPFO)	-	B3
Solyc03g007460.2	2.18452	0.00168764	0.00463668	Solanum lycopersicum Cytokinin Response Factor 4	-	ERF
Solyc04g005610.3	2.14846	6.99282e-20	8.98094e-19	NAC domain-containing protein 2 (AHRD V3.3 *** NAP2_SOLLC)	NAC domain-containing protein 2 [Source:UniProtKB/Swiss-Prot;Acc:K4BNG7]	NAC
Solyc01g104650.3	2.09461	7.61648e-54	3.03292e-52	ABSCISIC ACID-INSENSITIVE 5-like protein 5 (AHRD V3.3 *** A0A2I4GE24_9ROSI)	-	bZIP
Solyc08g007820.1	2.05139	2.50563e-08	1.40234e-07	Dehydration-responsive element-binding protein 1E (AHRD V3.3 *** A0A2G2W337_CAPBA)	-	ERF
Solyc03g093530.2	2.03319	0.000399115	0.00125494	Ethylene-responsive transcription factor (AHRD V3.11 *-* tr|A0A2G3CV66|A0A2G3CV66_CAPCH)	-	ERF
Solyc02g091930.3	2.02545	0.000203149	0.000673719	Homeobox-leucine zipper protein HOX27 (AHRD V3.3 *** A0A2G3D8F8_CAPCH)	-	HD-ZIP
Solyc08g067340.3	2.02517	1.23326e-49	4.48421e-48		-	WRKY
Solyc02g087970.1	2.02399	1.83066e-34	4.30127e-33	Mini zinc finger protein (AHRD V3.3 *** A0ZXL1_SOLLC)	Mini zinc finger protein [Source:UniProtKB/TrEMBL;Acc:A0ZXL1]	ZF-HD
Solyc12g089240.2	2.0215	2.00172e-37	5.27921e-36	B-box zinc finger protein 22 (AHRD V3.3 *** A0A1U8F0C2_CAPAN)	-	DBB
Solyc04g072900.1	2.00912	1.09183e-40	3.16559e-39	dehydration-responsive element binding protein 3	Dehydration-responsive element binding protein 3 [Source:UniProtKB/TrEMBL;Acc:Q8GZE8]	ERF
Solyc03g121660.3	1.99777	3.88055e-18	4.55883e-17	Protein indeterminate-domain 7 (AHRD V3.3 *** A0A2G2V8T0_CAPBA)	-	C2H2
Solyc07g052700.3	1.99324	9.08065e-33	2.03033e-31	MADS-box transcription factor (AHRD V3.3 *** A0A2K3PNN3_TRIPR)	-	M-type_MADS
Solyc06g005590.3	1.98074	2.21556e-08	1.25041e-07	Telomere repeat-binding protein 4 (AHRD V3.3 *-* A0A2G3C540_CAPCH)	-	MYB_related
Solyc02g021680.3	1.97754	4.9403e-20	6.37811e-19	WRKY transcription factor 35	-	WRKY
novel.234	1.97307	0.0236796	0.0487754		- && - && PF05699:hAT family C-terminal dimerisation region	hATC
Solyc11g069850.2	1.96042	0.00486366	0.0120545	Telomere repeat-binding protein 6 (AHRD V3.3 *-* A0A2I0VYX5_9ASPA)	-	MYB_related
Solyc07g053740.1	1.94114	1.00414e-70	5.7849e-69	Ethylene Response Factor F.4	-	ERF
Solyc02g093130.2	1.92366	1.52412e-19	1.93172e-18	Ethylene-responsive transcription factor RAP2-10 (AHRD V3.3 *** A0A2G2XHS4_CAPBA)	-	ERF
Solyc09g063010.3	1.92221	2.86157e-17	3.18943e-16	Basic helix-loop-helix (BHLH) DNA-binding superfamily protein (AHRD V3.11 *-* tr|A0A2H1ZEQ1|A0A2H1ZEQ1_ARATH)	-	bHLH
Solyc09g066010.3	1.91067	0.0049289	0.0121971	WRKY transcription factor 24	-	WRKY
Solyc04g064860.1	1.90711	1.79717e-08	1.02762e-07	MADS-box transcription factor 23 (AHRD V3.3 *** A0A2G2Y5S9_CAPAN)	-	M-type_MADS
Solyc10g079150.2	1.90341	7.37356e-05	0.00026438	Nuclear transcription factor Y subunit A-7 (AHRD V3.3 *** A0A2G3BHM5_CAPCH)	-	NF-YA
Solyc12g009050.2	1.90107	4.73354e-26	8.1136e-25	Nuclear transcription factor Y subunit A-6 (AHRD V3.3 *** A0A2G2X3U5_CAPBA)	-	NF-YA
Solyc01g095630.3	1.85178	2.73163e-37	7.15319e-36	WRKY transcription factor 41	WRKY transcription factor [Source:UniProtKB/TrEMBL;Acc:D3YEX5]	WRKY
Solyc11g028020.2	1.84564	0.0111341	0.0251943		TAGL11 transcription factor [Source:UniProtKB/TrEMBL;Acc:Q8H280]	MIKC_MADS
Solyc12g096070.2	1.836	3.19195e-13	2.75048e-12	Growth-regulating factor 4 (AHRD V3.3 *** A0A2G3BQA5_CAPCH)	-	GRF
Solyc01g090790.3	1.80177	0.00373703	0.00949236		Transcription factor UNE10 [Source:Projected from Arabidopsis thaliana (AT4G00050) UniProtKB/Swiss-Prot;Acc:Q8GZ38]	bHLH
Solyc06g073920.3	1.795	7.64623e-22	1.07952e-20	CRABS CLAW-like protein 2a	-	YABBY
Solyc03g025170.1	1.78295	6.34789e-15	6.17528e-14	gras10	GRAS10 [Source:UniProtKB/TrEMBL;Acc:Q00LP0]	GRAS
Solyc07g063420.3	1.78193	1.22235e-34	2.88729e-33	NAC domain-containing protein (AHRD V3.3 *** A0A2U1LQQ4_ARTAN)	NAC transcription factor [Source:UniProtKB/TrEMBL;Acc:K4CH25]	NAC
Solyc07g052830.3	1.73675	7.4839e-07	3.53703e-06	DNA-binding storekeeper transcriptional regulator (AHRD V3.11 *-* tr|A0A2K3LQD1|A0A2K3LQD1_TRIPR)	-	GeBP
Solyc06g074120.3	1.72503	2.18e-36	5.48835e-35	bell-like homeodomain protein 2	Bell-like homeodomain protein 2 [Source:UniProtKB/TrEMBL;Acc:Q7Y0Z7]	TALE
Solyc08g061130.3	1.71294	2.43206e-11	1.82734e-10	Transcription factor HY5 (AHRD V3.3 *** A0A1U8E2N7_CAPAN)	Transcription factor HY5 [Source:UniProtKB/Swiss-Prot;Acc:Q9SM50]	bZIP
Solyc01g108130.3	1.71156	2.07061e-36	5.22482e-35	B3 domain-containing protein (AHRD V3.11 *-* tr|A0A2G2W9Y8|A0A2G2W9Y8_CAPBA)	-	B3
Solyc12g007070.2	1.7094	6.99488e-25	1.14246e-23	Heat shock transcription factor (AHRD V3.3 *-* A0A1Y1I763_KLENI)	Heat stress transcription factor C-1 [Source:Projected from Arabidopsis thaliana (AT3G24520) UniProtKB/Swiss-Prot;Acc:Q9LV52]	HSF
Solyc04g078840.3	1.70414	0.00209148	0.00563246	AREB	AREB [Source:UniProtKB/TrEMBL;Acc:Q6QPK1]	bZIP
Solyc12g014610.2	1.68835	2.06024e-05	8.09783e-05	WRKY transcription factor 20	-	WRKY
novel.1162	1.67255	1.32428e-15	1.33815e-14		- && Q9LYR5.1 RecName: Full=Peptidyl-prolyl cis-trans isomerase FKBP19, chloroplastic; Short=PPIase FKBP19; AltName: Full=FK506-binding protein 19; Short=AtFKBP19; AltName: Full=Immunophilin FKBP19; AltName: Full=Rotamase; Flags: Precursor && PF00254:FKBP	FKBP_C
Solyc06g075250.3	1.66119	5.88496e-23	8.81949e-22	Zinc finger protein JACKDAW (AHRD V3.3 *** A0A1U8HBP2_CAPAN)	-	C2H2
Solyc10g009110.1	1.65364	5.39008e-53	2.11596e-51	ethylene response factor F.5	-	ERF
Solyc01g108300.3	1.58626	2.07622e-29	4.08249e-28	Two-component response regulator ARR18 (AHRD V3.3 *** A0A2G2W9W9_CAPBA)	-	G2-like
Solyc03g121400.1	1.56328	4.63634e-14	4.26697e-13	Dof zinc finger protein14	-	Dof
Solyc11g010710.2	1.56111	3.14521e-32	6.87298e-31	AP2-like ethylene-responsive transcription factor (AHRD V3.3 *** A0A2U1KLN5_ARTAN)	-	AP2
Solyc09g014250.3	1.52737	0.0222486	0.0461925	Transcription factor DIVARICATA (AHRD V3.3 *** A0A2G2VYG4_CAPBA)	-	MYB
Solyc01g107190.3	1.51043	1.22196e-14	1.16572e-13	LOB domain-containing protein 38 (AHRD V3.3 *** A0A2G2V731_CAPBA)	-	LBD
Solyc02g085160.1	1.49646	0.00540529	0.0132529	Zinc-finger homeodomain protein 6 (AHRD V3.3 *** A0A2G3D7X0_CAPCH)	-	ZF-HD
novel.220	1.47988	5.51931e-09	3.32388e-08		- && Q70II3.2 RecName: Full=Ethylene-responsive transcription factor ERF110 && -	-
Solyc12g044410.2	1.46859	3.90435e-08	2.14406e-07	Homeobox leucine-zipper protein (AHRD V3.3 *** Q76CL1_ZINVI)	-	HD-ZIP
Solyc01g110480.3	1.4495	1.8299e-13	1.61188e-12	Basic-leucine zipper (BZIP) transcription factor family protein (AHRD V3.3 *** A0A2U1P1T7_ARTAN)	-	bZIP
Solyc02g070880.1	1.43689	8.23244e-11	5.89779e-10	Helix-loop-helix DNA-binding	-	bHLH
Solyc06g076270.3	1.40266	3.52424e-15	3.47876e-14	Telomere repeat-binding protein 2 (AHRD V3.3 *** A0A2G3CBM6_CAPCH)	-	MYB_related
Solyc01g079360.3	1.40117	0.00057605	0.00175121	WRKY transcription factor 37	-	WRKY
Solyc01g110370.3	1.39962	3.96501e-08	2.1736e-07	Zinc finger	-	DBB
Solyc11g013480.2	1.39369	4.31289e-13	3.68348e-12		-	ARF
Solyc08g075090.3	1.38368	9.61088e-28	1.75304e-26	bHLH transcription factor144	-	bHLH
Solyc01g106940.3	1.36794	1.02238e-15	1.04343e-14	Telomere repeat-binding factor 2 (AHRD V3.3 *-* A0A2G3AVM6_CAPCH)	Myosin heavy chain-like protein [Source:Projected from Arabidopsis thaliana (AT2G14680) UniProtKB/TrEMBL;Acc:F4IGF6]	MYB_related
Solyc11g064800.2	1.35999	0.00961227	0.0221139	Protein LATERAL ROOT PRIMORDIUM.1	-	SRS
Solyc01g007070.3	1.35795	6.57444e-20	8.4583e-19	BEL1-like homeodomain protein 3 (AHRD V3.3 *** A0A2G3AY56_CAPCH)	-	TALE
Solyc08g081400.3	1.35479	0.00135727	0.00381357	bell-like homeodomain protein 3	-	TALE
Solyc01g101250.3	1.34901	4.03335e-18	4.73332e-17	G-patch domain-containing protein (AHRD V3.3 *** A0A1Q3DGV7_CEPFO)	-	C2H2
Solyc11g066400.1	1.34871	0.00279584	0.00730839	Zinc finger protein (AHRD V3.3 *** A0A200R5F9_9MAGN)	-	C2H2
Solyc03g114830.3	1.34691	8.28437e-21	1.10892e-19	FRUITFULL-like MADS-box 2	-	MIKC_MADS
Solyc05g056040.3	1.33692	1.72226e-05	6.83848e-05	Auxin Response Factor 24	Auxin response factor [Source:UniProtKB/TrEMBL;Acc:K4C2S9]	ARF
Solyc11g068950.2	1.33505	1.80406e-31	3.87734e-30	BEL1-like homeodomain protein.1	-	TALE
Solyc09g064920.3	1.33337	2.54101e-08	1.42071e-07	transcription factor UNE12-like (AHRD V3.3 *** A0A2I4DEZ5_9ROSI)	-	bHLH
Solyc01g106700.3	1.31533	0.00229913	0.00613046	MADS-box transcription factor 23 (AHRD V3.3 *** A0A2G2Y5S9_CAPAN)	-	M-type_MADS
Solyc08g063040.3	1.30399	0.000512352	0.00157439	Zinc-finger protein	-	C2H2
Solyc03g114840.3	1.29597	6.62489e-05	0.000239394	MADS-box protein 1	MADS-box protein EJ2 [Source:UniProtKB/Swiss-Prot;Acc:Q7Y040]	MIKC_MADS
Solyc07g006880.1	1.28	2.52067e-12	2.0412e-11	Zinc finger protein 7 (AHRD V3.3 *** A0A2G2YZK1_CAPAN)	Zinc finger protein 2 [Source:Projected from Arabidopsis thaliana (AT5G57520) UniProtKB/Swiss-Prot;Acc:Q39261]	C2H2
Solyc08g062210.3	1.25498	2.00984e-20	2.64716e-19	Nuclear transcription factor Y subunit A.1	-	NF-YA
Solyc12g087830.2	1.25099	1.6656e-15	1.67163e-14	MADS-box transcription factor (AHRD V3.3 *** F1T119_9ERIC)	-	MIKC_MADS
Solyc11g011770.2	1.23865	0.00352788	0.00900856	Homeodomain-like superfamily protein (AHRD V3.3 *-* A0A2U1PJR7_ARTAN)	-	G2-like
Solyc06g036170.1	1.22061	3.22617e-22	4.67079e-21	gras9	-	GRAS
Solyc12g010330.2	1.19343	2.49081e-09	1.55535e-08	Two-component response regulator (AHRD V3.3 *** A0A2G2X4J0_CAPBA)	-	ARR-B
Solyc04g007000.1	1.18129	6.15492e-08	3.30068e-07	AP2/B3 transcription factor family protein (AHRD V3.11 *** tr|A0A2U1MEM3|A0A2U1MEM3_ARTAN)	RAV1 [Source:UniProtKB/TrEMBL;Acc:E1U2K4]	RAV
Solyc03g116890.3	1.16875	1.56999e-14	1.48687e-13	WRKY transcription factor 39	-	WRKY
Solyc08g078190.1	1.1646	2.37134e-19	2.96987e-18	Ethylene-responsive transcription factor 5 (AHRD V3.11 *** tr|A0A2G2XL45|A0A2G2XL45_CAPBA)	-	ERF
Solyc06g008740.3	1.15594	0.000295917	0.00095205	Zinc finger transcription factor 40	-	C3H
Solyc01g006930.3	1.1554	7.79022e-07	3.67319e-06	Nuclear transcription factor Y subunit A-4 (AHRD V3.3 *** A0A2G2XTD6_CAPBA)	-	NF-YA
Solyc07g021550.3	1.15432	0.000225752	0.000742354	Protein EFFECTOR OF TRANSCRIPTION 2 (AHRD V3.3 *** ET2_ARATH)	-	HRT-like
Solyc06g008030.3	1.12823	4.80419e-06	2.05312e-05	bHLH transcription factor 041	-	bHLH
Solyc09g057880.3	1.1244	0.00021297	0.000703662	protein FAR1-RELATED SEQUENCE 5 (AHRD V3.3 *** A0A2I4HVM5_9ROSI)	-	FAR1
Solyc02g068550.2	1.11386	0.00288978	0.00752294	FAR1-related sequence.1	FAR1-related sequence 1 [Source:Projected from Arabidopsis thaliana (AT4G19990) UniProtKB/TrEMBL;Acc:F4JU19]	FAR1
Solyc06g063070.3	1.11099	6.13627e-20	7.90374e-19	Ethylene Response Factor A.3	JERF1 [Source:UniProtKB/TrEMBL;Acc:Q8LGR9]	ERF
Solyc11g044320.2	1.09853	3.71704e-13	3.18685e-12	Telomere repeat-binding factor.1	Telomere repeat-binding factor 1 [Source:Projected from Arabidopsis thaliana (AT1G49950) UniProtKB/Swiss-Prot;Acc:Q8VWK4]	MYB_related
Solyc12g089040.2	1.06308	4.3811e-11	3.21658e-10	mature anther-specific protein LAT61	-	BES1
Solyc08g006220.3	1.0579	0.000220973	0.000728203	Transcriptional factor B3 family protein (AHRD V3.3 *-* A0A1P8AYS0_ARATH)	-	B3
Solyc06g073720.2	1.0577	9.05991e-14	8.14877e-13	EIL1	-	EIL
Solyc04g078420.1	1.05556	1.54902e-12	1.26827e-11	R2R3MYB transcription factor 70	-	MYB
Solyc09g074560.3	1.05512	2.46157e-18	2.92592e-17	Zinc finger protein CONSTANS-LIKE 15 (AHRD V3.3 *** A0A2G3CTS9_CAPCH)	-	CO-like
Solyc04g071360.3	1.04085	3.79312e-05	0.000142959	Trihelix transcription factor GT.1	-	Trihelix
Solyc06g083980.2	1.02383	3.06368e-08	1.69839e-07	bHLH transcription factor138	Transcription factor bHLH3 [Source:Projected from Arabidopsis thaliana (AT4G16430) UniProtKB/Swiss-Prot;Acc:O23487]	bHLH
Solyc05g047460.3	1.01679	0.00311896	0.00805527	Auxin Response Factor 7B	Auxin response factor [Source:UniProtKB/TrEMBL;Acc:K4C0Y0]	ARF
Solyc06g069760.3	-1.01044	2.34067e-08	1.31667e-07	Dof zinc finger protein (AHRD V3.3 *** A0A2K3MQ38_TRIPR)	-	Dof
Solyc05g007880.3	-1.01597	1.37986e-07	7.09937e-07	cyclic dof factor 2-like (AHRD V3.3 *** A0A2I4E3P6_9ROSI)	-	Dof
Solyc05g007770.3	-1.01762	2.27723e-18	2.71262e-17	NAC domain TF	NAC domain-containing protein 1 [Source:UniProtKB/Swiss-Prot;Acc:K4BWV2]	NAC
Solyc06g060490.3	-1.02226	8.51559e-08	4.48956e-07	Basic-leucine zipper (BZIP) transcription factor family protein (AHRD V3.3 *-* A0A2U1LV89_ARTAN)	-	bZIP
Solyc04g077220.3	-1.02619	7.36339e-13	6.16535e-12	Homeobox-leucine zipper protein HAT22 (AHRD V3.3 *** A0A2G3CPE7_CAPCH)	-	HD-ZIP
Solyc03g122030.1	-1.03487	1.95878e-11	1.48481e-10	Trihelix transcription factor ASIL2 (AHRD V3.3 *-* ASIL2_ARATH)	-	Trihelix
Solyc05g014260.3	-1.04519	0.000205593	0.000681011	Two-component response regulator (AHRD V3.3 *** A0A2G3B918_CAPCH)	-	ARR-B
Solyc01g111580.3	-1.05818	8.6971e-10	5.69872e-09	Basic-leucine zipper (BZIP) transcription factor family protein (AHRD V3.3 *** A0A1Y1IM66_KLENI)	-	bZIP
Solyc12g098520.2	-1.05823	8.8191e-20	1.12742e-18	Heat stress transcription factor A-5 (AHRD V3.3 *** A0A2G3AV96_CAPCH)	Heat stress transcription factor A-5 [Source:Projected from Arabidopsis thaliana (AT4G13980) UniProtKB/Swiss-Prot;Acc:Q94BZ5]	HSF
Solyc06g008200.3	-1.07438	3.02903e-16	3.19467e-15	Transcription repressor KA.1	-	G2-like
Solyc03g116100.3	-1.07474	0.000149747	0.00050756	R2R3MYB transcription factor 31	-	MYB
Solyc08g005780.3	-1.07525	1.14344e-05	4.65861e-05	Beta-amylase (AHRD V3.3 *** A0A2G3AP00_CAPAN)	beta-amylase 2 [Source:Projected from Arabidopsis thaliana (AT5G45300) TAIR;Acc:AT5G45300]	BES1
Solyc06g066370.3	-1.078	1.37529e-18	1.65333e-17	WRKY-type transcription factor (AHRD V3.11 *** tr|A3QR50|A3QR50_CAPAN)	-	WRKY
Solyc12g005340.2	-1.09383	2.62955e-19	3.28398e-18	Transcription factor GRAS (AHRD V3.3 *** A0A200QMI2_9MAGN)	-	GRAS
Solyc02g071730.3	-1.09687	0.000948781	0.0027595		Floral homeotic protein AGAMOUS [Source:UniProtKB/Swiss-Prot;Acc:Q40168]	MIKC_MADS
Solyc08g078340.3	-1.11222	4.778e-14	4.3937e-13	Transcription factor DIVARICATA (AHRD V3.3 *** A0A2G3DC38_CAPCH)	-	MYB_related
Solyc01g109980.3	-1.1195	4.76917e-07	2.30157e-06	BEL1-like homeodomain protein 7 (AHRD V3.3 *** A0A2G3BW58_CAPCH)	-	TALE
Solyc06g048630.3	-1.12707	1.14321e-08	6.6763e-08	methionine sulfoxide reductase A1	-	bZIP
Solyc01g088820.2	-1.13491	1.59922e-11	1.22271e-10	trihelix transcription factor ASIL2-like (AHRD V3.3 *** A0A2I4HF85_9ROSI)	-	Trihelix
Solyc02g085340.1	-1.15918	0.00134486	0.0037835	Transcription factor GRAS (AHRD V3.3 *** A0A200Q206_9MAGN)	-	GRAS
Solyc05g054390.3	-1.16469	4.44846e-15	4.35807e-14	Two-component response regulator (AHRD V3.3 *** A0A2G2WV84_CAPBA)	-	ARR-B
Solyc01g106030.3	-1.19191	1.32924e-16	1.42911e-15	GATA transcription factor 28 (AHRD V3.3 *** A0A2G3AWS2_CAPCH)	-	GATA
Solyc06g062670.3	-1.21169	0.00184218	0.00501098	Protein indeterminate-domain 7 (AHRD V3.3 *** A0A2G3C8G8_CAPCH)	-	C2H2
Solyc11g069510.2	-1.22245	5.43775e-10	3.62516e-09	GATA transcription factor 8 (AHRD V3.3 *** A0A2G3BBK7_CAPCH)	-	GATA
Solyc02g069720.3	-1.22332	5.72848e-21	7.75214e-20	LS.1	-	LSD
Solyc01g100460.3	-1.22546	2.58613e-21	3.54295e-20	BZIP transcription factor (AHRD V3.3 *** C0LQL1_9CARY)	Anaerobic basic leucine zipper protein [Source:UniProtKB/TrEMBL;Acc:Q6A1K9]	bZIP
Solyc04g049910.3	-1.23888	1.34434e-15	1.35595e-14	Nuclear transcription factor Y subunit B-8 (AHRD V3.3 *** A0A2G2VG97_CAPBA)	Nuclear factor Y, subunit B1 [Source:Projected from Arabidopsis thaliana (AT2G38880) UniProtKB/TrEMBL;Acc:F4ITZ0]	NF-YB
Solyc11g070070.2	-1.25069	3.28466e-05	0.000125243	Zinc finger transcription factor 70	-	C3H
Solyc12g005960.2	-1.25884	1.96996e-11	1.49227e-10	Ethylene-responsive transcription factor 3 (AHRD V3.3 *-* A0A2U1KRH6_ARTAN)	-	ERF
Solyc06g072370.3	-1.26195	0.00350044	0.00894466	GAGA-binding transcriptional activator (AHRD V3.3 *** H1ZN93_SOLLC)	-	BBR-BPC
Solyc04g078640.2	-1.27604	1.06497e-22	1.57474e-21	Ethylene-responsive transcription factor RAP2.1	-	ERF
Solyc06g069710.3	-1.28312	0.00164966	0.0045419	NAC domain-containing protein (AHRD V3.3 *** A0A2G3C9H9_CAPCH)	-	NAC
Solyc01g105230.3	-1.28395	6.93969e-20	8.91786e-19	Calmodulin-binding transcription activator 2 (AHRD V3.3 *** A0A2G3AUZ8_CAPCH)	-	CAMTA
Solyc02g084200.2	-1.28758	0.00796761	0.0187283	Zinc finger transcription factor 19	-	C3H
Solyc09g057870.3	-1.32006	1.97186e-06	8.84269e-06	protein FAR1-RELATED SEQUENCE 7 (AHRD V3.3 *** A0A2I4EFQ2_9ROSI)	-	FAR1
Solyc05g051200.1	-1.32076	2.03461e-17	2.28726e-16	ethylene-responsive factor 1	-	ERF
Solyc01g009860.3	-1.34652	4.72402e-20	6.10243e-19	NAC domain-containing protein (AHRD V3.3 *** A0A2K3LZ45_TRIPR)	Unknown protein [Source:UniProtKB/TrEMBL;Acc:Q43521]	NAC
Solyc09g097870.3	-1.34671	6.73908e-08	3.59915e-07	bHLH transcription factor 062	-	bHLH
Solyc10g081350.2	-1.34748	1.47782e-06	6.72785e-06	ABSCISIC ACID-INSENSITIVE 5-like protein 2 (AHRD V3.3 *** A0A2G3BGU0_CAPCH)	-	bZIP
Solyc10g080770.2	-1.35865	1.63187e-34	3.84234e-33	NPR1-interactor protein 1	-	bZIP
Solyc02g089520.2	-1.36051	6.36558e-14	5.81262e-13	Zinc finger protein CONSTANS-LIKE 2 (AHRD V3.3 *** A0A2G3ABV8_CAPAN)	-	CO-like
Solyc07g065270.1	-1.36223	1.43424e-25	2.40449e-24	GRAS7	-	GRAS
novel.1166	-1.36694	1.11415e-08	6.52025e-08		- && Q92F56.1 RecName: Full=Bifunctional protein TilS/HprT; Includes: RecName: Full=tRNA(Ile)-lysidine synthase; AltName: Full=tRNA(Ile)-2-lysyl-cytidine synthase; AltName: Full=tRNA(Ile)-lysidine synthetase; Includes: RecName: Full=Hypoxanthine-guanine p	Pribosyltran
Solyc09g074690.3	-1.36893	7.3562e-19	8.96487e-18	Homeobox protein LUMINIDEPENDENS (AHRD V3.3 *-* A0A2G2W002_CAPBA)	-	HB-other
Solyc03g119050.3	-1.38013	3.65689e-11	2.70104e-10	SANT/Myb domain (AHRD V3.3 *-* A0A200PR03_9MAGN)	Myb domain protein 4r1 [Source:Projected from Arabidopsis thaliana (AT3G18100) UniProtKB/TrEMBL;Acc:Q9LV31]	MYB
Solyc06g076350.3	-1.40088	1.36236e-20	1.80832e-19		-	G2-like
Solyc09g082500.3	-1.42088	0.02264	0.0468867	Tesmin/TSO1-like CXC domain-containing protein (AHRD V3.3 *** A0A2U1PDE1_ARTAN)	-	CPP
Solyc05g053330.3	-1.44388	0.00239973	0.00637362	Transcription factor (AHRD V3.3 *** A0A2G3CHW7_CAPCH)	-	MYB
Solyc04g080130.3	-1.44567	6.03015e-16	6.25871e-15	Zinc finger protein (AHRD V3.3 *-* A0A200QCG2_9MAGN)	-	C2H2
Solyc11g044560.2	-1.44686	2.16322e-19	2.71689e-18	ABSCISIC ACID-INSENSITIVE 5-like protein 5 (AHRD V3.3 *** A0A1U8GBR9_CAPAN)	-	bZIP
Solyc12g099900.1	-1.44998	3.59444e-15	3.54332e-14	SCL3 (scarecrow-like 3)	-	GRAS
Solyc07g045000.3	-1.45758	2.49025e-05	9.67825e-05	Homeodomain-like protein (AHRD V3.11 *-* tr|A0A2U1N2T8|A0A2U1N2T8_ARTAN)	-	G2-like
Solyc02g084630.3	-1.45943	4.0188e-17	4.4524e-16	TDR6 transcription factor	-	MIKC_MADS
Solyc08g007230.2	-1.4697	0.00512153	0.01264	Ethylene-responsive transcription factor 2 (AHRD V3.3 *** A0A2G3DC56_CAPCH)	-	ERF
Solyc07g055280.3	-1.47208	7.27208e-06	3.03928e-05	WRKY transcription factor 78	WRKY69 [Source:Projected from Arabidopsis thaliana (AT3G58710) UniProtKB/TrEMBL;Acc:A0A178V7K8]	WRKY
Solyc06g061030.3	-1.48586	1.11952e-05	4.56452e-05	Two-component response regulator APRR2-like protein (AHRD V3.3 *** A0A2K3PF46_TRIPR)	-	ARR-B
Solyc11g006720.2	-1.49874	2.46144e-30	5.05039e-29	Transcription factor DIVARICATA (AHRD V3.3 *** A0A2G3AV26_CAPCH)	-	MYB
Solyc06g069560.2	-1.50284	4.67868e-26	8.02576e-25	ELM2 domain protein (AHRD V3.3 *** A0A1P8ARJ3_ARATH)	-	MYB_related
Solyc08g076590.3	-1.50686	2.86896e-05	0.000110322	Heat shock factor protein HSF8 (AHRD V3.3 *** A0A2G2V6B5_CAPBA)	-	HSF
Solyc01g098220.2	-1.50926	6.04282e-24	9.43208e-23	LOB domain-containing protein 20 (AHRD V3.3 *** A0A2G3BU77_CAPCH)	-	LBD
Solyc04g082480.3	-1.52404	0.0067991	0.0162557	Plant regulator RWP-RK family protein	-	Nin-like
Solyc06g005680.3	-1.5351	0.00223982	0.00598761	Two-component response regulator (AHRD V3.3 *-* C0HE02_MAIZE)	-	G2-like
Solyc12g010890.2	-1.56725	9.0546e-24	1.39757e-22	trihelix transcription factor ASIL1-like (AHRD V3.3 *** A0A2I4FFS5_9ROSI)	-	Trihelix
Solyc06g082010.3	-1.57931	1.48014e-33	3.39498e-32	Zinc finger transcription factor 48	-	C3H
novel.890	-1.59456	5.15577e-09	3.11339e-08		- && - && PF02902:Ulp1 protease family, C-terminal catalytic domain	Peptidase_C48
Solyc05g054170.3	-1.59627	4.25962e-36	1.06275e-34	Transcription factor GRAS (AHRD V3.11 *** tr|A0A200QZY2|A0A200QZY2_9MAGN)	-	GRAS
Solyc08g081140.3	-1.61255	0.00669978	0.0160511	bHLH transcription factor 090	-	bHLH
Solyc05g052410.2	-1.62262	1.72055e-44	5.46732e-43	Dehydration-responsive element-binding protein 2A (AHRD V3.3 *** A0A1U8GX89_CAPAN)	-	ERF
Solyc03g005990.3	-1.62415	1.13512e-15	1.15332e-14	BES1/BZ.1	-	BES1
Solyc09g075420.3	-1.66561	4.8953e-55	1.99592e-53	ethylene response factor E.1	Ethylene responsive factor 2 [Source:UniProtKB/TrEMBL;Acc:Q6RJ36]	ERF
Solyc11g068800.2	-1.69001	1.66161e-10	1.15931e-09	Transcription factor E2FB (AHRD V3.3 *** A0A2G2YH44_CAPAN)	-	E2F/DP
Solyc11g068480.2	-1.69396	2.49739e-24	3.98504e-23	DNA polymerase epsilon subunit 3 (AHRD V3.3 *** A0A2I4DV53_9ROSI)	Nuclear factor Y, subunit B11 [Source:Projected from Arabidopsis thaliana (AT2G27470) UniProtKB/TrEMBL;Acc:Q9ZQH2]	NF-YB
Solyc01g109700.3	-1.70424	4.42422e-07	2.14303e-06	bHLH transcription factor 010	-	bHLH
Solyc10g011910.3	-1.70842	1.6745e-11	1.27844e-10	WRKY transcription factor 22 (AHRD V3.11 *** tr|A0A2G2VST2|A0A2G2VST2_CAPBA)	-	WRKY
Solyc12g096350.2	-1.71867	0.0011783	0.00335874	WRKY transcription factor 10	-	WRKY
Solyc09g010670.3	-1.72331	0.00341354	0.0087468	Transcription factor DP (AHRD V3.3 *-* A0A1Y1HJS8_KLENI)	-	E2F/DP
Solyc07g042260.3	-1.77047	1.97235e-11	1.49357e-10	Auxin Response Factor 7	Similar to Auxin response factor 1 [Source: Projected from Oryza sativa (Os06g0196700)]	ARF
Solyc02g085910.3	-1.77636	3.66285e-33	8.28156e-32	LOB domain-containing protein (AHRD V3.11 *** tr|A0A2U1NKN8|A0A2U1NKN8_ARTAN)	LOB domain-containing protein 40 [Source:Projected from Arabidopsis thaliana (AT1G67100) UniProtKB/Swiss-Prot;Acc:Q9ZW96]	LBD
Solyc12g099120.2	-1.81093	5.62995e-30	1.1352e-28	Abscisic acid induced MYB1	-	MYB
novel.223	-1.81228	0.00780069	0.0183926		- && - && PF04434:SWIM zinc finger	SWIM
Solyc05g015850.3	-1.81229	4.67203e-29	9.01093e-28	WRKY DNA binding protein (AHRD V3.11 *** tr|Q9LEC7|Q9LEC7_SOLTU)	-	WRKY
Solyc07g055710.3	-1.81853	5.11712e-23	7.67914e-22	Heat stress transcription factor A-5 (AHRD V3.3 *** A0A2G2Z4R4_CAPAN)	-	HSF
Solyc03g113620.3	-1.86136	3.6001e-41	1.05622e-39	Transcription factor MYB1.1	-	MYB_related
Solyc01g057910.3	-1.865	3.7335e-08	2.05634e-07	R2R3MYB transcription factor 2	-	MYB
Solyc05g005300.2	-1.87364	0.00206143	0.00555761	bHLH transcription factor 084	-	bHLH
Solyc02g078810.3	-1.88069	4.35733e-06	1.87479e-05	Bromodomain protein (AHRD V3.3 *** A0A2K3P7T0_TRIPR)	-	MYB_related
Solyc08g078170.1	-1.89333	8.36772e-07	3.93128e-06	Ethylene-responsive transcription factor 2 (AHRD V3.3 *** A0A2G3DC56_CAPCH)	-	ERF
Solyc04g081020.3	-1.89535	2.2701e-05	8.86458e-05	B-box zinc finger protein 24 (AHRD V3.3 *** A0A2G3CQV9_CAPCH)	-	DBB
Solyc08g062960.3	-1.90459	2.02907e-42	6.15659e-41	Heat shock transcription factor (AHRD V3.11 *-* tr|A0A1Y1I763|A0A1Y1I763_KLENI)	-	HSF
Solyc06g075370.3	-1.9137	8.45681e-06	3.50682e-05	Dof zinc finger protein (AHRD V3.3 *** A0A2K3LIE4_TRIPR)	-	Dof
Solyc06g065190.1	-1.92038	0.0105493	0.0240328	TCP transcription factor 13	TCP transcription factor 13 [Source:UniProtKB/TrEMBL;Acc:G3BGV3]	TCP
Solyc04g074700.3	-1.93002	0.015352	0.0333863	LES17306 homeodomain protein	-	HD-ZIP
novel.1214	-1.95875	0.00151431	0.00420631		- && Q9SUQ3.1 RecName: Full=Probable inactive receptor kinase At4g23740; Flags: Precursor && PF07714:Protein tyrosine and serine/threonine kinase|PF13855:Leucine rich repeat	Pkinase_Tyr
Solyc01g108930.3	-1.99983	0.00158117	0.00437286	B3 domain-containing protein (AHRD V3.3 *** A0A1Q3CJU4_CEPFO)	-	B3
Solyc01g103050.3	-2.00209	4.44101e-39	1.22362e-37	Auxin Response Factor 1	Auxin response factor [Source:UniProtKB/TrEMBL;Acc:K4B1N1]	ARF
Solyc03g114230.2	-2.00473	0.0211517	0.0442088	bHLH transcription factor 082	-	bHLH
Solyc11g020320.1	-2.00532	0.000717144	0.0021388	MADS-box transcription factor (AHRD V3.3 *-* A0A2K3LJI2_TRIPR)	-	M-type_MADS
Solyc08g077060.3	-2.0245	0.000282184	0.0009125	Zinc finger	-	LSD
Solyc05g055470.3	-2.03937	1.56444e-77	9.94248e-76	NAC domain-containing protein 13 (AHRD V3.3 *** A0A2G2XV32_CAPAN)	-	NAC
Solyc07g056280.3	-2.061	1.33672e-18	1.60871e-17	WRKY transcription factor 30	WRKY16 protein [Source:UniProtKB/TrEMBL;Acc:K4CGG1]	WRKY
Solyc09g014990.3	-2.07972	9.2998e-44	2.89704e-42	WRKY transcription factor 33	WRKY33 [Source:Projected from Arabidopsis thaliana (AT2G38470) UniProtKB/TrEMBL;Acc:A0A384L4W4]	WRKY
Solyc12g056590.2	-2.08882	2.97265e-61	1.39394e-59	Ethylene Response Factor D.2	-	ERF
Solyc03g115850.3	-2.10222	2.98435e-14	2.76842e-13	NAC domain-containing protein (AHRD V3.3 *** A0A2G3CZC4_CAPCH)	-	NAC
Solyc03g098320.3	-2.11663	1.95422e-35	4.78418e-34	Protein REVEILLE 1 (AHRD V3.11 *** tr|A0A2G2XWA2|A0A2G2XWA2_CAPAN)	-	MYB_related
Solyc09g009100.3	-2.1491	1.47964e-64	7.42496e-63	Heat stress transcription factor A3 (AHRD V3.3 *** Q9LLF2_SOLPE)	Heat stress transcription factor A3 [Source:UniProtKB/TrEMBL;Acc:D1M7W9]	HSF
Solyc02g090400.3	-2.14953	7.84444e-06	3.26802e-05	Myb family transcription factor (AHRD V3.3 *** A0A2I0WBC3_9ASPA)	-	G2-like
Solyc07g018010.3	-2.20134	0.00132932	0.00374643	bHLH transcription factor139	-	bHLH
Solyc09g098110.3	-2.2104	7.72383e-25	1.26059e-23		Transcription factor bHLH128 [Source:Projected from Arabidopsis thaliana (AT1G05805) UniProtKB/Swiss-Prot;Acc:Q8H102]	bHLH
novel.989	-2.22846	0.000135046	0.000461528		- && - && PF02902:Ulp1 protease family, C-terminal catalytic domain	Peptidase_C48
Solyc06g068570.3	-2.23497	1.21329e-05	4.92422e-05	AP2-like ethylene-responsive transcription factor isoform X3 (AHRD V3.11 *-* XP_019069711.1)	-	AP2
novel.964	-2.25163	0.0214554	0.0447551		- && P08770.2 RecName: Full=Putative AC transposase; AltName: Full=ORFA && PF05699:hAT family C-terminal dimerisation region	hATC
Solyc11g012980.1	-2.30713	0.000216464	0.000714462	Ethylene-responsive transcription factor (AHRD V3.3 *** A0A2G3CLK5_CAPCH)	-	ERF
Solyc08g078180.1	-2.32771	7.99841e-20	1.02428e-18	Ethylene Response Factor A.1	-	ERF
Solyc06g034030.3	-2.34926	0.00336621	0.00863849	Transcription factor DIVARICATA (AHRD V3.3 *** A0A2G3C5X7_CAPCH)	-	MYB_related
Solyc04g056320.2	-2.35089	2.28325e-47	7.81518e-46	Zinc finger	-	C2H2
Solyc06g065100.3	-2.35846	6.73893e-29	1.29076e-27	R2R3MYB transcription factor 3	-	MYB
Solyc08g068320.3	-2.3647	2.69554e-07	1.34202e-06	Myb (AHRD V3.3 *** Q948S5_TOBAC)	-	MYB
Solyc06g072520.2	-2.36611	0.00026312	0.000855594	bHLH transcription factor GBOF-1	-	bHLH
Solyc02g067800.3	-2.38211	3.79394e-12	3.03789e-11	LOB domain-containing protein (AHRD V3.11 *** tr|A0A2U1M8Q7|A0A2U1M8Q7_ARTAN)	NRT2.7 [Source:Projected from Arabidopsis thaliana (AT5G14570) UniProtKB/TrEMBL;Acc:A0A178UKX9]	LBD
Solyc12g038520.2	-2.38728	2.02646e-13	1.78007e-12		-	SBP
Solyc08g080540.3	-2.38847	2.12673e-59	9.60711e-58	Heat stress transcription factor B-2b (AHRD V3.3 *** A0A2G3DB98_CAPCH)	-	HSF
Solyc08g080400.1	-2.39043	0.00251532	0.00664666	Transcription factor GRAS (AHRD V3.3 *** A0A200QUK0_9MAGN)	-	GRAS
Solyc02g080890.3	-2.391	4.75574e-58	2.09706e-56	WRKY transcription factor 6	-	WRKY
Solyc10g050970.1	-2.40876	8.94787e-28	1.63614e-26	Ethylene Response Factor D.4	-	ERF
Solyc04g078300.3	-2.43726	0.000547638	0.00167125	MADS-box transcription factor (AHRD V3.11 *** tr|A0A2K3PNN3|A0A2K3PNN3_TRIPR)	-	MIKC_MADS
Solyc05g055030.2	-2.43906	0.00935048	0.0216035	R2R3MYB transcription factor 10	-	MYB
Solyc07g063940.2	-2.45919	2.86233e-40	8.14975e-39	SCARECROW	GRAS2 [Source:UniProtKB/TrEMBL;Acc:Q00LP6]	GRAS
Solyc12g049320.2	-2.46787	0.00104093	0.00300075	Nodulation-signaling pathway.1	-	GRAS
Solyc02g093050.3	-2.4724	3.44286e-32	7.51601e-31	WRKY transcription factor 8	Probable WRKY transcription factor 15 [Source:Projected from Arabidopsis thaliana (AT2G23320) UniProtKB/Swiss-Prot;Acc:O22176]	WRKY
Solyc02g085630.3	-2.53638	2.39662e-13	2.09115e-12	Homeobox-leucine zipper protein ATHB-.1	-	HD-ZIP
Solyc05g052050.1	-2.55555	5.25115e-72	3.06501e-70	DNA-binding protein Pti4	-	ERF
Solyc05g051460.3	-2.6142	0.00971916	0.0223459	Homeobox-leucine zipper protein HOX4 (AHRD V3.3 *** A0A2G2Y5D1_CAPAN)	-	HD-ZIP
Solyc02g091800.3	-2.61518	6.12777e-05	0.000222481	Basic helix-loop-helix (BHLH) DNA-binding superfamily protein (AHRD V3.3 *-* A0A2U1Q8Y8_ARTAN)	-	bHLH
Solyc02g089540.3	-2.6801	9.64902e-83	6.73004e-81	CONSTANS 1	CONSTANS 1 [Source:UniProtKB/TrEMBL;Acc:Q2VY10]	CO-like
Solyc09g090130.3	-2.72718	0.00161925	0.00446648	R2R3MYB transcription factor 15	-	MYB
Solyc01g097330.3	-2.73414	7.97424e-83	5.57945e-81	Light-inducible protein CPRF2 (AHRD V3.3 *** A0A2G2W7C8_CAPBA)	-	bZIP
Solyc10g076380.2	-2.76109	2.5996e-09	1.62009e-08	Dehydration responsive element binding transcription factor (AHRD V3.3 *-* W6FJ00_9ROSA)	-	ERF
Solyc03g115940.3	-2.85394	2.72856e-39	7.55548e-38		-	Dof
novel.799	-2.91698	4.99978e-10	3.34606e-09		- && - && PF02902:Ulp1 protease family, C-terminal catalytic domain	Peptidase_C48
Solyc04g064470.2	-2.9234	1.27717e-12	1.05464e-11	Glutathione S-transferase (AHRD V3.3 *-* A0A200PZB1_9MAGN)	-	SBP
Solyc01g073910.3	-2.92906	2.26249e-15	2.2483e-14	Homeobox-leucine zipper protein HOX27 (AHRD V3.11 *** tr|A0A2G2XRN9|A0A2G2XRN9_CAPBA)	-	HD-ZIP
Solyc11g011050.2	-2.96698	7.04666e-24	1.09604e-22	R2R3MYB transcription factor 43	-	MYB
Solyc04g071770.3	-2.99741	1.88438e-146	3.51224e-144	Ethylene-responsive transcription factor (AHRD V3.3 *** A0A1U8GDL3_CAPAN)	-	ERF
Solyc09g065100.2	-3.00643	0.00213433	0.00573533	bHLH transcription factor 150	-	bHLH
Solyc04g081350.3	-3.01216	4.31554e-07	2.09267e-06	Transcription factor E2FC (AHRD V3.3 *** M5BC45_TOBAC)	-	E2F/DP
Solyc03g031450.3	-3.04472	4.80344e-23	7.21818e-22	Basic helix-loop-helix (BHLH) DNA-binding superfamily protein (AHRD V3.3 *-* A0A2U1PMP2_ARTAN)	-	bHLH
Solyc06g069850.3	-3.08837	0.000125378	0.000431346	R2R3MYB transcription factor 30	-	MYB
Solyc02g063520.3	-3.14728	1.20178e-119	1.4975e-117	Homeobox-leucine zipper protein HAT22 (AHRD V3.11 *** tr|A0A2G2XBJ3|A0A2G2XBJ3_CAPBA)	-	HD-ZIP
Solyc10g005460.3	-3.18779	7.07594e-11	5.11386e-10	MYB transcription factor (AHRD V3.3 *** A0A0U3IU11_MESCR)	-	MYB
Solyc01g086870.3	-3.19249	1.62293e-108	1.63621e-106	bHLH transcription factor 076	-	bHLH
Solyc10g054010.1	-3.19858	1.27239e-07	6.58305e-07	BZIP transcription factor (AHRD V3.3 *** Q8GTZ1_CAPCH)	-	bZIP
Solyc12g010170.2	-3.21181	9.41735e-06	3.88031e-05	bHLH transcription factor 070	-	bHLH
Solyc05g053150.2	-3.28799	0.000328408	0.00104822	R2R3MYB transcription factor 71	-	MYB
Solyc07g042230.1	-3.3473	0.00787232	0.0185398	Ethylene-responsive transcription factor (AHRD V3.3 *-* A0A2G2WJA8_CAPBA)	-	ERF
Solyc02g094460.2	-3.35193	0.0186939	0.0396206	B3 domain transcription factor (AHRD V3.3 *** Q2HUJ5_MEDTR)	B3 domain-containing transcription factor FUS3 [Source:Projected from Arabidopsis thaliana (AT3G26790) UniProtKB/Swiss-Prot;Acc:Q9LW31]	B3
Solyc04g077510.3	-3.40809	6.65278e-11	4.82376e-10		-	GRF
Solyc06g007530.2	-3.44571	2.2014e-15	2.18948e-14	B3 domain-containing protein (AHRD V3.3 *** A0A1Q3AS81_CEPFO)	-	B3
Solyc02g077360.1	-3.4721	1.6139e-40	4.63684e-39	Ethylene Response Factor B.2	Ethylene-responsive transcription factor ERF091 [Source:Projected from Arabidopsis thaliana (AT4G18450) UniProtKB/Swiss-Prot;Acc:O49515]	ERF
novel.1192	-3.48836	1.24104e-09	7.99485e-09		- && Q9LSL1.1 RecName: Full=Transcription factor bHLH93; AltName: Full=Basic helix-loop-helix protein 93; Short=AtbHLH93; Short=bHLH 93; AltName: Full=Transcription factor EN 47; AltName: Full=bHLH transcription factor bHLH093 && PF00010:Helix-loop-helix	HLH
Solyc10g083210.2	-3.49306	0.00283357	0.00739569	B3 domain-containing protein (AHRD V3.3 *** A0A2G3BGS5_CAPCH)	-	B3
Solyc10g086370.2	-3.57424	1.1644e-10	8.22233e-10	Transcription factor GRAS (AHRD V3.3 *** A0A200PU13_9MAGN)	-	GRAS
novel.1236	-3.59302	8.78099e-52	3.36377e-50		- && O81906.1 RecName: Full=G-type lectin S-receptor-like serine/threonine-protein kinase B120; Flags: Precursor && PF07714:Protein tyrosine and serine/threonine kinase|PF11883:Domain of unknown function (DUF3403)|PF00069:Protein kinase domain	Pkinase_Tyr
Solyc01g096070.3	-3.60439	2.09045e-44	6.6143e-43	Auxin Response Factor 18	-	ARF
Solyc02g065150.2	-3.63084	0.000242423	0.000792824	LOB domain-containing protein 36 (AHRD V3.3 *** A0A2G3D2Y4_CAPCH)	-	LBD
Solyc02g077370.1	-3.64711	7.52379e-128	1.05619e-125	Ethylene Response Factor C.5	Pathogenesis-related genes transcriptional activator PTI5 [Source:UniProtKB/Swiss-Prot;Acc:O04681]	ERF
Solyc08g008410.3	-3.75004	2.79798e-14	2.60206e-13	Plant regulator RWP-RK family protein (AHRD V3.3 *** G7IAL8_MEDTR)	-	Nin-like
Solyc02g090800.1	-3.86357	0.0197898	0.0416727	Ethylene-responsive transcription factor (AHRD V3.3 *** A0A2G3D8S0_CAPCH)	-	ERF
Solyc09g091760.2	-3.88734	0.0180453	0.0383891	bHLH transcription factor 151	-	bHLH
Solyc04g016000.3	-3.95856	1.18046e-65	6.08896e-64	Heat shock transcription factor protein 8 (AHRD V3.3 *** A0A1W6LWG5_FRAAN)	-	HSF
Solyc02g077590.1	-3.97626	2.1124e-05	8.28525e-05	Homeobox-leucine zipper-like protein (AHRD V3.3 *-* Q3HRT1_PICGL)	-	HD-ZIP
Solyc12g006280.2	-4.05114	0.00147487	0.00410912		-	G2-like
Solyc02g082390.1	-4.11248	0.00259563	0.00684068	Transcription factor DIVARICATA (AHRD V3.3 *** A0A2G3C4H9_CAPCH)	-	MYB_related
Solyc02g088180.3	-4.13287	2.87337e-30	5.87927e-29	NAC domain-containing protein (AHRD V3.3 *** A0A2G2V9A8_CAPBA)	NAC2-domain containing protein [Source:UniProtKB/TrEMBL;Acc:K4BBX4]	NAC
Solyc05g007890.3	-4.14916	0.00877793	0.0204082	Myb family transcription factor APL (AHRD V3.11 *** tr|A0A2G2VLB7|A0A2G2VLB7_CAPBA)	-	G2-like
Solyc01g109690.1	-4.17301	0.010383	0.0236855	Protein RADIALIS-like 6 (AHRD V3.3 *** A0A2G2XX78_CAPAN)	-	MYB_related
novel.845	-4.18532	2.17544e-14	2.0385e-13		- && Q8LGB6.1 RecName: Full=Non-functional pseudokinase ZED1; AltName: Full=Protein HOPZ-ETI-DEFICIENT 1 && PF00069:Protein kinase domain	Pkinase
Solyc06g083170.3	-4.21049	5.60436e-05	0.000204785	bHLH transcription factor 049	-	bHLH
Solyc02g032950.3	-4.22726	4.77932e-27	8.46012e-26	WRKY transcription factor 16	-	WRKY
novel.238	-4.26113	1.12234e-07	5.84903e-07		- && Q56XW8.2 RecName: Full=F-box/LRR-repeat protein At1g48400 && PF00646:F-box domain	F-box
novel.1195	-4.28973	2.45425e-17	2.74926e-16		- && - && PF04434:SWIM zinc finger	SWIM
Solyc02g077840.1	-4.31871	0.000660276	0.00198092	Ethylene-responsive transcription factor 4 (AHRD V3.3 *-* A0A2G3D5H4_CAPCH)	-	ERF
Solyc08g006190.2	-4.38889	0.0191783	0.0405118	Transcriptional factor B3 family protein (AHRD V3.3 *** A0A1P8AVV7_ARATH)	-	B3
Solyc10g055410.2	-4.40537	1.96262e-14	1.84531e-13	R2R3MYB transcription factor 32	Transcription factor [Source:UniProtKB/TrEMBL;Acc:Q43525]	MYB
Solyc01g103550.1	-4.44305	0.0186158	0.0394815	Transcription factor	-	M-type_MADS
Solyc02g083950.3	-4.47137	0.00313888	0.008102	wuschel	-	WOX
Solyc09g065660.3	-4.52303	1.37134e-14	1.3043e-13	Heat shock transcription factor (AHRD V3.3 *-* A0A1Y1I763_KLENI)	-	HSF
Solyc06g061160.1	-4.56114	0.0208318	0.0435987	Transcriptional regulator SUPERMAN (AHRD V3.3 *** A0A2G3C7Q2_CAPCH)	-	C2H2
Solyc10g080030.2	-4.57582	0.0140851	0.0309774	MADS-box transcription factor (AHRD V3.3 *-* F1T116_9ERIC)	-	MIKC_MADS
novel.1180	-4.58064	0.000308455	0.000989518		- && Q9FLW2.1 RecName: Full=Ferric reduction oxidase 5; Short=AtFRO5; AltName: Full=Ferric-chelate reductase 5 && PF08022:FAD-binding domain|PF08030:Ferric reductase NAD binding domain	FAD_binding_8
Solyc02g083520.2	-4.60159	0.00940679	0.02172	Basic-leucine zipper (BZIP) transcription factor family protein (AHRD V3.11 *** tr|A0A1P8AYN2|A0A1P8AYN2_ARATH)	-	bZIP
Solyc06g054620.3	-4.66478	6.40708e-11	4.65168e-10	Zinc finger transcription factor 43	-	C3H
Solyc08g006200.2	-4.70369	0.00810824	0.0190127	Transcriptional factor B3 family protein (AHRD V3.11 *-* tr|A0A1P8AVV7|A0A1P8AVV7_ARATH)	-	B3
Solyc05g009310.3	-4.70966	0.000128665	0.000441695	Zinc finger protein CONSTANS-LIKE 7 (AHRD V3.3 *** A0A2G2VK65_CAPBA)	-	CO-like
Solyc02g090770.1	-4.72188	4.02924e-15	3.96137e-14	Ethylene-responsive transcription factor (AHRD V3.3 *** A0A2G3A6X8_CAPAN)	-	ERF
Solyc02g079180.1	-4.7295	1.53107e-42	4.66473e-41	Heat shock transcription factor (AHRD V3.3 *-* A0A1Y1I763_KLENI)	-	HSF
Solyc03g044460.1	-4.73348	0.00124251	0.00352415	Basic helix-loop-helix (BHLH) DNA-binding superfamily protein (AHRD V3.3 *-* A0A1P8BGW7_ARATH)	-	bHLH
Solyc02g076850.2	-4.75935	0.0058599	0.0142467	Dof zinc finger protein4	-	Dof
Solyc06g083600.2	-4.76368	0.00829029	0.0193903	B3 domain-containing transcription factor FUS3 (AHRD V3.3 *** A0A1U8H1Y6_CAPAN)	-	B3
Solyc12g089170.2	-4.78577	0.00735319	0.0174581	Transcription factor RADIALIS (AHRD V3.3 *** A0A2G2Y9U7_CAPAN)	-	MYB_related
Solyc01g006650.2	-4.82051	4.63756e-05	0.000171635	ETHYLENE INSENSITIVE 3-like 3 protein (AHRD V3.3 *** A0A2G3DES0_CAPCH)	-	EIL
Solyc10g080460.2	-4.82947	9.4914e-28	1.73267e-26	Myb family transcription factor APL (AHRD V3.3 *** A0A2G2VWG6_CAPBA)	-	G2-like
Solyc03g033730.1	-4.83975	0.00523601	0.0128924		-	bZIP
Solyc06g076000.1	-4.89207	0.00367487	0.00935054	WUSCHEL-related homeobox 5 (AHRD V3.3 *** A0A2G2WNG2_CAPBA)	WUSCHEL-related homeobox 2 [Source:Projected from Arabidopsis thaliana (AT5G59340) UniProtKB/Swiss-Prot;Acc:Q6X7K1]	WOX
Solyc03g115910.2	-4.95939	4.11231e-09	2.50993e-08	Transcription factor	AGAMOUS-like 65 [Source:Projected from Arabidopsis thaliana (AT1G18750) TAIR;Acc:AT1G18750]	M-type_MADS
Solyc02g065310.1	-4.97508	0.0028509	0.00743391	B3 domain-containing protein (AHRD V3.3 *-* A0A1Q3DFU3_CEPFO)	-	B3
novel.784	-5.01577	2.669e-09	1.65915e-08		- && - && PF02902:Ulp1 protease family, C-terminal catalytic domain	Peptidase_C48
Solyc01g044520.2	-5.04984	0.00197818	0.00534829	LOB domain-containing protein (AHRD V3.3 *** A0A2U1QNF0_ARTAN)	-	LBD
novel.687	-5.06337	0.00230185	0.00613569		- && - && PF04434:SWIM zinc finger	SWIM
Solyc03g119370.2	-5.10459	0.000322671	0.00103065	R2R3MYB transcription factor 62	-	MYB
Solyc02g071130.3	-5.16859	3.30249e-49	1.17954e-47	WRKY transcription factor (AHRD V3.11 *** tr|A0A078H6H4|A0A078H6H4_BRANA)	-	WRKY
Solyc02g094270.2	-5.18444	5.65017e-08	3.04251e-07	DNA-binding WRKY (AHRD V3.3 *-* A0A200R410_9MAGN)	Probable WRKY transcription factor 45 [Source:Projected from Arabidopsis thaliana (AT3G01970) UniProtKB/Swiss-Prot;Acc:Q9S763]	WRKY
Solyc02g080860.2	-5.18488	0.00147917	0.00412038	protein PHOSPHATE STARVATION RESPONSE 1-like (AHRD V3.3 *-* A0A2I4HP29_9ROSI)	-	G2-like
Solyc09g066350.1	-5.18726	0.00117971	0.00336193	Ethylene-responsive transcription factor (AHRD V3.3 *** A0A2G2X630_CAPBA)	-	ERF
Solyc09g008390.2	-5.20712	0.00114949	0.00328173	R2R3MYB transcription factor 22	-	MYB
Solyc05g007580.1	-5.24539	0.000963235	0.00279787	Zinc-finger homeodomain protein .1	-	ZF-HD
Solyc02g089020.2	-5.26057	5.03049e-06	2.14281e-05	TCP transcription factor 5	TCP transcription factor 5 [Source:UniProtKB/TrEMBL;Acc:G3BGU5]	TCP
Solyc08g079800.3	-5.27251	0.00121896	0.00346401	Growth-regulating factor 10 (AHRD V3.3 *** A0A2G3AE89_CAPAN)	-	GRF
Solyc03g110950.1	-5.33781	0.00085664	0.00251559	Transcription factor GRAS (AHRD V3.3 *** A0A200R4D0_9MAGN)	-	GRAS
novel.1018	-5.35949	0.000107431	0.000374717		- && Q0JMB2.3 RecName: Full=Zinc finger BED domain-containing protein RICESLEEPER 4; AltName: Full=Transposase-like protein RICESLEEPER 4 && PF05699:hAT family C-terminal dimerisation region	hATC
Solyc06g070990.3	-5.43317	0.000527776	0.00161798	WRKY transcription factor 74	-	WRKY
Solyc06g053610.3	-5.45509	0.000410926	0.00128934	R2R3MYB transcription factor 14	THM18 protein [Source:UniProtKB/TrEMBL;Acc:Q40174]	MYB
Solyc01g095640.2	-5.45578	0.000483901	0.00149421	MYB-like transcription factor TC.1	MYB-like transcriptional factor TRY [Source:UniProtKB/TrEMBL;Acc:K4AZV3]	MYB_related
Solyc01g098070.1	-5.45716	2.6748e-65	1.37014e-63	Agamous-like MADS-box protein AGL.1	-	M-type_MADS
Solyc07g018290.3	-5.558	0.000453132	0.00140704	AP2-like ethylene-responsive transcription factor (AHRD V3.3 *-* A0A2U1PB27_ARTAN)	-	AP2
Solyc05g005350.2	-5.60857	0.000278533	0.000902258		-	NF-YB
Solyc05g054650.1	-5.74544	5.04521e-151	1.04582e-148	Zinc finger protein (AHRD V3.3 *** A0A200PZ96_9MAGN)	-	C2H2
Solyc12g005890.2	-5.78602	8.76431e-05	0.000310283	Transcription factor GAMYB (AHRD V3.3 *** A0A2G2X253_CAPBA)	-	MYB_related
Solyc11g068370.2	-5.8054	3.10675e-05	0.000118868	Transcription factor (AHRD V3.3 *** A0A2R4QNU7_9POAL)	-	bZIP
Solyc03g121240.1	-5.84605	6.31459e-05	0.000228815	Transcription factor HEC2 (AHRD V3.3 *** A0A2G2WPZ2_CAPBA)	-	bHLH
Solyc06g083590.3	-5.86031	3.52046e-05	0.0001335	B3 domain-containing transcription factor FUS3 (AHRD V3.11 *** tr|A0A2G2WN46|A0A2G2WN46_CAPBA)	-	B3
Solyc01g095100.3	-5.89441	2.43092e-36	6.1062e-35	WRKY transcription factor 22	-	WRKY
Solyc01g090300.3	-6.08982	3.55493e-06	1.54786e-05	Ethylene-responsive transcription factor 2 (AHRD V3.3 *** A0A2G3DF02_CAPCH)	-	ERF
Solyc02g072060.2	-6.13476	1.57552e-05	6.29421e-05	Heat shock transcription factor (AHRD V3.3 *-* A0A1Y1I763_KLENI)	-	HSF
Solyc03g113120.3	-6.16447	1.21357e-05	4.92442e-05		-	WRKY
novel.431	-6.21422	1.90322e-08	1.08518e-07		- && - && PF04434:SWIM zinc finger	SWIM
Solyc03g115450.1	-6.28027	6.35929e-06	2.67392e-05	Zinc finger protein (AHRD V3.3 *-* A0A200QBU2_9MAGN)	-	C2H2
Solyc03g097650.3	-6.3057	6.44356e-06	2.7073e-05	NAC domain (AHRD V3.3 *** A0A200R3X5_9MAGN)	-	NAC
Solyc06g007390.3	-6.33477	9.32922e-09	5.50618e-08	LOB domain-containing protein 13 (AHRD V3.11 *** tr|A0A2G3C4U8|A0A2G3C4U8_CAPCH)	-	LBD
novel.484	-6.44688	4.57384e-09	2.77635e-08		- && Q9FI21.1 RecName: Full=Berberine bridge enzyme-like 28; Short=AtBBE-like 28; Flags: Precursor && PF01565:FAD binding domain|PF08031:Berberine and berberine like	FAD_binding_4
novel.818	-6.45386	2.59141e-06	1.14955e-05		- && - && PF05699:hAT family C-terminal dimerisation region	hATC
Solyc10g044680.2	-6.48017	2.40834e-06	1.07112e-05	R2R3MYB transcription factor 55	-	MYB
Solyc04g005710.2	-6.5295	1.74889e-06	7.89707e-06	R2R3MYB transcription factor 88	-	MYB
novel.742	-6.54623	2.60364e-07	1.29802e-06		- && P03010.1 RecName: Full=Putative AC9 transposase && PF05699:hAT family C-terminal dimerisation region	hATC
novel.259	-6.62376	1.99563e-06	8.94207e-06		- && - && PF02902:Ulp1 protease family, C-terminal catalytic domain	Peptidase_C48
Solyc02g078130.3	-6.64849	9.71061e-07	4.52862e-06	bHLH transcription factor 079	-	bHLH
Solyc01g107140.2	-6.67054	8.56311e-07	4.01543e-06	Transcription factor (AHRD V3.3 *** A0A2G2V728_CAPBA)	-	bHLH
Solyc02g078340.3	-6.91268	6.01529e-15	5.862e-14	Heat stress transcription factor B-2b (AHRD V3.3 *** A0A2G3D674_CAPCH)	-	HSF
Solyc10g084380.1	-6.93851	2.0679e-07	1.04383e-06	WRKY transcription factor 44	-	WRKY
Solyc06g033830.1	-7.19588	2.85762e-08	1.58932e-07	MADS-box transcription factor (AHRD V3.3 *-* A0A2K3PNN3_TRIPR)	-	M-type_MADS
novel.935	-7.22559	5.95683e-08	3.20142e-07		- && - && PF05699:hAT family C-terminal dimerisation region	hATC
Solyc03g119800.2	-7.26997	1.97528e-08	1.12338e-07	Ethylene-responsive transcription factor LEP (AHRD V3.3 *** A0A2G3D147_CAPCH)	-	ERF
Solyc01g057080.1	-7.92692	8.01204e-11	5.74917e-10	Ethylene-responsive transcription factor (AHRD V3.3 *-* A0A2G2X462_CAPBA)	-	ERF
Solyc09g089930.2	-8.35914	1.40064e-15	1.4121e-14	ethylene responsive factor E.2	-	ERF
novel.315	-8.46904	1.35907e-11	1.04522e-10		- && P10978.1 RecName: Full=Retrovirus-related Pol polyprotein from transposon TNT 1-94; Includes: RecName: Full=Protease; Includes: RecName: Full=Reverse transcriptase; Includes: RecName: Full=Endonuclease && PF00665:Integrase core domain	rve
novel.236	-8.5486	4.50588e-12	3.58724e-11		- && Q9SCP6.1 RecName: Full=UDP-glycosyltransferase 73D1 && PF00201:UDP-glucoronosyl and UDP-glucosyl transferase	UDPGT
novel.442	-11.3251	1.48511e-21	2.06003e-20		- && Q9SUC6.1 RecName: Full=Berberine bridge enzyme-like 22; Short=AtBBE-like 22; Flags: Precursor && PF01565:FAD binding domain|PF08031:Berberine and berberine like	FAD_binding_4

## Sheet: TF_DEGs_common_in_Both_Lines
Supplementary Table S1 (part 3): Transcription Factors and Regulators identified as DEGs in both lines (M7_5, M29_2) with disrupted l1l4 coding sequence, compared to a wild-type (WT) tomato genotype as a control.
GeneID	M7_5 vs WT log2FC	M29_2 vs WT log2FC	Gene Description (iTAG4.1)	Gene Description (UniProtKB/TrEMBL)	TF/TR (PlantTFDB)
Solyc08g080100.3	7.9744	5.40657		-	MIKC_MADS
Solyc12g098620.2	7.92903	5.10055	bHLH transcription factor 072	-	bHLH
Solyc02g077920.3	7.68444	6.47459	Colorless non-ripening	-	SBP
Solyc09g008440.1	7.6809	5.92707	Zinc finger protein (AHRD V3.3 *** A0A200R9U1_9MAGN)	-	C2H2
Solyc07g052960.2	7.3576	3.02624		-	GRAS
Solyc09g010840.1	6.14931	3.34231	phantastica	-	MYB
Solyc11g062060.2	5.72386	4.62401	Zinc finger protein (AHRD V3.3 *** A0A200QA40_9MAGN)	Zinc finger protein WIP4 [Source:Projected from Arabidopsis thaliana (AT3G20880) UniProtKB/Swiss-Prot;Acc:Q8W030]	C2H2
Solyc01g109880.3	5.51152	3.14088	BZIP transcription factor (AHRD V3.3 *** Q8GTZ1_CAPCH)	BZIP transcription factor [Source:UniProtKB/TrEMBL;Acc:C0KYN1]	bZIP
Solyc01g096320.3	5.48688	4.26871	Homeobox-leucine zipper protein HOX6 (AHRD V3.3 *** A0A1U8DTA9_CAPAN)	-	HD-ZIP
Solyc02g085600.1	5.42842	3.28739	Scarecrow-like protein 15 (AHRD V3.3 *** A0A2G3AAH7_CAPAN)	BAC19.14 [Source:UniProtKB/TrEMBL;Acc:Q9FYW2]	GRAS
Solyc11g073120.2	5.39931	4.49059	R2R3MYB transcription factor 58	-	MYB
Solyc08g082210.3	5.3561	4.20637	Ethylene-responsive transcription factor (AHRD V3.3 *** A0A2G3ADG6_CAPAN)	-	ERF
Solyc01g079620.3	5.18997	5.01867	Myb 12 transcription factor (AHRD V3.11 *** tr|D2EBC3|D2EBC3_9SOLN)	MYB12 [Source:UniProtKB/TrEMBL;Acc:B4YAJ8]	MYB
Solyc03g113270.3	5.11988	2.35421	LEVAHOX1G L.esculentum homeobox	-	HD-ZIP
Solyc06g008360.3	4.8569	4.95156	NAC domain-containing protein (AHRD V3.3 *-* A0A2U1MZK2_ARTAN)	-	NAC
Solyc04g081000.3	4.76998	3.63372	Deficiens	Floral homeotic protein DEFICIENS [Source:UniProtKB/TrEMBL;Acc:Q2UVA8]	MIKC_MADS
Solyc01g104650.3	4.74364	2.09461	ABSCISIC ACID-INSENSITIVE 5-like protein 5 (AHRD V3.3 *** A0A2I4GE24_9ROSI)	-	bZIP
Solyc01g065980.3	4.71239	3.3623		-	ERF
Solyc06g053960.3	4.62507	3.6095	Heat shock transcription factor (AHRD V3.3 *-* A0A1Y1I763_KLENI)	-	HSF
Solyc02g084420.3	4.45956	4.34923	Zinc finger	-	DBB
Solyc04g051690.3	4.45242	5.16163	WRKY transcription factor 51	-	WRKY
Solyc02g088190.3	4.31561	3.58665	MYB transcription factor (AHRD V3.11 *-* tr|A0A0U3IU11|A0A0U3IU11_MESCR)	-	MYB
Solyc04g005100.3	4.24839	2.74523	transcription factor MYB1R1-like (AHRD V3.3 *** A0A2I4GKI8_9ROSI)	-	MYB_related
Solyc06g069430.3	4.19017	2.89937	FRUITFULL-like MADS-box 1	-	MIKC_MADS
Solyc03g118290.3	4.18935	3.7267	auxin response factor 2A	Auxin response factor 2A [Source:UniProtKB/Swiss-Prot;Acc:Q2LAJ3]	ARF
Solyc06g071300.1	4.14472	3.08227	AGAMOUS-like 98 (AHRD V3.3 *-* Q9FIW6_ARATH)	SRF-type transcription factor family protein [Source:UniProtKB/TrEMBL;Acc:Q53J20]	M-type_MADS
Solyc01g106700.3	4.09776	1.31533	MADS-box transcription factor 23 (AHRD V3.3 *** A0A2G2Y5S9_CAPAN)	-	M-type_MADS
Solyc10g080960.1	3.90073	3.53197	Two-component response regulator AR.1	-	G2-like
Solyc06g076770.3	3.83843	2.25505	Transcription factor DIVARICATA (AHRD V3.3 *** A0A2G2ZE22_CAPAN)	-	MYB
Solyc12g006120.2	3.73763	2.2562	Nuclear transcription factor Y subunit B (AHRD V3.3 *-* A0A2G2X323_CAPBA)	-	NF-YB
Solyc10g006880.3	3.73234	2.24163	NAC domain protein	NAC domain protein [Source:UniProtKB/TrEMBL;Acc:Q56UP7]	NAC
Solyc06g053220.3	3.71513	4.31916	Homeobox-leucine zipper protein HOX6 (AHRD V3.3 *** A0A2G2WIJ7_CAPBA)	-	HD-ZIP
Solyc02g093130.2	3.71229	1.92366	Ethylene-responsive transcription factor RAP2-10 (AHRD V3.3 *** A0A2G2XHS4_CAPBA)	-	ERF
Solyc03g121660.3	3.62995	1.99777	Protein indeterminate-domain 7 (AHRD V3.3 *** A0A2G2V8T0_CAPBA)	-	C2H2
Solyc05g047460.3	3.41287	1.01679	Auxin Response Factor 7B	Auxin response factor [Source:UniProtKB/TrEMBL;Acc:K4C0Y0]	ARF
Solyc02g087970.1	3.33965	2.02399	Mini zinc finger protein (AHRD V3.3 *** A0ZXL1_SOLLC)	Mini zinc finger protein [Source:UniProtKB/TrEMBL;Acc:A0ZXL1]	ZF-HD
Solyc07g006630.3	3.33543	2.8264		Zinc finger protein CONSTANS-LIKE 5 [Source:Projected from Arabidopsis thaliana (AT5G57660) UniProtKB/Swiss-Prot;Acc:Q9FHH8]	CO-like
Solyc11g064800.2	3.32705	1.35999	Protein LATERAL ROOT PRIMORDIUM.1	-	SRS
Solyc06g073920.3	3.31133	1.795	CRABS CLAW-like protein 2a	-	YABBY
Solyc05g012020.3	3.30006	2.3251		MADS-box transcription factor MADS-rin [Source:UniProtKB/TrEMBL;Acc:Q8S4L3]	MIKC_MADS
Solyc06g066340.3	3.25649	2.33264	Homeodomain-like superfamily protein (AHRD V3.11 *-* tr|A0A2U1QD82|A0A2U1QD82_ARTAN)	-	G2-like
Solyc04g008500.3	3.24269	2.56592	Protein indeterminate-domain 6	-	C2H2
Solyc03g119740.3	3.22107	2.36087	Transcription factor DIVARICATA (AHRD V3.3 *** A0A1U8FVE8_CAPAN)	-	MYB
Solyc03g044300.3	3.17112	2.32797	APETALA2a	APETALA2-like protein [Source:UniProtKB/TrEMBL;Acc:B2ZP48]	AP2
Solyc03g006830.3	3.15838	2.97026	MADS-box transcription factor (AHRD V3.3 *** Q1EMR8_PLAMJ)	MADS-box transcription factor FYFL [Source:UniProtKB/TrEMBL;Acc:W5S185]	MIKC_MADS
Solyc07g040680.3	3.11718	2.40846	Heat shock transcription factor (AHRD V3.3 *-* A0A1Y1I763_KLENI)	Heat stress transcription factor A-9 [Source:Projected from Arabidopsis thaliana (AT5G54070) UniProtKB/Swiss-Prot;Acc:Q9LVW2]	HSF
Solyc02g021680.3	2.78577	1.97754	WRKY transcription factor 35	-	WRKY
Solyc02g091930.3	2.7645	2.02545	Homeobox-leucine zipper protein HOX27 (AHRD V3.3 *** A0A2G3D8F8_CAPCH)	-	HD-ZIP
Solyc07g006880.1	2.7437	1.28	Zinc finger protein 7 (AHRD V3.3 *** A0A2G2YZK1_CAPAN)	Zinc finger protein 2 [Source:Projected from Arabidopsis thaliana (AT5G57520) UniProtKB/Swiss-Prot;Acc:Q39261]	C2H2
Solyc02g070880.1	2.74084	1.43689	Helix-loop-helix DNA-binding	-	bHLH
Solyc06g005590.3	2.68254	1.98074	Telomere repeat-binding protein 4 (AHRD V3.3 *-* A0A2G3C540_CAPCH)	-	MYB_related
Solyc04g007210.3	2.67586	2.37002	Zinc finger protein CONSTANS-LIKE 7 (AHRD V3.3 *** A0A2G2VK65_CAPBA)	-	CO-like
Solyc08g061130.3	2.66222	1.71294	Transcription factor HY5 (AHRD V3.3 *** A0A1U8E2N7_CAPAN)	Transcription factor HY5 [Source:UniProtKB/Swiss-Prot;Acc:Q9SM50]	bZIP
Solyc11g068950.2	2.47146	1.33505	BEL1-like homeodomain protein.1	-	TALE
Solyc06g076270.3	2.47032	1.40266	Telomere repeat-binding protein 2 (AHRD V3.3 *** A0A2G3CBM6_CAPCH)	-	MYB_related
Solyc09g066010.3	2.46293	1.91067	WRKY transcription factor 24	-	WRKY
Solyc07g021550.3	2.41481	1.15432	Protein EFFECTOR OF TRANSCRIPTION 2 (AHRD V3.3 *** ET2_ARATH)	-	HRT-like
Solyc06g074120.3	2.41165	1.72503	bell-like homeodomain protein 2	Bell-like homeodomain protein 2 [Source:UniProtKB/TrEMBL;Acc:Q7Y0Z7]	TALE
Solyc06g008740.3	2.40729	1.15594	Zinc finger transcription factor 40	-	C3H
Solyc01g007070.3	2.39562	1.35795	BEL1-like homeodomain protein 3 (AHRD V3.3 *** A0A2G3AY56_CAPCH)	-	TALE
Solyc06g036170.1	2.38681	1.22061	gras9	-	GRAS
Solyc07g063420.3	2.3103	1.78193	NAC domain-containing protein (AHRD V3.3 *** A0A2U1LQQ4_ARTAN)	NAC transcription factor [Source:UniProtKB/TrEMBL;Acc:K4CH25]	NAC
Solyc04g011670.3	2.27333	2.68971	Transcription factor TGA7 (AHRD V3.3 *** A0A1U8GLI3_CAPAN)	-	bZIP
Solyc03g114830.3	2.22547	1.34691	FRUITFULL-like MADS-box 2	-	MIKC_MADS
Solyc12g008350.2	2.18782	3.08429	dehydration responsive element binding protein 2	-	ERF
Solyc07g052700.3	2.182	1.99324	MADS-box transcription factor (AHRD V3.3 *** A0A2K3PNN3_TRIPR)	-	M-type_MADS
Solyc12g014610.2	2.11068	1.68835	WRKY transcription factor 20	-	WRKY
Solyc03g093560.1	2.08933	5.4618	ethylene response factor C.6	-	ERF
Solyc09g014250.3	2.05008	1.52737	Transcription factor DIVARICATA (AHRD V3.3 *** A0A2G2VYG4_CAPBA)	-	MYB
Solyc06g063070.3	2.04693	1.11099	Ethylene Response Factor A.3	JERF1 [Source:UniProtKB/TrEMBL;Acc:Q8LGR9]	ERF
Solyc12g089240.2	2.03397	2.0215	B-box zinc finger protein 22 (AHRD V3.3 *** A0A1U8F0C2_CAPAN)	-	DBB
Solyc03g007460.2	2.02089	2.18452	Solanum lycopersicum Cytokinin Response Factor 4	-	ERF
Solyc12g007070.2	1.90802	1.7094	Heat shock transcription factor (AHRD V3.3 *-* A0A1Y1I763_KLENI)	Heat stress transcription factor C-1 [Source:Projected from Arabidopsis thaliana (AT3G24520) UniProtKB/Swiss-Prot;Acc:Q9LV52]	HSF
Solyc02g071730.3	1.88251	-1.09687		Floral homeotic protein AGAMOUS [Source:UniProtKB/Swiss-Prot;Acc:Q40168]	MIKC_MADS
Solyc06g075250.3	1.74584	1.66119	Zinc finger protein JACKDAW (AHRD V3.3 *** A0A1U8HBP2_CAPAN)	-	C2H2
Solyc06g073720.2	1.74408	1.0577	EIL1	-	EIL
Solyc11g044320.2	1.74182	1.09853	Telomere repeat-binding factor.1	Telomere repeat-binding factor 1 [Source:Projected from Arabidopsis thaliana (AT1G49950) UniProtKB/Swiss-Prot;Acc:Q8VWK4]	MYB_related
Solyc09g063010.3	1.71101	1.92221	Basic helix-loop-helix (BHLH) DNA-binding superfamily protein (AHRD V3.11 *-* tr|A0A2H1ZEQ1|A0A2H1ZEQ1_ARATH)	-	bHLH
Solyc03g043900.1	1.68612	2.21355		-	bZIP
Solyc11g028020.2	1.62825	1.84564		TAGL11 transcription factor [Source:UniProtKB/TrEMBL;Acc:Q8H280]	MIKC_MADS
Solyc08g063040.3	1.6041	1.30399	Zinc-finger protein	-	C2H2
Solyc12g010330.2	1.59056	1.19343	Two-component response regulator (AHRD V3.3 *** A0A2G2X4J0_CAPBA)	-	ARR-B
Solyc01g101250.3	1.58869	1.34901	G-patch domain-containing protein (AHRD V3.3 *** A0A1Q3DGV7_CEPFO)	-	C2H2
Solyc07g052830.3	1.55728	1.73675	DNA-binding storekeeper transcriptional regulator (AHRD V3.11 *-* tr|A0A2K3LQD1|A0A2K3LQD1_TRIPR)	-	GeBP
Solyc10g079150.2	1.55336	1.90341	Nuclear transcription factor Y subunit A-7 (AHRD V3.3 *** A0A2G3BHM5_CAPCH)	-	NF-YA
Solyc09g057880.3	1.54211	1.1244	protein FAR1-RELATED SEQUENCE 5 (AHRD V3.3 *** A0A2I4HVM5_9ROSI)	-	FAR1
Solyc04g071360.3	1.52747	1.04085	Trihelix transcription factor GT.1	-	Trihelix
Solyc11g071810.2	1.42088	3.31632	fasciated	FAS protein [Source:UniProtKB/TrEMBL;Acc:B2YHV8]	YABBY
Solyc11g010710.2	1.37369	1.56111	AP2-like ethylene-responsive transcription factor (AHRD V3.3 *** A0A2U1KLN5_ARTAN)	-	AP2
Solyc07g018290.3	1.35577	-5.558	AP2-like ethylene-responsive transcription factor (AHRD V3.3 *-* A0A2U1PB27_ARTAN)	-	AP2
Solyc08g075090.3	1.32716	1.38368	bHLH transcription factor144	-	bHLH
Solyc09g074560.3	1.31557	1.05512	Zinc finger protein CONSTANS-LIKE 15 (AHRD V3.3 *** A0A2G3CTS9_CAPCH)	-	CO-like
Solyc12g096070.2	1.31387	1.836	Growth-regulating factor 4 (AHRD V3.3 *** A0A2G3BQA5_CAPCH)	-	GRF
Solyc12g089040.2	1.30525	1.06308	mature anther-specific protein LAT61	-	BES1
Solyc12g087830.2	1.30409	1.25099	MADS-box transcription factor (AHRD V3.3 *** F1T119_9ERIC)	-	MIKC_MADS
Solyc09g064920.3	1.23842	1.33337	transcription factor UNE12-like (AHRD V3.3 *** A0A2I4DEZ5_9ROSI)	-	bHLH
Solyc11g013480.2	1.16077	1.39369		-	ARF
Solyc08g062210.3	1.10596	1.25498	Nuclear transcription factor Y subunit A.1	-	NF-YA
Solyc06g083980.2	1.10296	1.02383	bHLH transcription factor138	Transcription factor bHLH3 [Source:Projected from Arabidopsis thaliana (AT4G16430) UniProtKB/Swiss-Prot;Acc:O23487]	bHLH
Solyc05g015510.3	1.06316	2.58577	Squamosa promoter-binding protein 10	-	SBP
Solyc01g099340.3	1.04825	2.34178	Protein indeterminate-domain 12 (AHRD V3.3 *** A0A2G2W7U4_CAPBA)	-	C2H2
Solyc01g106940.3	1.0399	1.36794	Telomere repeat-binding factor 2 (AHRD V3.3 *-* A0A2G3AVM6_CAPCH)	Myosin heavy chain-like protein [Source:Projected from Arabidopsis thaliana (AT2G14680) UniProtKB/TrEMBL;Acc:F4IGF6]	MYB_related
Solyc08g062960.3	-1.02831	-1.90459	Heat shock transcription factor (AHRD V3.11 *-* tr|A0A1Y1I763|A0A1Y1I763_KLENI)	-	HSF
Solyc12g096350.2	-1.04828	-1.71867	WRKY transcription factor 10	-	WRKY
Solyc03g122030.1	-1.06752	-1.03487	Trihelix transcription factor ASIL2 (AHRD V3.3 *-* ASIL2_ARATH)	-	Trihelix
Solyc01g098220.2	-1.10904	-1.50926	LOB domain-containing protein 20 (AHRD V3.3 *** A0A2G3BU77_CAPCH)	-	LBD
Solyc04g078640.2	-1.13373	-1.27604	Ethylene-responsive transcription factor RAP2.1	-	ERF
Solyc11g069510.2	-1.17461	-1.22245	GATA transcription factor 8 (AHRD V3.3 *** A0A2G3BBK7_CAPCH)	-	GATA
Solyc11g068480.2	-1.18549	-1.69396	DNA polymerase epsilon subunit 3 (AHRD V3.3 *** A0A2I4DV53_9ROSI)	Nuclear factor Y, subunit B11 [Source:Projected from Arabidopsis thaliana (AT2G27470) UniProtKB/TrEMBL;Acc:Q9ZQH2]	NF-YB
Solyc01g103050.3	-1.25793	-2.00209	Auxin Response Factor 1	Auxin response factor [Source:UniProtKB/TrEMBL;Acc:K4B1N1]	ARF
Solyc09g057870.3	-1.29363	-1.32006	protein FAR1-RELATED SEQUENCE 7 (AHRD V3.3 *** A0A2I4EFQ2_9ROSI)	-	FAR1
Solyc02g085910.3	-1.3221	-1.77636	LOB domain-containing protein (AHRD V3.11 *** tr|A0A2U1NKN8|A0A2U1NKN8_ARTAN)	LOB domain-containing protein 40 [Source:Projected from Arabidopsis thaliana (AT1G67100) UniProtKB/Swiss-Prot;Acc:Q9ZW96]	LBD
Solyc10g080770.2	-1.32433	-1.35865	NPR1-interactor protein 1	-	bZIP
Solyc12g010890.2	-1.33118	-1.56725	trihelix transcription factor ASIL1-like (AHRD V3.3 *** A0A2I4FFS5_9ROSI)	-	Trihelix
Solyc01g006930.3	-1.36861	1.1554	Nuclear transcription factor Y subunit A-4 (AHRD V3.3 *** A0A2G2XTD6_CAPBA)	-	NF-YA
Solyc05g007770.3	-1.42031	-1.01762	NAC domain TF	NAC domain-containing protein 1 [Source:UniProtKB/Swiss-Prot;Acc:K4BWV2]	NAC
Solyc10g054010.1	-1.42045	-3.19858	BZIP transcription factor (AHRD V3.3 *** Q8GTZ1_CAPCH)	-	bZIP
Solyc01g105230.3	-1.42284	-1.28395	Calmodulin-binding transcription activator 2 (AHRD V3.3 *** A0A2G3AUZ8_CAPCH)	-	CAMTA
Solyc11g006720.2	-1.461	-1.49874	Transcription factor DIVARICATA (AHRD V3.3 *** A0A2G3AV26_CAPCH)	-	MYB
Solyc09g074690.3	-1.50321	-1.36893	Homeobox protein LUMINIDEPENDENS (AHRD V3.3 *-* A0A2G2W002_CAPBA)	-	HB-other
Solyc06g082010.3	-1.5528	-1.57931	Zinc finger transcription factor 48	-	C3H
Solyc06g048630.3	-1.56267	-1.12707	methionine sulfoxide reductase A1	-	bZIP
Solyc06g069850.3	-1.70964	-3.08837	R2R3MYB transcription factor 30	-	MYB
Solyc08g068320.3	-1.713	-2.3647	Myb (AHRD V3.3 *** Q948S5_TOBAC)	-	MYB
Solyc03g005990.3	-1.7323	-1.62415	BES1/BZ.1	-	BES1
Solyc03g095770.3	-1.73431	4.19174	WRKY transcription factor 80	WRKY DNA-binding transcription factor 70 [Source:UniProtKB/Swiss-Prot;Acc:K4BIZ9]	WRKY
Solyc05g056040.3	-1.73788	1.33692	Auxin Response Factor 24	Auxin response factor [Source:UniProtKB/TrEMBL;Acc:K4C2S9]	ARF
Solyc06g069560.2	-1.75058	-1.50284	ELM2 domain protein (AHRD V3.3 *** A0A1P8ARJ3_ARATH)	-	MYB_related
Solyc08g078340.3	-1.80843	-1.11222	Transcription factor DIVARICATA (AHRD V3.3 *** A0A2G3DC38_CAPCH)	-	MYB_related
Solyc06g083850.3	-1.81541	3.18496	NAC domain protein (AHRD V3.3 *** S5R645_9ROSA)	-	NAC
Solyc02g067800.3	-1.87203	-2.38211	LOB domain-containing protein (AHRD V3.11 *** tr|A0A2U1M8Q7|A0A2U1M8Q7_ARTAN)	NRT2.7 [Source:Projected from Arabidopsis thaliana (AT5G14570) UniProtKB/TrEMBL;Acc:A0A178UKX9]	LBD
Solyc02g084200.2	-1.90327	-1.28758	Zinc finger transcription factor 19	-	C3H
Solyc02g084630.3	-1.92916	-1.45943	TDR6 transcription factor	-	MIKC_MADS
Solyc12g010170.2	-1.95265	-3.21181	bHLH transcription factor 070	-	bHLH
Solyc04g082480.3	-2.10242	-1.52404	Plant regulator RWP-RK family protein	-	Nin-like
Solyc07g053740.1	-2.1296	1.94114	Ethylene Response Factor F.4	-	ERF
Solyc12g005890.2	-2.14199	-5.78602	Transcription factor GAMYB (AHRD V3.3 *** A0A2G2X253_CAPBA)	-	MYB_related
Solyc04g081350.3	-2.17786	-3.01216	Transcription factor E2FC (AHRD V3.3 *** M5BC45_TOBAC)	-	E2F/DP
Solyc01g088820.2	-2.18621	-1.13491	trihelix transcription factor ASIL2-like (AHRD V3.3 *** A0A2I4HF85_9ROSI)	-	Trihelix
Solyc11g068800.2	-2.20133	-1.69001	Transcription factor E2FB (AHRD V3.3 *** A0A2G2YH44_CAPAN)	-	E2F/DP
Solyc01g009860.3	-2.20646	-1.34652	NAC domain-containing protein (AHRD V3.3 *** A0A2K3LZ45_TRIPR)	Unknown protein [Source:UniProtKB/TrEMBL;Acc:Q43521]	NAC
Solyc02g089520.2	-2.22508	-1.36051	Zinc finger protein CONSTANS-LIKE 2 (AHRD V3.3 *** A0A2G3ABV8_CAPAN)	-	CO-like
Solyc12g056590.2	-2.22617	-2.08882	Ethylene Response Factor D.2	-	ERF
Solyc02g091800.3	-2.23845	-2.61518	Basic helix-loop-helix (BHLH) DNA-binding superfamily protein (AHRD V3.3 *-* A0A2U1Q8Y8_ARTAN)	-	bHLH
Solyc11g012980.1	-2.25403	-2.30713	Ethylene-responsive transcription factor (AHRD V3.3 *** A0A2G3CLK5_CAPCH)	-	ERF
Solyc08g008410.3	-2.32779	-3.75004	Plant regulator RWP-RK family protein (AHRD V3.3 *** G7IAL8_MEDTR)	-	Nin-like
Solyc03g119050.3	-2.33973	-1.38013	SANT/Myb domain (AHRD V3.3 *-* A0A200PR03_9MAGN)	Myb domain protein 4r1 [Source:Projected from Arabidopsis thaliana (AT3G18100) UniProtKB/TrEMBL;Acc:Q9LV31]	MYB
Solyc02g089540.3	-2.38687	-2.6801	CONSTANS 1	CONSTANS 1 [Source:UniProtKB/TrEMBL;Acc:Q2VY10]	CO-like
Solyc07g063940.2	-2.42328	-2.45919	SCARECROW	GRAS2 [Source:UniProtKB/TrEMBL;Acc:Q00LP6]	GRAS
Solyc07g055280.3	-2.4237	-1.47208	WRKY transcription factor 78	WRKY69 [Source:Projected from Arabidopsis thaliana (AT3G58710) UniProtKB/TrEMBL;Acc:A0A178V7K8]	WRKY
Solyc05g054170.3	-2.43169	-1.59627	Transcription factor GRAS (AHRD V3.11 *** tr|A0A200QZY2|A0A200QZY2_9MAGN)	-	GRAS
Solyc05g005350.2	-2.44161	-5.60857		-	NF-YB
Solyc03g115940.3	-2.44361	-2.85394		-	Dof
Solyc09g098110.3	-2.45158	-2.2104		Transcription factor bHLH128 [Source:Projected from Arabidopsis thaliana (AT1G05805) UniProtKB/Swiss-Prot;Acc:Q8H102]	bHLH
Solyc07g042260.3	-2.48661	-1.77047	Auxin Response Factor 7	Similar to Auxin response factor 1 [Source: Projected from Oryza sativa (Os06g0196700)]	ARF
Solyc02g089020.2	-2.52642	-5.26057	TCP transcription factor 5	TCP transcription factor 5 [Source:UniProtKB/TrEMBL;Acc:G3BGU5]	TCP
Solyc12g099900.1	-2.56415	-1.44998	SCL3 (scarecrow-like 3)	-	GRAS
Solyc08g067340.3	-2.65962	2.02517		-	WRKY
Solyc04g064470.2	-2.67099	-2.9234	Glutathione S-transferase (AHRD V3.3 *-* A0A200PZB1_9MAGN)	-	SBP
Solyc06g061030.3	-2.68545	-1.48586	Two-component response regulator APRR2-like protein (AHRD V3.3 *** A0A2K3PF46_TRIPR)	-	ARR-B
Solyc04g007000.1	-2.68773	1.18129	AP2/B3 transcription factor family protein (AHRD V3.11 *** tr|A0A2U1MEM3|A0A2U1MEM3_ARTAN)	RAV1 [Source:UniProtKB/TrEMBL;Acc:E1U2K4]	RAV
Solyc05g055470.3	-2.69022	-2.03937	NAC domain-containing protein 13 (AHRD V3.3 *** A0A2G2XV32_CAPAN)	-	NAC
Solyc05g051200.1	-2.69958	-1.32076	ethylene-responsive factor 1	-	ERF
Solyc03g098320.3	-2.71775	-2.11663	Protein REVEILLE 1 (AHRD V3.11 *** tr|A0A2G2XWA2|A0A2G2XWA2_CAPAN)	-	MYB_related
Solyc08g076590.3	-2.75466	-1.50686	Heat shock factor protein HSF8 (AHRD V3.3 *** A0A2G2V6B5_CAPBA)	-	HSF
Solyc10g055410.2	-2.78547	-4.40537	R2R3MYB transcription factor 32	Transcription factor [Source:UniProtKB/TrEMBL;Acc:Q43525]	MYB
Solyc11g070070.2	-2.79833	-1.25069	Zinc finger transcription factor 70	-	C3H
Solyc06g083590.3	-2.80972	-5.86031	B3 domain-containing transcription factor FUS3 (AHRD V3.11 *** tr|A0A2G2WN46|A0A2G2WN46_CAPBA)	-	B3
Solyc12g006280.2	-2.81323	-4.05114		-	G2-like
Solyc05g005300.2	-2.8414	-1.87364	bHLH transcription factor 084	-	bHLH
Solyc05g007580.1	-2.87072	-5.24539	Zinc-finger homeodomain protein .1	-	ZF-HD
Solyc05g051460.3	-2.8892	-2.6142	Homeobox-leucine zipper protein HOX4 (AHRD V3.3 *** A0A2G2Y5D1_CAPAN)	-	HD-ZIP
Solyc12g088390.2	-2.91368	4.60131	Zinc-finger protein (AHRD V3.3 *** Q40899_PETHY)	-	C2H2
Solyc06g075780.2	-2.92123	2.51464	Zinc finger protein (AHRD V3.3 *** A0A200PZ96_9MAGN)	-	C2H2
Solyc10g009110.1	-3.0086	1.65364	ethylene response factor F.5	-	ERF
Solyc09g082500.3	-3.02347	-1.42088	Tesmin/TSO1-like CXC domain-containing protein (AHRD V3.3 *** A0A2U1PDE1_ARTAN)	-	CPP
Solyc01g006650.2	-3.03954	-4.82051	ETHYLENE INSENSITIVE 3-like 3 protein (AHRD V3.3 *** A0A2G3DES0_CAPCH)	-	EIL
Solyc02g090400.3	-3.10671	-2.14953	Myb family transcription factor (AHRD V3.3 *** A0A2I0WBC3_9ASPA)	-	G2-like
Solyc06g066370.3	-3.13116	-1.078	WRKY-type transcription factor (AHRD V3.11 *** tr|A3QR50|A3QR50_CAPAN)	-	WRKY
Solyc06g062670.3	-3.143	-1.21169	Protein indeterminate-domain 7 (AHRD V3.3 *** A0A2G3C8G8_CAPCH)	-	C2H2
Solyc08g078170.1	-3.15027	-1.89333	Ethylene-responsive transcription factor 2 (AHRD V3.3 *** A0A2G3DC56_CAPCH)	-	ERF
Solyc09g009100.3	-3.17477	-2.1491	Heat stress transcription factor A3 (AHRD V3.3 *** Q9LLF2_SOLPE)	Heat stress transcription factor A3 [Source:UniProtKB/TrEMBL;Acc:D1M7W9]	HSF
Solyc11g020320.1	-3.17574	-2.00532	MADS-box transcription factor (AHRD V3.3 *-* A0A2K3LJI2_TRIPR)	-	M-type_MADS
Solyc01g109690.1	-3.17799	-4.17301	Protein RADIALIS-like 6 (AHRD V3.3 *** A0A2G2XX78_CAPAN)	-	MYB_related
Solyc03g119370.2	-3.21724	-5.10459	R2R3MYB transcription factor 62	-	MYB
Solyc05g052410.2	-3.24624	-1.62262	Dehydration-responsive element-binding protein 2A (AHRD V3.3 *** A0A1U8GX89_CAPAN)	-	ERF
Solyc08g078190.1	-3.26685	1.1646	Ethylene-responsive transcription factor 5 (AHRD V3.11 *** tr|A0A2G2XL45|A0A2G2XL45_CAPBA)	-	ERF
Solyc03g115910.2	-3.28795	-4.95939	Transcription factor	AGAMOUS-like 65 [Source:Projected from Arabidopsis thaliana (AT1G18750) TAIR;Acc:AT1G18750]	M-type_MADS
Solyc02g085340.1	-3.30006	-1.15918	Transcription factor GRAS (AHRD V3.3 *** A0A200Q206_9MAGN)	-	GRAS
Solyc04g016000.3	-3.31055	-3.95856	Heat shock transcription factor protein 8 (AHRD V3.3 *** A0A1W6LWG5_FRAAN)	-	HSF
Solyc04g071770.3	-3.39217	-2.99741	Ethylene-responsive transcription factor (AHRD V3.3 *** A0A1U8GDL3_CAPAN)	-	ERF
Solyc01g086870.3	-3.4108	-3.19249	bHLH transcription factor 076	-	bHLH
Solyc04g056320.2	-3.41498	-2.35089	Zinc finger	-	C2H2
Solyc09g065100.2	-3.48579	-3.00643	bHLH transcription factor 150	-	bHLH
Solyc05g055030.2	-3.49247	-2.43906	R2R3MYB transcription factor 10	-	MYB
Solyc06g007530.2	-3.54918	-3.44571	B3 domain-containing protein (AHRD V3.3 *** A0A1Q3AS81_CEPFO)	-	B3
Solyc04g015360.3	-3.59685	2.29323	GATA transcription factor (AHRD V3.3 *** K4BQ39_SOLLC)	GATA transcription factor [Source:UniProtKB/TrEMBL;Acc:K4BQ39]	GATA
Solyc01g109700.3	-3.61939	-1.70424	bHLH transcription factor 010	-	bHLH
Solyc04g077220.3	-3.63347	-1.02619	Homeobox-leucine zipper protein HAT22 (AHRD V3.3 *** A0A2G3CPE7_CAPCH)	-	HD-ZIP
Solyc03g116890.3	-3.63558	1.16875	WRKY transcription factor 39	-	WRKY
Solyc06g075370.3	-3.65251	-1.9137	Dof zinc finger protein (AHRD V3.3 *** A0A2K3LIE4_TRIPR)	-	Dof
Solyc07g018010.3	-3.67939	-2.20134	bHLH transcription factor139	-	bHLH
Solyc06g065190.1	-3.75738	-1.92038	TCP transcription factor 13	TCP transcription factor 13 [Source:UniProtKB/TrEMBL;Acc:G3BGV3]	TCP
Solyc01g096070.3	-3.76223	-3.60439	Auxin Response Factor 18	-	ARF
Solyc04g077510.3	-3.87921	-3.40809		-	GRF
Solyc05g053150.2	-3.91924	-3.28799	R2R3MYB transcription factor 71	-	MYB
Solyc05g053330.3	-3.9205	-1.44388	Transcription factor (AHRD V3.3 *** A0A2G3CHW7_CAPCH)	-	MYB
Solyc09g075420.3	-3.92658	-1.66561	ethylene response factor E.1	Ethylene responsive factor 2 [Source:UniProtKB/TrEMBL;Acc:Q6RJ36]	ERF
Solyc01g097330.3	-3.95399	-2.73414	Light-inducible protein CPRF2 (AHRD V3.3 *** A0A2G2W7C8_CAPBA)	-	bZIP
Solyc05g007880.3	-3.96649	-1.01597	cyclic dof factor 2-like (AHRD V3.3 *** A0A2I4E3P6_9ROSI)	-	Dof
Solyc08g080540.3	-3.99364	-2.38847	Heat stress transcription factor B-2b (AHRD V3.3 *** A0A2G3DB98_CAPCH)	-	HSF
Solyc06g069710.3	-4.04197	-1.28312	NAC domain-containing protein (AHRD V3.3 *** A0A2G3C9H9_CAPCH)	-	NAC
Solyc06g065100.3	-4.15306	-2.35846	R2R3MYB transcription factor 3	-	MYB
Solyc02g093050.3	-4.21295	-2.4724	WRKY transcription factor 8	Probable WRKY transcription factor 15 [Source:Projected from Arabidopsis thaliana (AT2G23320) UniProtKB/Swiss-Prot;Acc:O22176]	WRKY
Solyc01g057910.3	-4.23439	-1.865	R2R3MYB transcription factor 2	-	MYB
Solyc02g078340.3	-4.25995	-6.91268	Heat stress transcription factor B-2b (AHRD V3.3 *** A0A2G3D674_CAPCH)	-	HSF
Solyc03g026270.2	-4.26363	4.42331	CRT binding factor 3 (AHRD V3.3 *** B3TPP7_SOLPI)	-	ERF
Solyc01g108930.3	-4.29046	-1.99983	B3 domain-containing protein (AHRD V3.3 *** A0A1Q3CJU4_CEPFO)	-	B3
Solyc05g052050.1	-4.30933	-2.55555	DNA-binding protein Pti4	-	ERF
Solyc06g054620.3	-4.33692	-4.66478	Zinc finger transcription factor 43	-	C3H
Solyc07g056280.3	-4.34964	-2.061	WRKY transcription factor 30	WRKY16 protein [Source:UniProtKB/TrEMBL;Acc:K4CGG1]	WRKY
Solyc04g077980.1	-4.35598	2.41591	C2H2-type zinc finger protein	C2H2-type zinc finger protein [Source:UniProtKB/TrEMBL;Acc:A6ZIC0]	C2H2
Solyc05g015850.3	-4.36135	-1.81229	WRKY DNA binding protein (AHRD V3.11 *** tr|Q9LEC7|Q9LEC7_SOLTU)	-	WRKY
Solyc07g045000.3	-4.39521	-1.45758	Homeodomain-like protein (AHRD V3.11 *-* tr|A0A2U1N2T8|A0A2U1N2T8_ARTAN)	-	G2-like
Solyc08g078180.1	-4.41114	-2.32771	Ethylene Response Factor A.1	-	ERF
Solyc03g116100.3	-4.4121	-1.07474	R2R3MYB transcription factor 31	-	MYB
Solyc08g007230.2	-4.47494	-1.4697	Ethylene-responsive transcription factor 2 (AHRD V3.3 *** A0A2G3DC56_CAPCH)	-	ERF
Solyc09g090130.3	-4.494	-2.72718	R2R3MYB transcription factor 15	-	MYB
Solyc03g115850.3	-4.54564	-2.10222	NAC domain-containing protein (AHRD V3.3 *** A0A2G3CZC4_CAPCH)	-	NAC
Solyc05g006310.2	-4.57945	2.89153	Zinc finger protein 5 (AHRD V3.3 *** A0A2G3B8H9_CAPCH)	-	C2H2
Solyc02g032950.3	-4.58628	-4.22726	WRKY transcription factor 16	-	WRKY
Solyc02g088180.3	-4.5973	-4.13287	NAC domain-containing protein (AHRD V3.3 *** A0A2G2V9A8_CAPBA)	NAC2-domain containing protein [Source:UniProtKB/TrEMBL;Acc:K4BBX4]	NAC
Solyc02g085630.3	-4.61864	-2.53638	Homeobox-leucine zipper protein ATHB-.1	-	HD-ZIP
Solyc03g113620.3	-4.64358	-1.86136	Transcription factor MYB1.1	-	MYB_related
Solyc02g088670.1	-4.6585	2.34777	UDP-glucose 6-dehydrogenase.1	-	C2H2
Solyc06g034030.3	-4.69271	-2.34926	Transcription factor DIVARICATA (AHRD V3.3 *** A0A2G3C5X7_CAPCH)	-	MYB_related
Solyc08g080400.1	-4.70004	-2.39043	Transcription factor GRAS (AHRD V3.3 *** A0A200QUK0_9MAGN)	-	GRAS
Solyc10g005460.3	-4.79451	-3.18779	MYB transcription factor (AHRD V3.3 *** A0A0U3IU11_MESCR)	-	MYB
Solyc12g049320.2	-4.79818	-2.46787	Nodulation-signaling pathway.1	-	GRAS
Solyc12g005340.2	-4.80446	-1.09383	Transcription factor GRAS (AHRD V3.3 *** A0A200QMI2_9MAGN)	-	GRAS
Solyc04g080130.3	-4.82172	-1.44567	Zinc finger protein (AHRD V3.3 *-* A0A200QCG2_9MAGN)	-	C2H2
Solyc02g063520.3	-4.9724	-3.14728	Homeobox-leucine zipper protein HAT22 (AHRD V3.11 *** tr|A0A2G2XBJ3|A0A2G2XBJ3_CAPBA)	-	HD-ZIP
Solyc01g103550.1	-5.01571	-4.44305	Transcription factor	-	M-type_MADS
Solyc07g053230.3	-5.03823	3.29248	R2R3MYB transcription factor 83	-	MYB
Solyc03g031450.3	-5.0394	-3.04472	Basic helix-loop-helix (BHLH) DNA-binding superfamily protein (AHRD V3.3 *-* A0A2U1PMP2_ARTAN)	-	bHLH
Solyc02g083950.3	-5.04223	-4.47137	wuschel	-	WOX
Solyc01g073910.3	-5.09585	-2.92906	Homeobox-leucine zipper protein HOX27 (AHRD V3.11 *** tr|A0A2G2XRN9|A0A2G2XRN9_CAPBA)	-	HD-ZIP
Solyc06g061160.1	-5.13138	-4.56114	Transcriptional regulator SUPERMAN (AHRD V3.3 *** A0A2G3C7Q2_CAPCH)	-	C2H2
Solyc01g095630.3	-5.13398	1.85178	WRKY transcription factor 41	WRKY transcription factor [Source:UniProtKB/TrEMBL;Acc:D3YEX5]	WRKY
Solyc10g044680.2	-5.16905	-6.48017	R2R3MYB transcription factor 55	-	MYB
Solyc02g083520.2	-5.17281	-4.60159	Basic-leucine zipper (BZIP) transcription factor family protein (AHRD V3.11 *** tr|A0A1P8AYN2|A0A1P8AYN2_ARATH)	-	bZIP
Solyc02g071130.3	-5.19543	-5.16859	WRKY transcription factor (AHRD V3.11 *** tr|A0A078H6H4|A0A078H6H4_BRANA)	-	WRKY
Solyc08g006200.2	-5.27184	-4.70369	Transcriptional factor B3 family protein (AHRD V3.11 *-* tr|A0A1P8AVV7|A0A1P8AVV7_ARATH)	-	B3
Solyc02g076850.2	-5.32973	-4.75935	Dof zinc finger protein4	-	Dof
Solyc12g089170.2	-5.35797	-4.78577	Transcription factor RADIALIS (AHRD V3.3 *** A0A2G2Y9U7_CAPAN)	-	MYB_related
Solyc06g083170.3	-5.36098	-4.21049	bHLH transcription factor 049	-	bHLH
Solyc06g068570.3	-5.36753	-2.23497	AP2-like ethylene-responsive transcription factor isoform X3 (AHRD V3.11 *-* XP_019069711.1)	-	AP2
Solyc02g090800.1	-5.39447	-3.86357	Ethylene-responsive transcription factor (AHRD V3.3 *** A0A2G3D8S0_CAPCH)	-	ERF
Solyc03g033730.1	-5.41216	-4.83975		-	bZIP
Solyc09g091760.2	-5.4205	-3.88734	bHLH transcription factor 151	-	bHLH
Solyc12g038520.2	-5.45959	-2.38728		-	SBP
Solyc06g076000.1	-5.46248	-4.89207	WUSCHEL-related homeobox 5 (AHRD V3.3 *** A0A2G2WNG2_CAPBA)	WUSCHEL-related homeobox 2 [Source:Projected from Arabidopsis thaliana (AT5G59340) UniProtKB/Swiss-Prot;Acc:Q6X7K1]	WOX
Solyc06g007390.3	-5.51814	-6.33477	LOB domain-containing protein 13 (AHRD V3.11 *** tr|A0A2G3C4U8|A0A2G3C4U8_CAPCH)	-	LBD
Solyc02g065310.1	-5.54378	-4.97508	B3 domain-containing protein (AHRD V3.3 *-* A0A1Q3DFU3_CEPFO)	-	B3
Solyc11g011050.2	-5.60759	-2.96698	R2R3MYB transcription factor 43	-	MYB
Solyc01g044520.2	-5.62074	-5.04984	LOB domain-containing protein (AHRD V3.3 *** A0A2U1QNF0_ARTAN)	-	LBD
Solyc04g081020.3	-5.6279	-1.89535	B-box zinc finger protein 24 (AHRD V3.3 *** A0A2G3CQV9_CAPCH)	-	DBB
Solyc02g080890.3	-5.685	-2.391	WRKY transcription factor 6	-	WRKY
Solyc06g072520.2	-5.68817	-2.36611	bHLH transcription factor GBOF-1	-	bHLH
Solyc01g090790.3	-5.7104	1.80177		Transcription factor UNE10 [Source:Projected from Arabidopsis thaliana (AT4G00050) UniProtKB/Swiss-Prot;Acc:Q8GZ38]	bHLH
Solyc09g066350.1	-5.75823	-5.18726	Ethylene-responsive transcription factor (AHRD V3.3 *** A0A2G2X630_CAPBA)	-	ERF
Solyc03g113120.3	-5.77286	-6.16447		-	WRKY
Solyc09g008390.2	-5.77878	-5.20712	R2R3MYB transcription factor 22	-	MYB
Solyc02g094270.2	-5.78911	-5.18444	DNA-binding WRKY (AHRD V3.3 *-* A0A200R410_9MAGN)	Probable WRKY transcription factor 45 [Source:Projected from Arabidopsis thaliana (AT3G01970) UniProtKB/Swiss-Prot;Acc:Q9S763]	WRKY
Solyc08g079800.3	-5.84219	-5.27251	Growth-regulating factor 10 (AHRD V3.3 *** A0A2G3AE89_CAPAN)	-	GRF
Solyc02g094460.2	-5.85643	-3.35193	B3 domain transcription factor (AHRD V3.3 *** Q2HUJ5_MEDTR)	B3 domain-containing transcription factor FUS3 [Source:Projected from Arabidopsis thaliana (AT3G26790) UniProtKB/Swiss-Prot;Acc:Q9LW31]	B3
Solyc03g110950.1	-5.90954	-5.33781	Transcription factor GRAS (AHRD V3.3 *** A0A200R4D0_9MAGN)	-	GRAS
Solyc06g070990.3	-6.00185	-5.43317	WRKY transcription factor 74	-	WRKY
Solyc01g095640.2	-6.02793	-5.45578	MYB-like transcription factor TC.1	MYB-like transcriptional factor TRY [Source:UniProtKB/TrEMBL;Acc:K4AZV3]	MYB_related
Solyc01g095100.3	-6.09417	-5.89441	WRKY transcription factor 22	-	WRKY
Solyc10g050970.1	-6.10226	-2.40876	Ethylene Response Factor D.4	-	ERF
Solyc05g009310.3	-6.12542	-4.70966	Zinc finger protein CONSTANS-LIKE 7 (AHRD V3.3 *** A0A2G2VK65_CAPBA)	-	CO-like
Solyc10g011910.3	-6.21637	-1.70842	WRKY transcription factor 22 (AHRD V3.11 *** tr|A0A2G2VST2|A0A2G2VST2_CAPBA)	-	WRKY
Solyc11g022480.1	-6.22964	2.25807	NAC domain-containing protein 78-like (AHRD V3.3 *** XP_004228763.1)	-	NAC
Solyc12g099120.2	-6.23079	-1.81093	Abscisic acid induced MYB1	-	MYB
Solyc02g082390.1	-6.40243	-4.11248	Transcription factor DIVARICATA (AHRD V3.3 *** A0A2G3C4H9_CAPCH)	-	MYB_related
Solyc03g121240.1	-6.4173	-5.84605	Transcription factor HEC2 (AHRD V3.3 *** A0A2G2WPZ2_CAPBA)	-	bHLH
Solyc09g089930.2	-6.42132	-8.35914	ethylene responsive factor E.2	-	ERF
Solyc10g084380.1	-6.54738	-6.93851	WRKY transcription factor 44	-	WRKY
Solyc10g083210.2	-6.56172	-3.49306	B3 domain-containing protein (AHRD V3.3 *** A0A2G3BGS5_CAPCH)	-	B3
Solyc03g114230.2	-6.5686	-2.00473	bHLH transcription factor 082	-	bHLH
Solyc02g072060.2	-6.70534	-6.13476	Heat shock transcription factor (AHRD V3.3 *-* A0A1Y1I763_KLENI)	-	HSF
Solyc03g115450.1	-6.84993	-6.28027	Zinc finger protein (AHRD V3.3 *-* A0A200QBU2_9MAGN)	-	C2H2
Solyc03g097650.3	-6.87736	-6.3057	NAC domain (AHRD V3.3 *** A0A200R3X5_9MAGN)	-	NAC
Solyc07g055710.3	-6.96714	-1.81853	Heat stress transcription factor A-5 (AHRD V3.3 *** A0A2G2Z4R4_CAPAN)	-	HSF
Solyc02g065150.2	-7.00352	-3.63084	LOB domain-containing protein 36 (AHRD V3.3 *** A0A2G3D2Y4_CAPCH)	-	LBD
Solyc04g005710.2	-7.10095	-6.5295	R2R3MYB transcription factor 88	-	MYB
Solyc10g086370.2	-7.1156	-3.57424	Transcription factor GRAS (AHRD V3.3 *** A0A200PU13_9MAGN)	-	GRAS
Solyc02g078130.3	-7.21903	-6.64849	bHLH transcription factor 079	-	bHLH
Solyc05g054650.1	-7.2223	-5.74544	Zinc finger protein (AHRD V3.3 *** A0A200PZ96_9MAGN)	-	C2H2
Solyc01g107140.2	-7.24164	-6.67054	Transcription factor (AHRD V3.3 *** A0A2G2V728_CAPBA)	-	bHLH
Solyc11g068370.2	-7.3397	-5.8054	Transcription factor (AHRD V3.3 *** A0A2R4QNU7_9POAL)	-	bZIP
Solyc02g077370.1	-7.34309	-3.64711	Ethylene Response Factor C.5	Pathogenesis-related genes transcriptional activator PTI5 [Source:UniProtKB/Swiss-Prot;Acc:O04681]	ERF
Solyc09g014990.3	-7.37405	-2.07972	WRKY transcription factor 33	WRKY33 [Source:Projected from Arabidopsis thaliana (AT2G38470) UniProtKB/TrEMBL;Acc:A0A384L4W4]	WRKY
Solyc02g077590.1	-7.40197	-3.97626	Homeobox-leucine zipper-like protein (AHRD V3.3 *-* Q3HRT1_PICGL)	-	HD-ZIP
Solyc01g090300.3	-7.62252	-6.08982	Ethylene-responsive transcription factor 2 (AHRD V3.3 *** A0A2G3DF02_CAPCH)	-	ERF
Solyc10g080460.2	-7.75305	-4.82947	Myb family transcription factor APL (AHRD V3.3 *** A0A2G2VWG6_CAPBA)	-	G2-like
Solyc06g033830.1	-7.76663	-7.19588	MADS-box transcription factor (AHRD V3.3 *-* A0A2K3PNN3_TRIPR)	-	M-type_MADS
Solyc10g076380.2	-7.79087	-2.76109	Dehydration responsive element binding transcription factor (AHRD V3.3 *-* W6FJ00_9ROSA)	-	ERF
Solyc03g119800.2	-7.8412	-7.26997	Ethylene-responsive transcription factor LEP (AHRD V3.3 *** A0A2G3D147_CAPCH)	-	ERF
Solyc01g098070.1	-7.87905	-5.45716	Agamous-like MADS-box protein AGL.1	-	M-type_MADS
Solyc09g065660.3	-8.11962	-4.52303	Heat shock transcription factor (AHRD V3.3 *-* A0A1Y1I763_KLENI)	-	HSF
Solyc02g090770.1	-9.28207	-4.72188	Ethylene-responsive transcription factor (AHRD V3.3 *** A0A2G3A6X8_CAPAN)	-	ERF
Solyc02g077360.1	-9.45177	-3.4721	Ethylene Response Factor B.2	Ethylene-responsive transcription factor ERF091 [Source:Projected from Arabidopsis thaliana (AT4G18450) UniProtKB/Swiss-Prot;Acc:O49515]	ERF
Solyc01g057080.1	-9.45974	-7.92692	Ethylene-responsive transcription factor (AHRD V3.3 *-* A0A2G2X462_CAPBA)	-	ERF
Solyc02g079180.1	-10.0329	-4.7295	Heat shock transcription factor (AHRD V3.3 *-* A0A1Y1I763_KLENI)	-	HSF
