# Supplementary material for: Comparative Transcriptome Analysis in Tomato Fruit Reveals Genes, Pathways, and Processes Affected by the LEC1-LIKE4 Transcription Factor
Source: Int J Mol Sci. 2025 Jul 14;26(14):6728. doi: 10.3390/ijms26146728 (PMC12295452; doi:10.3390/ijms26146728)
Supplement: Supplementary file 1 [file ijms-26-06728-s001.zip › Supplementary_Table_S2.xlsx]

## Sheet: M7_5_DEGs
Supplementary Table S2 (part 1): Fruit transcript data of the line M7_5 with disrupted l1l4 coding sequence, compared to a wild-type (WT) tomato genotype as a control.
GeneID	log2FC	pvalue	padj	Gene Description (iTAG4.1)	Gene Description (UniProtKB/TrEMBL)	TF/TR
Solyc08g066250.3	11.2211	3.55401e-21	2.20188e-20	Serine decarboxylase (AHRD V3.3 *** A0A2G2VBA7_CAPBA)	-	-
Solyc03g095880.1	10.9905	1.63071e-20	9.83938e-20	Unknown protein	-	-
Solyc09g011040.1	10.9419	2.50254e-20	1.49604e-19	Aspartic proteinase PC.1	-	-
Solyc04g025040.1	10.8192	1.06422e-19	6.2161e-19	RNA-binding protein FUS (AHRD V3.3 *** XP_004237241.1)	-	-
Solyc02g063420.3	10.6921	1.89018e-19	1.09502e-18	Hydroxyproline-rich glycoprotein family protein (AHRD V3.3 *** A0A2U1M3E1_ARTAN)	-	-
novel.175	10.5372	9.31651e-19	5.24051e-18		- && - && -	-
Solyc10g079570.2	10.3544	4.13697e-18	2.27729e-17	Acyltransferase (AHRD V3.3 *-* Q58VT1_CAPFR)	-	-
Solyc02g065260.3	10.3505	7.18993e-09	2.47074e-08	Methylesterase.1	-	Retrotrans_gag
Solyc12g055730.2	10.3465	2.77048e-99	6.9073e-98	Alpha/beta-Hydrolases superfamily protein (AHRD V3.3 *** F4JFU8_ARATH)	-	Lipase_3
Solyc09g010210.3	10.2691	2.73131e-41	2.8591e-40	endo-1	Endoglucanase [Source:UniProtKB/TrEMBL;Acc:Q42872]	-
Solyc11g012930.2	10.2315	1.08766e-17	5.90126e-17	WAT1-related protein (AHRD V3.3 *** K4D697_SOLLC)	WAT1-related protein [Source:UniProtKB/TrEMBL;Acc:K4D697]	DUF6
novel.841	10.2274	1.29411e-17	7.00294e-17		- && - && -	-
Solyc03g111690.3	10.2173	5.10649e-150	2.0852e-148	Pectate lyase (AHRD V3.3 *** A0A2G2ZW27_CAPAN)	-	-
Solyc11g065530.1	10.2054	8.47199e-45	9.60003e-44	Alpha/beta-Hydrolases superfamily protein (AHRD V3.3 *** A0A2U1P0Y5_ARTAN)	-	Lipase_3
Solyc07g051880.1	10.1871	1.54104e-17	8.31933e-17	MAP kinase kinase kinase 52	-	Pkinase
Solyc03g097585.1	10.1435	2.31238e-17	1.23861e-16		-	-
Solyc12g096310.2	10.0612	4.35362e-17	2.30098e-16	plant/protein (Protein of unknown function%2C DUF599) (AHRD V3.3 *** AT5G10580.4)	-	-
Solyc08g066240.3	10.0269	1.25304e-46	1.46606e-45	histidine decarboxylase	-	-
Solyc01g088400.3	9.99578	1.15568e-203	7.04062e-202	ECERIFERUM 1	-	-
Solyc08g081620.3	9.99533	1.58872e-32	1.35511e-31		Endoglucanase [Source:UniProtKB/TrEMBL;Acc:Q42871]	-
Solyc06g051800.3	9.96374	7.14194e-178	3.66194e-176	expansin 1	Expansin [Source:UniProtKB/TrEMBL;Acc:O04359]	-
Solyc05g053550.3	9.95195	5.88462e-17	3.09284e-16	chalcone synthase 2	-	Chal_sti_synt_N
Solyc08g081790.2	9.92671	1.2009e-16	6.24222e-16	Dirigent protein (AHRD V3.3 *** K4CPH5_SOLLC)	-	-
Solyc02g094756.1	9.91981	6.51591e-229	4.50213e-227		-	Abhydrolase_1
Solyc02g071080.2	9.82484	3.09345e-138	1.13075e-136	Purine permease (AHRD V3.3 *** A0A2U1LZ22_ARTAN)	-	-
Solyc07g006600.1	9.76837	2.03408e-21	1.26678e-20	Protein GLUTAMINE DUMPER 3 (AHRD V3.3 *-* A0A2G2WAS7_CAPBA)	-	-
Solyc08g005630.3	9.7125	3.11655e-107	8.54057e-106	Long-chain-alcohol oxidase (AHRD V3.3 *** R9R6I9_SOLLC)	Long-chain-alcohol oxidase [Source:UniProtKB/TrEMBL;Acc:K4CI54]	-
Solyc02g031940.2	9.60875	1.46406e-15	7.29391e-15	pathogenesis-related family protein (AHRD V3.3 *-* AT1G78780.5)	-	-
Solyc04g071165.1	9.59156	1.7956e-15	8.91231e-15		-	DUF125
Solyc02g094757.1	9.54278	2.2763e-15	1.12539e-14		-	RVT_2
Solyc08g066245.1	9.53331	3.17992e-15	1.56564e-14		-	-
Solyc12g088840.1	9.48552	4.11711e-15	2.01178e-14	EF-hand domain (AHRD V3.3 *** A0A200QZB4_9MAGN)	-	-
Solyc09g011710.3	9.47679	3.75969e-20	2.23169e-19		-	-
novel.813	9.46066	4.78637e-15	2.33126e-14		- && - && -	-
Solyc02g084950.3	9.45949	4.60195e-15	2.24481e-14	S-adenosyl-L-methionine-dependent methyltransferases superfamily protein (AHRD V3.3 *** A0A2U1KPI6_ARTAN)	-	-
Solyc07g064190.2	9.41902	0	0	Pectinesterase (AHRD V3.3 *** Q9SEE7_SOLTU)	-	-
Solyc08g082250.3	9.32879	3.02729e-14	1.41517e-13	endo-beta-1	Endoglucanase [Source:UniProtKB/TrEMBL;Acc:Q9ZSP9]	-
Solyc03g097870.3	9.30145	2.15232e-14	1.01558e-13	Bidirectional sugar transporter SWEET (AHRD V3.3 *** M1D7G9_SOLTU)	-	-
Solyc10g018140.2	9.24848	2.93192e-19	1.68667e-18	Dihydroflavonol-4-reductase (AHRD V3.3 *** A0A2K3N028_TRIPR)	-	-
Solyc08g066260.3	9.17496	4.27803e-53	5.58485e-52	Serine decarboxylase (AHRD V3.3 *** A0A2G2VBA7_CAPBA)	-	-
Solyc01g098740.3	9.16172	4.40114e-14	2.03932e-13	Protein kinase superfamily protein (AHRD V3.3 *** F4HYK7_ARATH)	-	Pkinase
Solyc02g031950.3	9.07777	4.35034e-175	2.18607e-173	pathogenesis-related family protein (AHRD V3.3 *** AT1G78780.5)	-	-
Solyc10g080840.1	8.97335	1.98441e-13	8.91607e-13	Cytochrome P450 (AHRD V3.3 *** A2PZD4_IPONI)	-	p450
novel.438	8.95818	2.01079e-13	9.02746e-13		- && - && -	-
Solyc02g031960.3	8.94445	1.02978e-13	4.68443e-13	Pectate lyase (AHRD V3.3 *-* A0A2G3DIQ3_CAPCH)	-	-
Solyc03g096380.3	8.93539	2.24175e-13	1.00385e-12	proline transporter 2	Proline transporter 2 [Source:UniProtKB/TrEMBL;Acc:Q9XE49]	Aa_trans
Solyc03g112170.1	8.89295	2.05324e-41	2.15628e-40	pectinesterase inhibitor-like (AHRD V3.3 *** A0A2G3A1B6_CAPAN)	-	-
Solyc08g076830.1	8.86541	1.48914e-13	6.72412e-13	RING/U-box superfamily protein (AHRD V3.3 *** A0A2U1LC40_ARTAN)	-	-
novel.437	8.84612	1.61588e-17	8.70886e-17		- && - && -	-
Solyc12g013830.2	8.82122	5.41948e-13	2.38442e-12	Unknown protein	-	-
Solyc05g015350.3	8.76419	2.37628e-17	1.27253e-16	Cytochrome P450 (AHRD V3.3 *** A0A2U1PN82_ARTAN)	-	p450
Solyc01g067440.3	8.7564	9.29839e-13	4.03773e-12	Glutaredoxin (AHRD V3.3 *** A0A2G9GSG9_9LAMI)	Monothiol glutaredoxin-S10 [Source:Projected from Arabidopsis thaliana (AT3G21460) UniProtKB/Swiss-Prot;Acc:Q9LIF1]	-
Solyc10g085285.1	8.69357	4.51151e-141	1.69279e-139		-	-
novel.418	8.68498	8.58956e-40	8.64026e-39		- && - && -	-
Solyc08g082190.3	8.63735	3.61744e-61	5.41554e-60	Unknown protein	-	-
Solyc04g014350.1	8.6187	1.79388e-07	5.53276e-07	Unknown protein	-	-
Solyc11g013310.2	8.55295	1.2997e-12	5.59665e-12	Auxin transporter-like protein 3 (AHRD V3.3 *** A0A2G2ZP08_CAPAN)	LAX3 protein [Source:UniProtKB/TrEMBL;Acc:F8SS64]	Aa_trans
Solyc03g095900.3	8.53212	0	0	2-oxoglutarate (2OG) and Fe(II)-dependent oxygenase superfamily protein (AHRD V3.11 *** tr|A0A2U1L2L8|A0A2U1L2L8_ARTAN)	-	2OG-FeII_Oxy
Solyc02g080510.1	8.51604	2.20386e-276	1.98988e-274	Senescence regulator S40 (AHRD V3.3 *** A0A200Q815_9MAGN)	-	-
Solyc03g005020.3	8.46989	0	0	Lipase (AHRD V3.3 *** A0A2G2WWE2_CAPBA)	Lipase [Source:UniProtKB/TrEMBL;Acc:K4BDS6]	-
Solyc04g074840.3	8.46844	0	0	Protein DETOXIFICATION (AHRD V3.3 *** A0A218X5P1_PUNGR)	Protein DETOXIFICATION [Source:UniProtKB/TrEMBL;Acc:K4BU22]	MatE
Solyc01g100760.2	8.39419	1.82834e-85	3.92012e-84	DUF538 domain-containing protein (AHRD V3.3 *** A0A1Q3CLQ5_CEPFO)	-	-
Solyc11g013330.2	8.38522	1.07281e-85	2.30675e-84	BPS1-like protein (AHRD V3.3 *** AT1G22030.1)	-	-
Solyc07g065350.2	8.38117	5.73037e-14	2.64226e-13	Pectinesterase (AHRD V3.3 *** A0A2I4DU44_9ROSI)	Pectinesterase QRT1 [Source:Projected from Arabidopsis thaliana (AT5G55590) UniProtKB/Swiss-Prot;Acc:Q9FM79]	-
Solyc06g059720.3	8.37167	1.06672e-300	1.09887e-298	Acyl-[acyl-carrier-protein] desaturase (AHRD V3.3 *** A0A2I4GZ93_9ROSI)	-	-
Solyc11g011210.2	8.35007	1.20796e-76	2.30243e-75	Gibberellin-regulated protein 12 (AHRD V3.3 *** A0A1U8GMV5_CAPAN)	Protein RSI-1 [Source:UniProtKB/Swiss-Prot;Acc:P47926]	-
Solyc06g036238.1	8.33101	1.6705e-11	6.79321e-11		-	ABC2_membrane
Solyc01g104780.3	8.32955	1.75773e-11	7.14151e-11	Vacuolar iron transporter-like protein (AHRD V3.3 *** A0A2K3NGY4_TRIPR)	-	DUF125
Solyc11g017390.2	8.2786	2.6077e-11	1.04952e-10	hypothetical protein (AHRD V3.3 --* AT1G71910.2)	-	-
novel.1198	8.27006	0	0		- && P85524.1 RecName: Full=Kirola; AltName: Allergen=Act d 11 && PF00407:Pathogenesis-related protein Bet v 1 family	-
Solyc05g006920.3	8.26085	3.64669e-11	1.4517e-10	Protein NRT1/ PTR FAMILY 2.13 (AHRD V3.3 *** A0A1U8EVJ4_CAPAN)	-	-
Solyc09g008370.1	8.24495	4.09085e-22	2.59694e-21	Major facilitator superfamily (AHRD V3.3 *** A0A2U1PF99_ARTAN)	-	MFS_1
novel.727	8.2301	4.05148e-11	1.61057e-10		- && - && -	-
Solyc08g014000.3	8.21742	5.58194e-120	1.7353e-118	lipoxygenase A	Linoleate 9S-lipoxygenase A [Source:UniProtKB/Swiss-Prot;Acc:P38415]	Lipoxygenase
novel.635	8.2006	5.11532e-11	2.02036e-10		- && - && -	-
novel.1047	8.15415	5.16797e-15	2.51345e-14		- && - && -	-
Solyc01g006540.3	8.11667	1.24177e-12	5.35635e-12	lipoxygenase C	-	Lipoxygenase
Solyc07g049140.3	8.08702	0	0		Fruit-specific protein [Source:UniProtKB/Swiss-Prot;Acc:P14903]	-
Solyc06g083490.3	8.06694	5.77009e-248	4.46306e-246		-	-
Solyc01g014560.3	8.06557	1.05054e-10	4.07957e-10	G-type lectin S-receptor-like serine/threonine-protein kinase (AHRD V3.3 *** A0A2K3PIJ6_TRIPR)	-	B_lectin
Solyc09g074450.1	8.05484	4.36096e-21	2.69078e-20	Classical arabinogalactan protein 26 (AHRD V3.3 *-* A0A2G3CCP4_CAPCH)	-	-
Solyc10g085280.2	8.01852	0	0	UDP-glycosyltransferase 76.1	-	UDPGT
Solyc12g088220.2	8.01361	0	0	SlBCAT1	Branched-chain-amino-acid aminotransferase [Source:UniProtKB/TrEMBL;Acc:K4DGP3]	-
Solyc02g084990.3	7.99909	8.36088e-59	1.21308e-57	Mannan endo-1	-	-
Solyc01g006290.3	7.98328	2.46333e-10	9.36528e-10		-	-
Solyc08g080100.3	7.9744	0	0		-	SRF-TF
novel.996	7.96097	9.51653e-52	1.22056e-50		- && - && -	-
Solyc01g058230.1	7.95625	2.56805e-10	9.75523e-10		-	-
Solyc02g091840.3	7.95431	7.47419e-181	3.90294e-179	Leucine rich repeat receptor protein kinase CLAVAT.1	Leucine rich repeat receptor protein kinase CLAVATA1 [Source:UniProtKB/TrEMBL;Acc:F8WS84]	Pkinase
Solyc09g091510.3	7.9502	8.8229e-11	3.44154e-10	chalcone synthase 1	-	Chal_sti_synt_N
Solyc02g077710.1	7.94137	0	0	protein E6-like (AHRD V3.3 *-* A0A2I4DTB4_9ROSI)	-	-
novel.914	7.93738	2.77837e-10	1.05207e-09		- && - && -	-
Solyc12g098620.2	7.92903	3.39642e-14	1.58153e-13	bHLH transcription factor 072	-	-
Solyc01g066290.2	7.91953	3.13316e-10	1.18226e-09		-	-
novel.977	7.87862	1.06244e-10	4.12368e-10		- && - && -	-
Solyc04g071523.1	7.83337	1.56017e-10	6.00306e-10	UPF0496 protein (AHRD V3.3 *** A0A2U1KPX1_ARTAN)	-	-
Solyc02g088270.3	7.79318	0	0	hypothetical protein (DUF1997) (AHRD V3.3 *** AT5G39530.1)	-	-
Solyc05g024260.3	7.762	4.87063e-61	7.28601e-60	Bidirectional sugar transporter SWEET (AHRD V3.3 *** A0A2G3C5C6_CAPCH)	Bidirectional sugar transporter SWEET [Source:UniProtKB/TrEMBL;Acc:K4BZR4]	-
novel.535	7.74282	1.50644e-09	5.4355e-09		- && - && -	-
Solyc07g051860.1	7.73258	2.65572e-10	1.00748e-09	MAP kinase kinase kinase 50	-	Pkinase
Solyc03g083920.1	7.71146	1.74569e-09	6.26485e-09	protein FAR1-RELATED SEQUENCE 5-like (AHRD V3.3 *-* A0A2I4GR03_9ROSI)	-	-
Solyc02g072170.3	7.68788	3.56143e-10	1.33941e-09	hypothetical protein (AHRD V3.3 --* AT4G15140.1)	-	-
Solyc02g077920.3	7.68444	2.17286e-99	5.4473e-98	Colorless non-ripening	-	SBP
Solyc09g008440.1	7.6809	5.14354e-10	1.91315e-09	Zinc finger protein (AHRD V3.3 *** A0A200R9U1_9MAGN)	-	-
Solyc05g051750.3	7.67492	1.8396e-09	6.59351e-09	TOMPRORNA prosystemin	-	-
Solyc07g064020.3	7.66461	3.99015e-10	1.49543e-09	21.7 kDa class VI heat shock protein (AHRD V3.11 *** tr|A0A2G2WFJ0|A0A2G2WFJ0_CAPBA)	21.7 kDa class VI heat shock protein [Source:Projected from Arabidopsis thaliana (AT5G54660) UniProtKB/Swiss-Prot;Acc:Q9FIT9]	-
Solyc06g053620.3	7.64025	0	0	Phosphoenolpyruvate carboxylase kinase 2 (AHRD V3.11 *** tr|Q84JP7|Q84JP7_SOLLC)	-	Pkinase
Solyc01g008710.3	7.63695	9.27062e-19	5.21599e-18	.1 mannan endo-1	MAN1 [Source:Projected from Arabidopsis thaliana (AT1G02310) UniProtKB/TrEMBL;Acc:A0A178WL81]	-
novel.768	7.59538	2.67853e-09	9.4805e-09		- && - && -	-
Solyc05g006860.3	7.58891	2.81837e-09	9.96143e-09		-	-
Solyc03g116230.3	7.58135	4.06365e-09	1.41924e-08	Chitin-binding lectin.1	-	-
Solyc05g056370.3	7.57592	4.3623e-09	1.5205e-08		-	Pkinase
Solyc09g010860.3	7.54532	4.95866e-09	1.72201e-08	Expansin (AHRD V3.11 *** tr|Q9ZP32|Q9ZP32_SOLLC)	Expansin [Source:UniProtKB/TrEMBL;Acc:Q9ZP32]	-
novel.423	7.54011	3.73155e-09	1.30688e-08		- && - && -	-
Solyc06g076800.3	7.5364	0.000769346	0.00163715	Cytochrome P450 (AHRD V3.3 *** A0A200R4M3_9MAGN)	Cytochrome P450 86A1 [Source:Projected from Arabidopsis thaliana (AT5G58860) UniProtKB/Swiss-Prot;Acc:P48422]	p450
Solyc09g091520.2	7.51645	4.2316e-09	1.4763e-08	60S acidic ribosomal protein P0 (AHRD V3.3 *** A0A2G3CRU5_CAPCH)	60S acidic ribosomal protein P0 [Source:UniProtKB/TrEMBL;Acc:K4CWH8]	-
Solyc02g064690.3	7.5121	3.35109e-09	1.17946e-08	Acyl-CoA N-acyltransferases (NAT) superfamily protein (AHRD V3.3 *** A0A1P8B3D5_ARATH)	-	Acetyltransf_1
Solyc03g031860.3	7.50657	0	0	Phytoene synthase 1	Phytoene synthase 1 [Source:UniProtKB/TrEMBL;Acc:A1Z0Z4]	-
Solyc01g009430.3	7.50265	3.39156e-61	5.08689e-60	hypothetical protein (AHRD V3.3 *** AT2G27830.1)	-	-
Solyc12g099430.2	7.48019	5.76027e-09	1.99488e-08	Alpha/beta-Hydrolases superfamily protein (AHRD V3.3 *** A0A2U1MWY4_ARTAN)	-	-
novel.339	7.44994	7.26513e-09	2.49469e-08		- && Q8S8X4.1 RecName: Full=Photosystem I P700 chlorophyll a apoprotein A1; AltName: Full=PSI-A; AltName: Full=PsaA && PF00181:Ribosomal Proteins L2, RNA binding domain|PF00223:Photosystem I psaA/psaB protein	-
Solyc07g007750.3	7.43164	8.64917e-09	2.95116e-08	Defensin protein (AHRD V3.3 *** B1N678_SOLLC)	Defensin protein [Source:UniProtKB/TrEMBL;Acc:B1N678]	-
Solyc01g100900.3	7.42182	1.16445e-08	3.94527e-08		-	DUF6
Solyc10g018120.2	7.41465	8.40307e-09	2.87151e-08	Neuronal PAS domain protein (AHRD V3.3 *** Q6DR18_ARATH)	-	-
Solyc02g065270.1	7.37278	1.4047e-08	4.73449e-08	Methylesterase.1	-	-
Solyc07g052960.2	7.3576	0	0		-	GRAS
Solyc10g084265.1	7.35484	1.51365e-08	5.09185e-08		-	-
novel.21	7.35415	1.29767e-22	8.36199e-22		- && - && -	-
Solyc10g024420.2	7.35385	0	0	ABC transporter C family member 9 (AHRD V3.3 *** A0A2G2VSW8_CAPBA)	-	ABC_membrane
Solyc05g011890.1	7.32703	4.22244e-12	1.76653e-11	Sulfotransferase (AHRD V3.3 *** A0A2G3B6Y2_CAPCH)	Sulfotransferase [Source:UniProtKB/TrEMBL;Acc:K4BXR2]	Sulfotransfer_1
Solyc04g054370.1	7.32687	2.86281e-48	3.44739e-47	RING/U-box superfamily protein (AHRD V3.3 *-* Q3EAE6_ARATH)	-	-
Solyc07g009130.3	7.30674	4.39765e-09	1.53258e-08		-	E1-E2_ATPase
Solyc10g080210.2	7.30465	8.84724e-110	2.47537e-108	polygalacturonase	Polygalacturonase-2 [Source:UniProtKB/Swiss-Prot;Acc:P05117]	-
Solyc01g111340.3	7.26027	5.16413e-67	8.45627e-66	Endo-1	-	-
Solyc06g053900.3	7.2597	2.68475e-08	8.86559e-08	3-ketoacyl-CoA synthase (AHRD V3.11 *** tr|A0A2G2Z9P0|A0A2G2Z9P0_CAPAN)	3-ketoacyl-CoA synthase [Source:UniProtKB/TrEMBL;Acc:K4C677]	-
Solyc10g009240.3	7.22242	1.03602e-07	3.26283e-07	3-ketoacyl-CoA synthase (AHRD V3.3 *** A0A1U8ENL9_CAPAN)	3-ketoacyl-CoA synthase [Source:UniProtKB/TrEMBL;Acc:K4CYA0]	-
Solyc01g099163.1	7.20736	8.10003e-51	1.02154e-49		-	-
Solyc01g096220.3	7.19954	1.49436e-16	7.7374e-16	Ras-related protein RABA3 (AHRD V3.3 *** A0A2G2W6X9_CAPBA)	-	Ras
Solyc04g017670.3	7.19331	4.58262e-08	1.48706e-07	F-box protein (AHRD V3.3 *** H6VUS4_9ROSI)	-	-
Solyc06g036234.1	7.18645	3.75032e-08	1.22416e-07	Pleiotropic drug resistance protein (AHRD V3.11 *-* tr|C8CA13|C8CA13_CUCSA)	-	ABC_tran
Solyc03g112200.1	7.18335	7.15341e-41	7.40602e-40	Unknown protein	-	-
Solyc10g078590.2	7.17235	1.03888e-60	1.54693e-59	Jacalin-related lectin 3 (AHRD V3.3 *-* A0A2G3BI13_CAPCH)	-	-
Solyc08g005760.2	7.16056	1.58834e-67	2.61603e-66	Alcohol acyl transferase (AHRD V3.3 *** Q6QLX4_SOLLC)	-	-
Solyc02g077530.2	7.12174	5.99362e-08	1.92644e-07	O-methyltransferase (AHRD V3.3 *** A0A2S1PVB3_CAMAC)	-	-
Solyc04g080250.3	7.11819	3.91752e-110	1.10016e-108	Deoxyuridine 5'-triphosphate nucleotidohydrolase (AHRD V3.3 *** A0A2G3AX44_CAPCH)	-	-
novel.633	7.1057	6.67048e-08	2.13401e-07		- && - && -	-
Solyc06g082190.3	7.10007	2.92007e-16	1.49385e-15	Protein kinase like protein (AHRD V3.3 *** Q0WN89_ARATH)	-	Pkinase_Tyr
Solyc10g075070.2	7.07238	6.3618e-30	5.07488e-29	Non-specific lipid-transfer protein (AHRD V3.3 *** K4D1U9_SOLLC)	Non-specific lipid-transfer protein [Source:UniProtKB/TrEMBL;Acc:K4D1U9]	-
novel.422	7.05728	8.26579e-08	2.62842e-07		- && - && -	-
Solyc10g083940.1	7.04032	1.45152e-07	4.51802e-07	Major facilitator superfamily (AHRD V3.3 *** A0A2U1KPS1_ARTAN)	-	-
Solyc06g050530.3	7.03746	1.80122e-07	5.55389e-07	Laccase (AHRD V3.3 *** K4C5J7_SOLLC)	Laccase [Source:UniProtKB/TrEMBL;Acc:K4C5J7]	-
Solyc06g008760.1	7.03669	1.44617e-07	4.50263e-07	Glutaredoxin (AHRD V3.3 *** B3F8F2_SOLTU)	-	-
Solyc07g063610.3	7.02003	5.53391e-11	2.18285e-10	Dynein light chain (AHRD V3.11 *** tr|A0A2G3C370|A0A2G3C370_CAPCH)	Dynein light chain [Source:UniProtKB/TrEMBL;Acc:K4CH44]	-
Solyc11g006890.2	7.01653	1.07268e-07	3.37546e-07	Unknown protein	-	-
Solyc06g051795.1	6.99581	8.23068e-25	5.67139e-24		-	-
novel.216	6.99017	1.35914e-07	4.24215e-07		- && - && -	-
Solyc01g005000.3	6.98042	2.27029e-07	6.93884e-07	Glutamate decarboxylase (AHRD V3.3 *** B1Q3F2_SOLLC)	Glutamate decarboxylase [Source:UniProtKB/TrEMBL;Acc:B1Q3F2]	-
Solyc09g010680.3	6.97663	1.95109e-07	5.98993e-07	Dof zinc finger protein DOF3.6 (AHRD V3.3 *** A0A2G3BK09_CAPCH)	-	zf-Dof
Solyc02g065000.1	6.95509	1.9436e-07	5.96855e-07	Calcium-binding EF-hand (AHRD V3.3 *** A0A2U1N7Z6_ARTAN)	-	-
Solyc02g077080.3	6.94722	1.75385e-73	3.19001e-72	Protein trichome birefringence-like 40 (AHRD V3.3 *** A0A2G2VBM9_CAPBA)	-	-
Solyc06g072850.1	6.92539	2.51104e-07	7.64272e-07	Unknown protein	-	-
Solyc02g072370.2	6.92463	1.05651e-176	5.3806e-175	Subtilisin-like protease (AHRD V3.3 *** Q9LWA3_SOLLC)	-	Peptidase_S8
Solyc07g042190.3	6.91821	6.48504e-224	4.33541e-222	DUF5.1	-	-
Solyc07g062220.3	6.91169	3.0708e-24	2.08114e-23	Protein trichome birefringence-like .1	-	-
Solyc06g060570.3	6.9012	2.49307e-07	7.59413e-07	dihydrofolate reductase-like (AHRD V3.3 *** A0A2I4ECQ2_9ROSI)	-	-
Solyc04g005910.3	6.88889	2.92232e-07	8.85053e-07	Protein nsp-interacting kinase 2 (AHRD V3.3 *** A0A314KJ76_NICAT)	-	Pkinase
Solyc08g007845.1	6.88376	8.79727e-50	1.08947e-48		-	MatE
Solyc04g015610.3	6.87986	0.00250692	0.00496934	DUF642 domain-containing protein (AHRD V3.3 *** A0A1Q3AUQ6_CEPFO)	-	-
Solyc01g088590.3	6.8592	1.11725e-155	4.80461e-154	Pectinesterase inhibitor (AHRD V3.11 *** tr|A0A2U1KTC1|A0A2U1KTC1_ARTAN)	-	-
Solyc06g076320.1	6.85776	0	0	DVL (AHRD V3.3 *** A0A2U1MHP2_ARTAN)	-	-
novel.924	6.85724	2.09549e-07	6.42104e-07		- && - && -	-
Solyc01g099630.3	6.79484	2.39625e-06	6.68467e-06		Probable xyloglucan endotransglucosylase/hydrolase 1 [Source:UniProtKB/Swiss-Prot;Acc:Q40144]	-
Solyc01g100920.3	6.79124	4.55403e-07	1.358e-06	WAT1-related protein (AHRD V3.3 *** K4B1C3_SOLLC)	WAT1-related protein [Source:UniProtKB/TrEMBL;Acc:K4B1C3]	DUF6
Solyc02g031740.3	6.76934	4.83317e-07	1.43821e-06	Phloem protein 2-like (AHRD V3.3 *** A0A200QPN3_9MAGN)	-	-
Solyc04g014290.1	6.76348	5.59472e-07	1.65634e-06	protein PELPK1-like (AHRD V3.3 *** XP_010319537.1)	-	-
Solyc03g095910.2	6.75816	5.52981e-07	1.63777e-06		-	2OG-FeII_Oxy
Solyc09g061793.1	6.75802	8.10089e-07	2.35917e-06		-	p450
Solyc08g061160.2	6.74244	1.18282e-07	3.70969e-07		-	-
Solyc09g083030.1	6.74112	8.21529e-69	1.38221e-67	inactive protein RESTRICTED TEV MOVEMENT 1-like (AHRD V3.3 *** A0A1S3ZEZ8_TOBAC)	-	-
Solyc06g007130.3	6.73989	6.23082e-07	1.83603e-06	.1 omega-3 fatty acid desaturase -3	FAD3 [Source:Projected from Arabidopsis thaliana (AT2G29980) UniProtKB/TrEMBL;Acc:A0A178VX43]	-
Solyc05g009680.1	6.70246	4.12129e-06	1.12558e-05	Eukaryotic aspartyl protease family protein (AHRD V3.3 *** Q9C6M0_ARATH)	-	-
Solyc10g080980.2	6.70075	7.24727e-07	2.12148e-06	WAT1-related protein (AHRD V3.3 *** K4D2Y5_SOLLC)	WAT1-related protein [Source:UniProtKB/TrEMBL;Acc:K4D2Y5]	DUF6
Solyc04g007810.1	6.68832	2.0872e-06	5.85423e-06	protein PELP.1	-	-
Solyc03g083910.3	6.68372	0	0	Acid beta-fructofuranosidase (AHRD V3.11 *** sp|P29000|INVA_SOLLC)	-	-
Solyc02g076710.3	6.67897	0	0	Cysteine protease CP14 (AHRD V3.3 *** T2BRA8_TOBAC)	-	Peptidase_C1
Solyc12g008460.2	6.67187	1.38931e-06	3.96447e-06	Senescence/dehydration-associated protein-related protein (AHRD V3.3 *** A0A2U1Q0R2_ARTAN)	-	-
Solyc01g081600.3	6.66265	1.6132e-06	4.57742e-06	Non-specific lipid-transfer protein (AHRD V3.3 *** K4AY52_SOLLC)	Non-specific lipid-transfer protein [Source:UniProtKB/TrEMBL;Acc:K4AY52]	-
Solyc06g072845.1	6.65868	0	0	hypothetical protein (AHRD V3.3 *** AT5G17165.1)	-	-
Solyc10g007110.3	6.65604	0	0	Tyrosine aminotransferase (AHRD V3.3 *** A0A1U8EFD5_CAPAN)	-	Aminotran_1_2
Solyc06g050270.2	6.63543	2.02233e-09	7.22903e-09	Non-specific serine/threonine protein kinase (AHRD V3.3 *** A0A2G2ZJA2_CAPAN)	-	Pkinase
Solyc06g053625.1	6.62384	4.26435e-116	1.29202e-114		-	Pkinase
Solyc02g068310.3	6.6236	0	0		-	2OG-FeII_Oxy
Solyc10g083630.2	6.62061	0	0	DNA demethylase 2	-	-
Solyc03g058330.3	6.61391	1.40147e-06	3.99819e-06	18 kDa seed maturation protein-like (AHRD V3.3 *** XP_004234770.1)	-	-
Solyc03g093800.1	6.6067	1.53811e-06	4.37037e-06	glycine-rich cell wall structural protein 2 (AHRD V3.3 *-* XP_004235193.1)	-	-
Solyc07g006370.1	6.60196	3.44634e-240	2.53586e-238	cation/calcium exchanger.1	-	Na_Ca_ex
Solyc07g049440.3	6.60025	2.45636e-07	7.48737e-07	GDSL esterase/lipase (AHRD V3.3 *** A0A2G2Z2Z1_CAPAN)	-	Lipase_GDSL
Solyc01g108720.2	6.59644	1.08584e-13	4.93449e-13	Unknown protein	-	-
Solyc04g071520.3	6.59015	2.91813e-07	8.83901e-07	Transcription elongation factor (TFIIS) family protein (AHRD V3.3 *** A0A1P8BE77_ARATH)	-	-
Solyc09g010430.1	6.58601	2.04972e-25	1.44398e-24	Unknown protein	-	-
Solyc11g042800.2	6.58123	1.55181e-06	4.40711e-06	Embryonic protein DC-8 (AHRD V3.3 *-* A0A2G2XP36_CAPBA)	-	-
Solyc03g077920.1	6.58062	2.82633e-06	7.84003e-06	C2 calcium/lipid-binding plant phosphoribosyltransferase family protein (AHRD V3.3 *** A0A061EXN6_THECC)	FT-interacting protein 1 [Source:Projected from Arabidopsis thaliana (AT5G06850) UniProtKB/Swiss-Prot;Acc:Q9FL59]	C2
novel.722	6.57418	3.60153e-07	1.08366e-06		- && - && -	-
Solyc09g005200.3	6.57131	1.90726e-06	5.37416e-06	transmembrane protein (AHRD V3.3 *-* AT5G01015.1)	-	-
Solyc01g100770.2	6.56716	1.56283e-17	8.43498e-17	DUF538 domain-containing protein (AHRD V3.11 *** tr|A0A1Q3CLQ5|A0A1Q3CLQ5_CEPFO)	-	-
Solyc02g065280.3	6.56103	3.6914e-130	1.26563e-128	Methylesterase.1	-	-
novel.1073	6.55301	2.26976e-06	6.34821e-06		- && - && -	-
Solyc01g006300.3	6.55015	2.83499e-06	7.86214e-06	LECEVI1A	Peroxidase [Source:UniProtKB/TrEMBL;Acc:K4ASJ6]	-
novel.1015	6.53578	2.43209e-09	8.63653e-09		- && - && -	-
novel.769	6.52161	2.38201e-06	6.6482e-06		- && - && -	-
Solyc05g023730.1	6.51963	3.63295e-07	1.09254e-06	50S ribosomal protein L2	-	-
Solyc01g108730.2	6.51677	3.09318e-29	2.42731e-28	Methyl esterase 1 (AHRD V3.11 *-* tr|A0A2U1LMY0|A0A2U1LMY0_ARTAN)	-	-
novel.348	6.50567	2.28776e-06	6.39776e-06		- && - && -	-
Solyc08g006800.2	6.5052	5.91118e-07	1.74638e-06	transmembrane protein (AHRD V3.3 *** AT4G31830.1)	-	-
Solyc09g065440.3	6.49105	2.27127e-05	5.73578e-05	Bifunctional inhibitor/lipid-transfer protein/seed storage 2S albumin superfamily protein (AHRD V3.3 *-* A0A2U1NA97_ARTAN)	-	-
Solyc10g084600.2	6.48655	0	0	Plant protein 1589 of Uncharacterized protein function (AHRD V3.3 *-* A0A061EZD3_THECC)	-	-
Solyc03g025670.3	6.4821	3.73956e-14	1.73739e-13	PA.1	-	-
Solyc01g099030.3	6.48091	0	0	GDSL esterase/lipase At5g03980-like (AHRD V3.3 *** A0A1U8DUA9_CAPAN)	-	Lipase_GDSL
Solyc12g057075.1	6.4593	3.96028e-06	1.08318e-05		-	-
Solyc09g005060.2	6.45227	6.9193e-09	2.38063e-08	Phosphatidylethanolamine-binding protein PEBP (AHRD V3.3 *** A0A200PX07_9MAGN)	-	-
Solyc03g006050.3	6.44145	5.86266e-07	1.7325e-06	receptor-like protein 51 (AHRD V3.11 *-* tr|A0A2I4GVM3|A0A2I4GVM3_9ROSI)	-	-
novel.252	6.43146	4.36271e-06	1.18908e-05		- && - && -	-
Solyc11g007560.2	6.42969	1.09304e-06	3.14521e-06	Bifunctional TENA-E protein (AHRD V3.3 *** A0A2G3B0Y9_CAPCH)	-	-
Solyc03g113030.3	6.42291	6.44956e-69	1.08755e-67	Aldose 1-epimerase (AHRD V3.11 *** tr|A0A2G3CYH4|A0A2G3CYH4_CAPCH)	Aldose 1-epimerase [Source:UniProtKB/TrEMBL;Acc:K4BKF6]	Aldose_epim
Solyc01g108977.1	6.41536	7.63403e-07	2.22894e-06		-	-
Solyc03g098480.1	6.3917	1.62216e-16	8.39147e-16	chromosome alignment-maintaining phosphoprotein 1-like isoform X2 (AHRD V3.3 --* XP_017702391.1)	-	-
Solyc07g043120.2	6.39084	7.25759e-28	5.48446e-27	Glycosyltransferase (AHRD V3.3 *** A0A288W8G4_GARJA)	-	UDPGT
Solyc09g074530.3	6.36541	5.20323e-06	1.40902e-05	Bidirectional sugar transporter SWEET (AHRD V3.3 *** M1ASY4_SOLTU)	Bidirectional sugar transporter SWEET [Source:UniProtKB/TrEMBL;Acc:K4CV30]	-
Solyc07g007350.1	6.36517	5.99674e-06	1.61483e-05	Sterile alpha motif (SAM) domain protein (AHRD V3.3 *** Q1G3Q5_ARATH)	-	-
Solyc09g008170.2	6.34856	6.88701e-09	2.37024e-08	Small auxin up-regulated RNA69	-	Auxin_inducible
Solyc08g005580.3	6.33602	1.08362e-05	2.83645e-05	ABC transporter G family member 14 (AHRD V3.3 *** A0A2G2W3Y1_CAPBA)	-	ABC2_membrane
Solyc01g080770.3	6.33574	8.03614e-06	2.13506e-05	Leucine-rich receptor-like protein kinase family protein (AHRD V3.3 *** A0A061DVS1_THECC)	-	Pkinase
Solyc11g022590.1	6.33238	1.04602e-05	2.74185e-05	trypsin inhibitor-like protein precursor	-	-
Solyc07g063600.3	6.32644	1.08805e-06	3.13123e-06	Chlorophyll a-b binding protein	Chlorophyll a-b binding protein, chloroplastic [Source:UniProtKB/TrEMBL;Acc:K4CH43]	-
novel.1030	6.31685	1.9437e-12	8.28583e-12		- && - && -	-
novel.107	6.31396	9.21163e-16	4.6207e-15		- && - && -	-
novel.736	6.3138	3.79382e-55	5.15772e-54		- && - && -	-
Solyc09g014350.3	6.31085	1.10706e-05	2.8958e-05	Glycerol-3-phosphate acyltransferase	-	Acyltransferase
Solyc03g034220.3	6.29478	1.93412e-05	4.93004e-05	Tomato RuBP carboxylase small subunit	Ribulose bisphosphate carboxylase small chain 2A, chloroplastic [Source:UniProtKB/Swiss-Prot;Acc:P07179]	-
Solyc10g080920.2	6.29304	1.77898e-05	4.5556e-05	Protein RADIALIS-like 2 (AHRD V3.3 *** A0A2G2VVI4_CAPBA)	-	-
Solyc02g071100.3	6.28716	8.37301e-09	2.86167e-08	Purine permease (AHRD V3.3 *** A0A2U1LZ22_ARTAN)	-	-
novel.918	6.26789	1.61048e-08	5.40797e-08		- && - && -	-
Solyc09g008860.3	6.26467	9.7501e-06	2.56789e-05	leucine-rich repeat receptor-like protein kinase PXC1 (AHRD V3.11 *** tr|A0A1S4B9J1|A0A1S4B9J1_TOBAC)	Leucine-rich repeat receptor-like protein kinase PXC1 [Source:Projected from Arabidopsis thaliana (AT2G36570) UniProtKB/Swiss-Prot;Acc:Q9SJQ1]	Pkinase_Tyr
novel.896	6.25364	3.01202e-12	1.26975e-11		- && - && -	-
Solyc04g081990.3	6.24849	9.8493e-06	2.5919e-05	Major facilitator superfamily (AHRD V3.3 *** A0A2U1P5G0_ARTAN)	-	MFS_1
Solyc03g111973.1	6.24844	0	0		-	p450
Solyc10g078600.2	6.23881	1.24851e-05	3.24669e-05	Jacalin-related lectin 3 (AHRD V3.3 *** A0A2G2Y0W6_CAPAN)	-	-
novel.39	6.2197	2.65568e-06	7.38021e-06		- && - && -	-
Solyc07g065185.1	6.2186	1.91305e-36	1.78271e-35		-	-
Solyc07g039410.3	6.21417	5.29583e-12	2.20381e-11	Disease resistance protein RPP13 (AHRD V3.3 *** A0A2G2X9C3_CAPBA)	-	-
Solyc09g065240.3	6.20281	1.91562e-05	4.88453e-05	Patatin (AHRD V3.3 *** A0A2G3CVC2_CAPCH)	Patatin [Source:UniProtKB/TrEMBL;Acc:K4CUF1]	-
Solyc02g076680.3	6.1937	3.32006e-98	8.19635e-97	DUF688 domain-containing protein (AHRD V3.3 *** A0A1Q3BIV2_CEPFO)	-	-
Solyc10g083670.2	6.18976	1.51923e-05	3.91431e-05	Glucomannan 4-beta-mannosyltransferase 2 (AHRD V3.3 *** A0A2G3BGF1_CAPCH)	-	-
novel.181	6.18307	1.37834e-05	3.56917e-05		- && - && -	-
Solyc10g078440.1	6.17704	2.45342e-08	8.12181e-08	Sigma factor binding protein 1	-	-
Solyc01g005295.1	6.173	1.5452e-05	3.97852e-05		-	-
Solyc09g059560.2	6.1698	1.83986e-05	4.69929e-05	B3 DNA-binding domain protein (AHRD V3.3 -** AT3G28853.1)	-	hATC
Solyc09g015070.3	6.16003	5.56621e-15	2.70064e-14	NAD(P)-linked oxidoreductase superfamily protein (AHRD V3.3 *** A0A2U1N452_ARTAN)	-	Aldo_ket_red
novel.669	6.15636	2.03495e-05	5.16672e-05		- && - && -	-
Solyc09g010840.1	6.14931	8.15988e-68	1.34885e-66	phantastica	-	-
novel.253	6.14929	1.93846e-05	4.93998e-05		- && - && -	-
novel.194	6.14638	3.97876e-05	9.8161e-05		- && - && -	-
Solyc01g060085.1	6.13796	1.42438e-81	2.88995e-80		-	RuBisCO_large
Solyc01g091040.3	6.1356	1.76821e-05	4.52956e-05	Cysteine-rich repeat secretory protein 15 (AHRD V3.3 *** A0A2G2XNS3_CAPBA)	Plasmodesmata-located protein 8 [Source:Projected from Arabidopsis thaliana (AT3G60720) UniProtKB/TrEMBL;Acc:A0A1I9LQV4]	-
Solyc01g099190.3	6.13415	0	0	lipoxygenase B	-	Lipoxygenase
Solyc08g080480.3	6.12896	1.42619e-07	4.44407e-07	2S sulfur-rich seed storage protein 2-like (AHRD V3.3 *** XP_004245641.1)	-	-
Solyc03g097440.3	6.12634	4.5751e-168	2.17827e-166	11-beta-hydroxysteroid dehydrogenase 1A (AHRD V3.3 *** A0A2G3A0G7_CAPAN)	-	adh_short
Solyc08g079870.2	6.12306	3.8503e-05	9.51367e-05	subtilisin	-	Peptidase_S8
Solyc04g051730.1	6.1185	7.30565e-06	1.94969e-05	Cytochrome P450 (AHRD V3.3 *** A0A2U1QH19_ARTAN)	-	p450
Solyc06g082420.3	6.09708	2.54159e-05	6.3851e-05	Peroxidase (AHRD V3.3 *** K4CAA1_SOLLC)	-	-
Solyc05g015890.3	6.09596	5.27522e-08	1.70399e-07	transmembrane protein Chr1:9752799-9753919 REVERSE LENGTH=271 201606 (AHRD V3.11 *** AT1G27990.1)	-	-
Solyc10g007570.3	6.09229	3.87891e-11	1.54278e-10	Gibberellin 2-oxidase (AHRD V3.3 *** C6GMF4_NICPL)	-	2OG-FeII_Oxy
Solyc09g091890.3	6.09198	3.47178e-06	9.54633e-06		-	-
Solyc07g017600.3	6.08259	2.4258e-05	6.10911e-05	Pectinesterase (AHRD V3.3 *** A0A1U8F5L9_CAPAN)	-	-
Solyc05g052680.1	6.08121	9.64793e-05	0.000228356	HXXXD-type acyl-transferase family protein (AHRD V3.3 *** V5PZN5_9CARY)	-	-
Solyc03g063100.2	6.06447	2.70115e-05	6.76497e-05	single flower truss	SP3D [Source:UniProtKB/TrEMBL;Acc:Q84XL0]	-
Solyc01g099200.3	6.06021	6.49857e-44	7.23365e-43	Lipoxygenase (AHRD V3.3 *** K4B0V7_SOLLC)	-	Lipoxygenase
Solyc04g011600.3	6.02946	9.81709e-05	0.000232166	Glycerol-3-phosphate acyltransferase 5 (AHRD V3.11 *** tr|A0A1U8H0F1|A0A1U8H0F1_CAPAN)	-	-
Solyc07g054860.1	6.01888	0.000120414	0.000282119	Tyrosine/DOPA decarboxylase 3 (AHRD V3.3 *** A0A2G2Z3G9_CAPAN)	-	-
Solyc05g013620.2	6.00991	4.4215e-36	4.06839e-35	protein kreg-1 (AHRD V3.11 *-* XP_004239134.1)	-	-
Solyc07g006410.1	5.99422	4.98493e-05	0.000121568	transmembrane protein (AHRD V3.3 *** AT4G16850.1)	-	-
Solyc03g118300.1	5.98902	0	0	Unknown protein	-	-
Solyc05g009470.3	5.98773	1.99727e-47	2.36366e-46	Glycoside hydrolase family .1	-	Glyco_hydro_31
novel.850	5.98251	4.54735e-05	0.000111413		- && - && -	-
Solyc11g006990.2	5.98078	1.41626e-278	1.29422e-276	Protein trichome birefringence-like 36 (AHRD V3.3 *** A0A2G2Y6D1_CAPAN)	-	-
Solyc06g062430.3	5.96178	6.95085e-11	2.72727e-10	Inositol oxygenase (AHRD V3.3 *** A0A2U1PDJ1_ARTAN)	-	-
Solyc01g095930.3	5.95921	5.70549e-18	3.12327e-17	O-acyltransferase WSD1-like (AHRD V3.3 *** A0A2I4HF74_9ROSI)	-	-
Solyc04g064900.2	5.95903	4.48605e-05	0.000110006	Endoglucanase (AHRD V3.3 *-* Q6W6R7_MEDTR)	-	-
Solyc06g075170.1	5.94289	8.04573e-43	8.73278e-42	Senescence regulator S40 (AHRD V3.3 *** A0A200QID2_9MAGN)	-	-
Solyc03g034330.1	5.93887	7.4555e-05	0.000178401	Bifunctional inhibitor/lipid-transfer protein/seed storage 2S albumin superfamily protein (AHRD V3.3 *** A0A1I9LP30_ARATH)	-	-
Solyc06g036236.1	5.93192	7.20886e-05	0.000172773	Pleiotropic drug resistance protein (AHRD V3.11 *-* tr|A0A2K3LWT8|A0A2K3LWT8_TRIPR)	-	-
Solyc01g096040.3	5.93066	7.17574e-114	2.10108e-112	Eukaryotic aspartyl protease family protein (AHRD V3.11 *** tr|A0A072U5I5|A0A072U5I5_MEDTR)	-	-
Solyc07g056700.1	5.91958	1.39882e-13	6.3289e-13	Unknown protein	-	-
Solyc02g005430.2	5.91886	9.18809e-05	0.000217996	Unknown protein	-	-
Solyc11g012690.2	5.91146	5.76742e-05	0.000139824	Heavy metal-associated isoprenylated plant protein (AHRD V3.3 *** A0A2R6RB34_ACTCH)	-	HMA
Solyc10g008680.2	5.90018	8.96674e-06	2.37066e-05	HXXXD-type acyl-transferase family protein (AHRD V3.3 *** A0A2U1NMZ6_ARTAN)	-	-
Solyc11g032100.2	5.88267	7.39964e-05	0.00017714	Tomato AGAMOUS 12	Agamous-like MADS-box protein AGL12 [Source:Projected from Arabidopsis thaliana (AT1G71692) UniProtKB/Swiss-Prot;Acc:Q38841]	SRF-TF
Solyc09g015505.1	5.8662	7.51748e-05	0.00017982		-	-
ENSRNA050030006	5.86012	1.04115e-37	9.98119e-37		Group II catalytic intron	-
Solyc04g008940.3	5.84943	1.80938e-07	5.57752e-07	GRAM domain-containing protein (AHRD V3.3 *** A0A1Q3B313_CEPFO)	-	GRAM
Solyc09g092380.3	5.84661	0	0	S-adenosyl-l-homocysteine hydrolase	Adenosylhomocysteinase [Source:UniProtKB/TrEMBL;Acc:K4CWR4]	-
Solyc08g005725.1	5.82388	9.56723e-05	0.000226541		-	p450
Solyc12g036500.2	5.81525	0.000104916	0.000247421	DUF1666 domain-containing protein (AHRD V3.3 *** A0A1Q3CZB6_CEPFO)	-	-
Solyc01g020285.1	5.80286	2.86577e-90	6.50771e-89		-	-
novel.326	5.77275	5.22732e-10	1.94399e-09		- && - && -	-
Solyc04g053130.3	5.76263	0	0	Stress enhanced protein 2	SEP2 [Source:Projected from Arabidopsis thaliana (AT2G21970) UniProtKB/TrEMBL;Acc:A0A178VQ84]	-
Solyc04g007780.3	5.75775	0.00016077	0.00037194	Sn.1	-	-
Solyc01g094790.3	5.75655	1.41406e-75	2.65288e-74	Cysteine synthase (AHRD V3.3 *** A0A2G3BSX6_CAPCH)	Cysteine synthase [Source:UniProtKB/TrEMBL;Acc:K4AZL9]	PALP
Solyc01g111350.3	5.75345	0	0	Major facilitator superfamily protein (AHRD V3.3 *** Q9SW40_ARATH)	-	-
Solyc11g066360.2	5.75016	5.70411e-196	3.34902e-194	Enabled-like protein (DUF1635) (AHRD V3.3 *** F4KBD8_ARATH)	-	-
Solyc07g009230.3	5.74534	1.11735e-06	3.21188e-06	Defensin-like protein.1	-	-
Solyc02g079160.2	5.7446	0.000130526	0.000304677	Unknown protein	-	-
Solyc10g086660.2	5.74182	5.40508e-218	3.54033e-216	Rop guanine nucleotide exchange factor 7 (AHRD V3.3 *** A0A2G3BIR2_CAPCH)	-	DUF315
Solyc11g069430.2	5.73297	0	0	plasma membrane intrinsic protein 2.6	-	-
Solyc03g005940.3	5.73151	1.97208e-17	1.05943e-16	oil body-associated protein 2A-like (AHRD V3.11 *** tr|A0A2I4FEE8|A0A2I4FEE8_9ROSI)	-	-
novel.58	5.73086	0.000144569	0.000336349		- && - && -	-
Solyc04g015520.3	5.72603	3.54284e-96	8.46956e-95	Remorin (AHRD V3.3 *** A0A200Q6K8_9MAGN)	-	-
Solyc11g062060.2	5.72386	3.67928e-21	2.27886e-20	Zinc finger protein (AHRD V3.3 *** A0A200QA40_9MAGN)	Zinc finger protein WIP4 [Source:Projected from Arabidopsis thaliana (AT3G20880) UniProtKB/Swiss-Prot;Acc:Q8W030]	-
novel.235	5.72013	2.47419e-05	6.22684e-05		- && P10978.1 RecName: Full=Retrovirus-related Pol polyprotein from transposon TNT 1-94; Includes: RecName: Full=Protease; Includes: RecName: Full=Reverse transcriptase; Includes: RecName: Full=Endonuclease && PF00665:Integrase core domain	rve
Solyc01g014530.2	5.7123	0.000171403	0.000395048	G-type lectin S-receptor-like serine/threonine-protein kinase (AHRD V3.3 *-* A0A2K3PIJ6_TRIPR)	-	-
Solyc04g006990.3	5.70312	0.000162468	0.0003756		-	HLH
Solyc04g081590.3	5.70104	2.70796e-05	6.78052e-05	Receptor protein kinase (AHRD V3.11 *** tr|A0A2R6R3P4|A0A2R6R3P4_ACTCH)	-	Pkinase_Tyr
novel.993	5.68878	3.88452e-05	9.59194e-05		- && - && -	-
Solyc04g058150.3	5.68621	2.29887e-08	7.62689e-08	Metallothionein-like protein (AHRD V3.3 *** A8DUB1_SOLLC)	Metallothionein-like protein [Source:UniProtKB/TrEMBL;Acc:A8DUB1]	-
Solyc08g008610.3	5.6785	0.00105326	0.00219979	Alpha/beta-Hydrolases superfamily protein (AHRD V3.3 *** A0A2U1LI82_ARTAN)	-	Abhydrolase_1
Solyc06g054060.1	5.67835	0.0003144	0.000701926	Lipid transfer protein (AHRD V3.3 *** Q5MJA5_CAPAN)	-	-
Solyc01g080410.3	5.67546	0	0	Peptide-methionine (R)-S-oxide reductase (AHRD V3.3 *** A0A1U8FLP0_CAPAN)	Peptide-methionine (R)-S-oxide reductase [Source:UniProtKB/TrEMBL;Acc:K4AXT5]	-
Solyc05g006730.3	5.67418	3.19158e-05	7.94756e-05	Glutathione S-transferase (AHRD V3.11 *** tr|A0A200QY01|A0A200QY01_9MAGN)	-	GST_N
Solyc09g074040.1	5.66981	0.000237142	0.000537651	Unknown protein	-	-
Solyc09g065430.3	5.65645	5.93245e-06	1.59847e-05	Lipid transfer protein (AHRD V3.3 *-* B7FGM2_MEDTR)	-	-
Solyc01g090810.3	5.64993	3.25039e-05	8.08778e-05	beta-expansin precursor	-	-
novel.316	5.64369	5.26067e-21	3.23535e-20		- && - && -	-
novel.877	5.64234	3.13816e-05	7.82056e-05		- && - && -	-
Solyc04g014500.3	5.63799	3.57661e-41	3.72503e-40	Nudix hydrolase 4 (AHRD V3.3 *** A0A2G2XAD0_CAPBA)	-	NUDIX
Solyc08g075880.3	5.63693	0.000318665	0.000710888		-	HMA
Solyc09g008530.2	5.63655	0.000276047	0.000621379	Purine-uracil permease NCS1 (AHRD V3.11 *** tr|A0A2G2VXW0|A0A2G2VXW0_CAPBA)	-	-
Solyc07g042440.3	5.63584	0.000400987	0.000884177	Peroxiredoxin Q (AHRD V3.3 *** D7TCA6_VITVI)	-	-
Solyc05g016120.2	5.62906	1.26759e-41	1.33803e-40		-	Photo_RC
Solyc11g039860.2	5.61694	3.43513e-216	2.24353e-214		-	-
Solyc04g055030.2	5.61169	0.000291293	0.000653687	Succinate dehydrogenase [ubiquinone] iron-sulfur subunit	Succinate dehydrogenase [ubiquinone] iron-sulfur subunit, mitochondrial [Source:UniProtKB/TrEMBL;Acc:K4BSQ1]	-
Solyc06g053950.2	5.60189	0	0		-	-
Solyc11g007190.1	5.59517	0.000468951	0.00102536		-	-
Solyc10g081300.1	5.59186	0.000414911	0.000912129	Metacaspase-9 (AHRD V3.3 *** A0A2G3ARC5_CAPCH)	-	Peptidase_C14
Solyc02g031920.3	5.58657	0.000371973	0.000822121	pathogen-related protein-like (AHRD V3.3 *-* A0A2I4FK57_9ROSI)	-	-
Solyc02g093180.3	5.58644	0.000268295	0.000604771	HXXXD-type acyl-transferase family protein (AHRD V3.3 *** A0A2K3L8P7_TRIPR)	-	-
Solyc04g007770.3	5.57146	7.8392e-93	1.81656e-91	Sn.1	-	-
Solyc02g065010.1	5.57052	0.000493789	0.00107655	EF-hand domain (AHRD V3.3 *** A0A200QZA6_9MAGN)	-	-
Solyc08g082170.3	5.56081	1.04747e-91	2.39061e-90	Pectin lyase-like superfamily protein (AHRD V3.3 *** A0A2U1LXC7_ARTAN)	-	-
Solyc04g064890.3	5.55561	0.000370476	0.000819131		-	-
Solyc04g007920.1	5.55078	0.000402089	0.000886434	B-cell receptor-associated-like protein (AHRD V3.3 *** Q9FFJ0_ARATH)	-	-
Solyc07g039420.1	5.54147	6.06002e-05	0.000146588	Disease resistance protein (AHRD V3.3 *-* A0A200PUC6_9MAGN)	-	NB-ARC
Solyc09g090300.3	5.53576	5.76204e-05	0.000139723	dCTP pyrophosphatase-like protein (AHRD V3.3 *** Q9LSW0_ARATH)	-	-
Solyc10g006860.3	5.52351	6.29403e-24	4.23269e-23	NAD(P)-binding Rossmann-fold superfamily protein (AHRD V3.11 *** tr|F4IPI3|F4IPI3_ARATH)	-	Pkinase_Tyr
novel.30	5.51359	0.000444349	0.00097335		- && - && -	-
Solyc01g109880.3	5.51152	0	0	BZIP transcription factor (AHRD V3.3 *** Q8GTZ1_CAPCH)	BZIP transcription factor [Source:UniProtKB/TrEMBL;Acc:C0KYN1]	bZIP_1
Solyc04g054745.1	5.5114	5.86965e-05	0.000142226		-	-
Solyc07g008290.3	5.4946	0.000822405	0.00174482		-	-
Solyc07g066360.1	5.49241	7.61711e-06	2.02947e-05	proline-rich receptor-like protein kinase PERK2 (AHRD V3.3 --* XP_015959884.1)	-	-
Solyc01g080490.2	5.48696	0.000422292	0.000927904	DUF679 domain-containing protein (AHRD V3.3 *** A0A1Q3B6H0_CEPFO)	-	-
Solyc01g096320.3	5.48688	1.7204e-25	1.21576e-24	Homeobox-leucine zipper protein HOX6 (AHRD V3.3 *** A0A1U8DTA9_CAPAN)	-	HALZ
Solyc01g014730.2	5.48687	0.000437058	0.00095812	Unknown protein	-	-
novel.997	5.47895	5.02372e-54	6.68934e-53		- && - && PF03055:Retinal pigment epithelial membrane protein	RPE65
Solyc07g064730.2	5.4756	0.000606146	0.00130829	Gdsl esterase/lipase (AHRD V3.3 *** A0A2P4JQK3_QUESU)	-	Lipase_GDSL
novel.183	5.47045	0.000469545	0.00102646		- && - && -	-
Solyc10g055390.2	5.46098	1.83567e-06	5.18145e-06	Major facilitator superfamily protein (AHRD V3.3 *** Q9SW40_ARATH)	-	-
Solyc08g068280.1	5.45314	0.00232629	0.00462869		-	Acetyltransf_1
Solyc02g089160.3	5.44612	1.2803e-183	6.82716e-182	dwarf	6-deoxocastasterone oxidase [Source:UniProtKB/TrEMBL;Acc:Q0NZY6]	p450
Solyc02g084960.1	5.44305	0.000723568	0.00154453	tRNA-methyltransferase non-catalytic subunit trm6MTase subunit (AHRD V3.3 *** AT5G66440.1)	-	-
Solyc09g010800.3	5.44282	0	0	.1 Metallothionein-like protein type 2 (AHRD V3.3 *** A0A2G2VXD7_CAPBA)	-	-
novel.650	5.44277	0.000661081	0.00141983		- && - && -	-
Solyc02g014860.3	5.43732	1.49116e-101	3.83155e-100	Chaperone protein DnaJ (AHRD V3.3 *** A0A1J3ID64_NOCCA)	Chaperone protein dnaJ C76, chloroplastic [Source:Projected from Arabidopsis thaliana (AT5G23240) UniProtKB/Swiss-Prot;Acc:Q9FMX6]	DnaJ
Solyc07g014730.3	5.43643	7.1412e-09	2.45437e-08	Phospholipase A2-alpha (AHRD V3.3 *** A0A2G2WBQ3_CAPBA)	PLA2-ALPHA [Source:Projected from Arabidopsis thaliana (AT2G06925) UniProtKB/TrEMBL;Acc:A0A178VVH8]	-
novel.233	5.43329	0.000923014	0.00194408		- && - && -	-
Solyc02g085600.1	5.42842	3.49414e-280	3.21902e-278	Scarecrow-like protein 15 (AHRD V3.3 *** A0A2G3AAH7_CAPAN)	BAC19.14 [Source:UniProtKB/TrEMBL;Acc:Q9FYW2]	GRAS
Solyc12g017370.2	5.41534	0.000835889	0.00177078	Myb family transcription factor APL (AHRD V3.3 *** A0A1U8G1X9_CAPAN)	-	Myb_DNA-binding
Solyc09g061390.1	5.40943	0.000829682	0.00175878	Maturase K (AHRD V3.3 *-* Q95DQ0_9SOLA)	Maturase K [Source:UniProtKB/TrEMBL;Acc:K4CTX2]	-
Solyc01g099580.2	5.40365	7.89783e-115	2.34893e-113	Cysteine/Histidine-rich .1	-	-
Solyc11g073120.2	5.39931	1.80306e-48	2.17934e-47	R2R3MYB transcription factor 58	-	Myb_DNA-binding
Solyc03g111550.3	5.39851	5.75468e-285	5.47976e-283	GDSL esterase/lipase (AHRD V3.3 *** A0A2G3CCU4_CAPCH)	-	Lipase_GDSL
Solyc07g053450.3	5.39752	0.000125891	0.000294404	Basic-leucine zipper (BZIP) transcription factor family protein (AHRD V3.11 *** tr|A0A1P8B300|A0A1P8B300_ARATH)	-	bZIP_1
novel.471	5.39729	0.000651274	0.0013997		- && - && -	-
Solyc04g014310.1	5.37031	2.42744e-05	6.11257e-05	Unknown protein	-	-
Solyc01g005730.3	5.36565	3.21621e-06	8.877e-06	NL0C (AHRD V3.3 *** Q9ZS83_SOLLC)	-	LRRNT_2
novel.1066	5.35716	0.00112768	0.00234745		- && - && -	-
Solyc08g082210.3	5.3561	7.36106e-13	3.21433e-12	Ethylene-responsive transcription factor (AHRD V3.3 *** A0A2G3ADG6_CAPAN)	-	AP2
Solyc10g005360.3	5.35235	5.3514e-06	1.44741e-05	Gibberellin 2-beta-dioxygenase 8 (AHRD V3.3 *** A0A2G2VSG0_CAPBA)	-	2OG-FeII_Oxy
Solyc02g086460.3	5.34539	5.16719e-211	3.28944e-209		-	-
Solyc09g011480.3	5.34175	1.33151e-197	7.92024e-196	Rop guanine nucleotide exchange factor 5 (AHRD V3.3 *** A0A2G2YRE0_CAPAN)	-	DUF315
Solyc07g045145.1	5.31378	1.9712e-169	9.48476e-168		-	-
novel.1068	5.30266	0.00126237	0.00260771		- && - && -	-
Solyc08g007580.3	5.30256	0.0012655	0.00261344	Ycf49-like protein (AHRD V3.11 *** tr|A0A2G2W320|A0A2G2W320_CAPBA)	-	-
novel.823	5.30207	0.00104778	0.00218976		- && - && -	-
Solyc02g063330.3	5.29676	0.000237066	0.000537531	Protein kinase superfamily protein (AHRD V3.3 *** A0A2U1NMG2_ARTAN)	-	Pkinase
Solyc11g021160.1	5.29168	2.39544e-08	7.9345e-08	ATP synthase subunit beta	-	-
Solyc07g064860.2	5.28985	0.000191584	0.000438883	Unknown protein	-	-
Solyc02g093580.3	5.28356	1.49409e-09	5.39266e-09	Pectate lyase (AHRD V3.11 *** tr|A0A2G2XIT4|A0A2G2XIT4_CAPBA)	Pectate lyase [Source:UniProtKB/TrEMBL;Acc:K4BDF4]	-
Solyc12g017250.2	5.26809	0	0	photosystem II 10 kDa polypeptide	-	-
Solyc05g005720.3	5.25951	2.01109e-139	7.47169e-138	Potassium transporter (AHRD V3.3 *** A0A2G2VMI2_CAPBA)	Potassium transporter [Source:UniProtKB/TrEMBL;Acc:K4BW99]	K_trans
Solyc02g069020.3	5.25848	2.42413e-10	9.21936e-10	Phloem protein 2-like protein (AHRD V3.3 *** A0A2U1PTN1_ARTAN)	-	-
Solyc06g062295.1	5.2517	0.00115887	0.00240795		-	RVT_2
Solyc03g026000.3	5.25049	6.72164e-06	1.80062e-05	bromodomain-containing protein DDB_G0271118-like (AHRD V3.11 *** XP_021765153.1)	-	-
Solyc01g099880.3	5.2455	0.00132889	0.00273738	Bidirectional sugar transporter SWEET (AHRD V3.11 *** tr|A0A1U8E5W8|A0A1U8E5W8_CAPAN)	Bidirectional sugar transporter SWEET [Source:UniProtKB/TrEMBL;Acc:K4B122]	-
Solyc02g071110.3	5.23477	4.82177e-25	3.35305e-24	Purine permease (AHRD V3.3 *** A0A2R6Q6Y9_ACTCH)	-	-
Solyc10g083580.2	5.23358	0	0	PHYTOSULFOKINE 3 PRECURSOR (AHRD V3.3 *-* AT3G44735.2)	-	-
Solyc08g079730.1	5.23357	0.00184791	0.00373655	Protein DETOXIFICATION (AHRD V3.3 *** A0A2I4HQ16_9ROSI)	Protein DETOXIFICATION [Source:UniProtKB/TrEMBL;Acc:K4CNX3]	MatE
Solyc05g009500.3	5.23156	0.000197977	0.000452886	Protein NRT1/ PTR FAMILY 3.1	-	-
Solyc07g017980.1	5.22895	1.9957e-05	5.07445e-05	protein PELP.1	-	-
Solyc02g090210.3	5.22873	4.95109e-08	1.60272e-07	GDSL esterase/lipase (AHRD V3.3 *** A0A2G3D8U2_CAPCH)	-	Lipase_GDSL
Solyc05g007010.2	5.22571	0.00160944	0.00328187		-	-
Solyc07g051870.1	5.21169	0.0030662	0.00598633	MAP kinase kinase kinase 51	-	Pkinase
novel.835	5.21002	8.05986e-08	2.56402e-07		- && - && -	-
Solyc10g006920.3	5.19982	0.00149838	0.00306535	CBS domain (AHRD V3.3 *** A0A200QRX2_9MAGN)	-	-
Solyc07g008410.3	5.1987	6.18296e-08	1.98525e-07	Protein DETOXIFICATION (AHRD V3.3 *** A0A1Q3CW99_CEPFO)	-	MatE
Solyc11g009000.2	5.19631	2.85719e-104	7.58225e-103	Alpha/beta-Hydrolases superfamily protein (AHRD V3.3 *** Q4PSG2_ARATH)	-	-
Solyc05g006030.3	5.19316	4.85181e-82	9.91493e-81	D-ribose-binding periplasmic (AHRD V3.3 *** A0A0B0Q0N1_GOSAR)	-	-
Solyc06g075330.2	5.19293	0.00465909	0.00883886	LOB domain-containing protein.1	-	-
Solyc02g069800.1	5.19214	0	0	Alpha/beta-Hydrolases superfamily protein (AHRD V3.3 *** A0A2U1PVQ0_ARTAN)	-	Abhydrolase_3
Solyc01g079620.3	5.18997	1.13787e-07	3.57266e-07	Myb 12 transcription factor (AHRD V3.11 *** tr|D2EBC3|D2EBC3_9SOLN)	MYB12 [Source:UniProtKB/TrEMBL;Acc:B4YAJ8]	Myb_DNA-binding
Solyc12g056350.2	5.18267	5.57983e-14	2.57547e-13	Stress responsive alpha-beta barrel (AHRD V3.3 *** A0A200QUF2_9MAGN)	-	-
ENSRNA050029515	5.17428	0.0032656	0.00634665		microRNA MIR164	-
Solyc02g032800.1	5.17381	4.99063e-14	2.30727e-13	Senescence regulator S40 (AHRD V3.3 *** A0A200QJC6_9MAGN)	-	-
Solyc03g005640.1	5.17289	0.00175677	0.00356338	Transmembrane protein	-	-
Solyc10g008245.1	5.17275	0.00201369	0.00404541	transcription factor bHLH36-like (AHRD V3.11 *** tr|A0A2I4FJG0|A0A2I4FJG0_9ROSI)	-	-
Solyc12g005730.2	5.17258	1.77213e-56	2.48066e-55	DUF604 domain-containing protein (AHRD V3.3 *** A0A1Q3CI87_CEPFO)	-	-
Solyc06g008050.3	5.16362	2.75099e-116	8.35732e-115	Flavin-containing monooxygenase (AHRD V3.3 *** D2IGV3_SOLLC)	-	FMO-like
novel.683	5.15999	0.000295393	0.000661969		- && - && -	-
Solyc06g061010.3	5.15998	0.00206493	0.0041388	FCS-Like Zinc finger 2 (AHRD V3.11 *-* sp|Q8VZM9|FLZ2_ARATH)	-	-
Solyc06g005090.3	5.1595	0.00173728	0.00352605	LOB domain-containing protein (AHRD V3.3 *** A0A2K3PP50_TRIPR)	-	-
Solyc03g083615.1	5.15285	0	0		-	-
Solyc01g104850.3	5.14624	0.000412023	0.000906659	Carboxypeptidase (AHRD V3.3 *** A0A1U8HG02_CAPAN)	Carboxypeptidase [Source:UniProtKB/TrEMBL;Acc:K4B257]	Peptidase_S10
Solyc03g062780.1	5.14237	0.000292921	0.000656948	30S ribosomal protein S7	-	-
Solyc07g043230.3	5.13908	0.00196055	0.0039474	Zinc transporter protein (AHRD V3.3 *** A5BDR3_VITVI)	-	-
Solyc05g046180.1	5.13897	0.0034286	0.00664351	Unknown protein	-	-
Solyc11g010540.1	5.12506	0.00189357	0.00382171	DnaJ domain-containing protein (AHRD V3.3 *** A0A1Q3ATZ1_CEPFO)	-	DnaJ
Solyc03g113270.3	5.11988	0	0	LEVAHOX1G L.esculentum homeobox	-	Homeobox
Solyc11g066940.2	5.11418	2.3093e-13	1.03328e-12	hypothetical protein (AHRD V3.3 *** AT3G44716.2)	-	-
Solyc11g072500.2	5.11137	0.00249492	0.00494728	Dof zinc finger protein (AHRD V3.3 *** A0A2K3LIE4_TRIPR)	-	zf-Dof
novel.479	5.11104	0.00201123	0.00404119		- && - && -	-
Solyc09g015320.2	5.11079	0.00253925	0.00502901	Photosystem I assembly protein Ycf3 (AHRD V3.3 *-* H6T9Q1_MOLVE)	-	-
Solyc01g068410.3	5.10457	0.00313841	0.00611887	Auxin efflux carrier component (AHRD V3.11 *** tr|E5KGD6|E5KGD6_SOLLC)	-	-
Solyc01g098400.3	5.09892	0.000360793	0.000798891	Histidine phosphotransfer protein (AHRD V3.3 *** A0A0A1WCB7_NICAT)	-	Hpt
Solyc08g065610.3	5.08975	0	0	Vacuolar-processing enzyme (AHRD V3.3 *** A0A2G2VI36_CAPBA)	-	-
Solyc06g082210.1	5.08718	9.28388e-83	1.91622e-81	Protein LIGHT-DEPENDENT SHORT HYPOCOTYLS 6 (AHRD V3.3 *** A0A1J3GXN6_NOCCA)	-	-
Solyc02g079780.1	5.08156	8.25768e-38	7.93319e-37	hypothetical protein (AHRD V3.3 *** AT1G11440.1)	-	-
Solyc12g089350.2	5.08141	0.00423797	0.00809824	GDSL esterase/lipase (AHRD V3.3 *** A0A2R6PZH9_ACTCH)	-	Lipase_GDSL
Solyc08g066700.3	5.07627	0	0	Exosome complex exonuclease RRP46-like protein (AHRD V3.3 *** A0A1U8GGL3_CAPAN)	Exosome complex exonuclease RRP46 homolog [Source:Projected from Arabidopsis thaliana (AT3G46210) UniProtKB/Swiss-Prot;Acc:Q9LX74]	RNase_PH
Solyc01g105660.3	5.07606	0	0	2-oxoglutarate (2OG) and Fe(II)-dependent oxygenase superfamily protein (AHRD V3.3 *** F4INZ9_ARATH)	-	2OG-FeII_Oxy
Solyc08g082180.3	5.07508	0	0	Abscisic acid receptor PYL8 (AHRD V3.3 *** A0A2G3DB14_CAPCH)	-	-
Solyc08g066810.3	5.07313	3.31523e-142	1.2564e-140	Cellulase (Glycosyl hydrolase family 5) protein (AHRD V3.3 *** Q9LTN0_ARATH)	-	-
Solyc03g078730.2	5.07312	0.000424257	0.000931977	Glycosyltransferase (AHRD V3.3 *-* A0A2U1NU39_ARTAN)	-	UDPGT
Solyc07g065860.3	5.07038	3.4451e-216	2.24357e-214	Receptor protein kinase	-	Pkinase
Solyc05g045705.1	5.06815	0.00237043	0.00471197		-	-
Solyc03g083090.3	5.06814	1.03397e-107	2.8438e-106	Starch synthase	-	-
Solyc07g062380.1	5.06284	0.0040167	0.00770792	Transcription factor (AHRD V3.3 *** A0A2U1MRD5_ARTAN)	-	-
Solyc06g062600.3	5.06225	2.39374e-21	1.48791e-20	Glucose-methanol-choline (GMC) oxidoreductase family protein (AHRD V3.3 *** A0A2U1MMK8_ARTAN)	-	-
Solyc10g080990.2	5.06101	0.00278448	0.00547689	WAT1-related protein (AHRD V3.3 *** K4D2Y6_SOLLC)	WAT1-related protein [Source:UniProtKB/TrEMBL;Acc:K4D2Y6]	DUF6
Solyc05g009890.1	5.06052	0.00532072	0.00999863	Eukaryotic aspartyl protease family protein (AHRD V3.3 *** A0A061EI23_THECC)	-	-
Solyc02g079760.3	5.05887	2.70368e-05	6.77055e-05	Basic helix-loop-helix (BHLH) DNA-binding superfamily protein (AHRD V3.3 *** A0A2U1PMP2_ARTAN)	-	-
Solyc02g065250.2	5.04385	1.69449e-128	5.6808e-127	Methyl esterase.1	-	-
novel.1238	5.03917	0.00329776	0.00640257		- && Q8HVV1.1 RecName: Full=NAD(P)H-quinone oxidoreductase subunit I, chloroplastic; AltName: Full=NAD(P)H dehydrogenase subunit I; Short=NDH subunit I; AltName: Full=NADH-plastoquinone oxidoreductase subunit I && -	-
Solyc03g112460.3	5.03159	0.00274146	0.00540352	Tryptophan aminotransferase-related protein 2 (AHRD V3.3 *** A0A2G2X8Z7_CAPBA)	-	-
Solyc09g090800.2	5.02138	1.14455e-20	6.9467e-20	AWPM-19-like family protein (AHRD V3.3 *** O23029_ARATH)	-	-
Solyc05g050540.3	5.01643	0.00302546	0.0059129	Laccase (AHRD V3.11 *** tr|K4C186|K4C186_SOLLC)	Laccase-6 [Source:Projected from Arabidopsis thaliana (AT2G46570) UniProtKB/Swiss-Prot;Acc:Q9ZPY2]	-
ENSRNA050029225	5.01596	0.00392122	0.00753746		tRNA-Tyr for anticodon GUA	-
Solyc04g071610.3	5.01577	0	0	Abscisic stress-ripening protein 3 (AHRD V3.11 *-* tr|A0A1U8GDP7|A0A1U8GDP7_CAPAN)	Fruit-ripening protein [Source:UniProtKB/TrEMBL;Acc:O82575]	-
Solyc10g083400.1	5.00802	0	0	Cytochrome P450 (AHRD V3.3 *** A0A200Q6A4_9MAGN)	-	p450
Solyc03g063750.3	5.00729	0	0	Exostosin family protein (AHRD V3.3 *** A0A2U1LUA7_ARTAN)	-	-
Solyc10g019000.2	5.00142	0.00305806	0.00597147	Protein Ycf2 (AHRD V3.3 *-* A0A172MBP1_9SOLA)	-	-
Solyc03g117890.3	4.98996	6.55987e-243	4.89034e-241	ACT domain-containing protein (AHRD V3.3 *** A0A2U1QDU0_ARTAN)	-	-
Solyc01g018020.2	4.98938	6.14073e-07	1.8109e-06	Transketolase (AHRD V3.3 *** A0A200R5S8_9MAGN)	-	-
Solyc04g064620.3	4.98564	0.00569176	0.010635	Bidirectional sugar transporter SWEET (AHRD V3.3 *** M1CBD4_SOLTU)	-	-
Solyc11g071400.1	4.9789	0.00409803	0.007854	CC-NBS-LRR resistance protein (AHRD V3.11 *-* tr|A0A2K3KKT6|A0A2K3KKT6_TRIPR)	-	-
Solyc05g010330.3	4.97052	0.000167463	0.000386517	Peroxidase (AHRD V3.3 *** K4BXK6_SOLLC)	-	-
Solyc07g018140.3	4.96237	0.00490845	0.00927234	Protein kinase superfamily protein (AHRD V3.3 *** A0A2U1MSN8_ARTAN)	-	Pkinase_Tyr
Solyc10g017920.1	4.96237	0.00490845	0.00927234	DNA-directed RNA polymerase subunit beta (AHRD V3.3 *-* A0A2G3DGX3_CAPCH)	-	RNA_pol_Rpb2_2
novel.1228	4.95738	9.11432e-07	2.64377e-06		- && P83241.1 RecName: Full=Proteinase inhibitor PSI-1.2 && PF02428:Potato type II proteinase inhibitor family	-
Solyc09g090360.3	4.95509	0.00395018	0.00758926	phosphate transporter PHO1-like (AHRD V3.3 *** A0A2I4DLD0_9ROSI)	-	SPX
Solyc03g025580.1	4.95496	0.00410591	0.00786712	Pectin acetylesterase (AHRD V3.3 *** K4BF31_SOLLC)	Pectin acetylesterase [Source:UniProtKB/TrEMBL;Acc:K4BF31]	-
Solyc04g014330.1	4.95318	0.000404589	0.000891165	protein PELPK2-like (AHRD V3.3 *** XP_010319535.1)	-	-
Solyc05g055660.2	4.94744	0.00441363	0.00841122	Flowering locus T (AHRD V3.3 *** J9WPJ0_TOBAC)	-	-
ENSRNA050030193	4.94717	0.00415982	0.00796165		Small nucleolar RNA Z103	-
Solyc01g080870.3	4.94411	1.0462e-81	2.1322e-80	Protein NRT1/ PTR FAMILY 7.3 (AHRD V3.3 *** A0A2G3DJ73_CAPCH)	-	-
Solyc09g008660.3	4.93932	0.00386666	0.00743707	protein CHUP1	-	-
Solyc10g012230.1	4.93891	0.0048606	0.00918731	Protein Ycf2 (AHRD V3.3 *-* A0A172MBP1_9SOLA)	-	-
Solyc05g055510.3	4.93345	0.000737701	0.00157306	Pectate lyase (AHRD V3.3 *** A0A2G2WUS5_CAPBA)	Pectate lyase [Source:UniProtKB/TrEMBL;Acc:K4C2M7]	-
Solyc09g014860.3	4.93299	0.0058046	0.0108316	Protein LURP-one-related 15 (AHRD V3.3 *** A0A2G2ZQX5_CAPAN)	-	-
Solyc01g103785.1	4.93147	0.00400169	0.00768172		-	Pkinase
Solyc03g031760.3	4.93127	0.00408509	0.00783186	Homeobox-leucine zipper protein ROC2 (AHRD V3.11 *** tr|A0A2I0WMP2|A0A2I0WMP2_9ASPA)	-	START
Solyc07g053070.2	4.93127	0.00408509	0.00783186	Purple acid phosphatase (AHRD V3.3 *** A0A2I4ERF6_9ROSI)	Purple acid phosphatase [Source:UniProtKB/TrEMBL;Acc:K4CFK5]	Metallophos
Solyc02g078250.3	4.93098	0.00495693	0.00936079	CASP-like protein (AHRD V3.3 *** A0A218WXP0_PUNGR)	CASP-like protein [Source:UniProtKB/TrEMBL;Acc:K4B950]	-
Solyc01g100490.3	4.929	0.000703669	0.0015046		Nicotianamine synthase [Source:UniProtKB/Swiss-Prot;Acc:Q9XGI7]	-
Solyc08g061270.1	4.9172	0	0	DUF1677 family protein (DUF1677) (AHRD V3.3 *** Q9SK23_ARATH)	-	-
Solyc01g011430.3	4.91439	9.50979e-06	2.50809e-05	O-acyltransferase WSD1-like (AHRD V3.3 *** A0A2I4EG31_9ROSI)	-	-
Solyc08g061060.2	4.90887	5.93721e-25	4.11483e-24	EG45-like domain containing protein (AHRD V3.11 *** tr|A0A2K3LKU5|A0A2K3LKU5_TRIPR)	-	-
Solyc07g014620.1	4.90752	0.00448369	0.00853325	Small auxin up-regulated RNA63	-	Auxin_inducible
Solyc01g094700.3	4.90369	0.0001737	0.000400057	Glycerol-3-phosphate acyltransferase	-	Acyltransferase
Solyc08g081710.3	4.90043	0.000781423	0.00166207	membrane-associated kinase regulator (AHRD V3.3 *** AT1G64080.1)	-	-
Solyc04g081890.1	4.89996	0	0	RING/U-box superfamily protein (AHRD V3.3 *** A0A2U1PXB9_ARTAN)	-	-
Solyc01g067460.2	4.89991	0.00552647	0.0103501	monothiol glutaredoxin-S2-like (AHRD V3.11 *** tr|A0A1U7VLQ4|A0A1U7VLQ4_NICSY)	-	-
Solyc03g043640.3	4.89938	0.00442439	0.00842958	Heavy metal-associated isoprenylated plant protein (AHRD V3.3 *** A0A2R6PA46_ACTCH)	-	HMA
novel.1014	4.89563	0.0114748	0.0203581		- && - && -	-
Solyc10g005340.3	4.8912	0.00451794	0.00859481	CRIB domain-containing protein RIC10 (AHRD V3.3 *** A0A2G2VSE7_CAPBA)	-	PBD
Solyc06g072530.3	4.89082	0.00510872	0.00962979	CASP-like protein (AHRD V3.3 *** A0A328D0P9_9ASTE)	CASP-like protein [Source:UniProtKB/TrEMBL;Acc:K4C8X3]	-
Solyc01g098110.3	4.88122	3.06023e-249	2.39152e-247	Acyltransferase-like protein	-	-
Solyc06g075663.1	4.87448	0.00566001	0.0105844		-	-
novel.321	4.87129	7.24625e-05	0.000173614		- && - && -	-
Solyc01g104720.3	4.87105	0	0	thionin-like protein (AHRD V3.3 -** AT1G25275.1)	-	-
Solyc08g044270.3	4.871	0.00125457	0.00259301		-	-
Solyc02g067310.3	4.86619	0.00722116	0.013262	Zinc-finger homeodomain protein 10 (AHRD V3.3 *** A0A2G2XD03_CAPBA)	-	ZF-HD_dimer
Solyc02g014470.3	4.85816	0.000930346	0.00195861	Phospholipase A1-II 1 (AHRD V3.11 *** tr|A0A1U8EZV6|A0A1U8EZV6_CAPAN)	-	Lipase_3
Solyc04g080710.3	4.85798	0.00532612	0.0100077	Basic helix-loop-helix (BHLH) DNA-binding superfamily protein (AHRD V3.3 *-* A0A1I9LLG7_ARATH)	-	-
novel.585	4.85766	0.00679195	0.0125337		- && - && -	-
Solyc06g008360.3	4.8569	1.20348e-06	3.44855e-06	NAC domain-containing protein (AHRD V3.3 *-* A0A2U1MZK2_ARTAN)	-	NAM
Solyc04g078110.1	4.85234	2.35734e-52	3.05108e-51	serine protease SBT1	-	Peptidase_S8
novel.1174	4.84399	3.67936e-106	9.98626e-105		- && - && -	-
Solyc02g014490.3	4.83626	0.00104818	0.00219019		-	-
Solyc03g115690.1	4.83599	0.00111279	0.00231773	transmembrane protein (AHRD V3.3 *** AT5G61340.2)	-	-
Solyc01g005590.2	4.83291	2.06034e-20	1.23856e-19	Unknown protein	-	-
Solyc06g036231.1	4.83249	0.00544224	0.0102025		-	-
novel.57	4.83144	9.55712e-08	3.0183e-07		- && - && -	-
Solyc07g008390.2	4.83114	0.00832546	0.0151429	HXXXD-type acyl-transferase family protein (AHRD V3.11 *** tr|F4JBC7|F4JBC7_ARATH)	-	Pkinase_Tyr
Solyc04g055020.2	4.82876	6.84455e-05	0.000164564	Succinate dehydrogenase [ubiquinone] iron-sulfur subunit	-	-
Solyc07g024040.2	4.82417	0.00706225	0.0129965		Photosystem I reaction center subunit VIII [Source:Projected from Arabidopsis thaliana (ATCG00510) UniProtKB/TrEMBL;Acc:A0A1B1W4U9]	-
Solyc03g006210.2	4.82027	0.0140608	0.0245426	Cysteine protease-like protein (AHRD V3.3 *** Q9SG15_ARATH)	-	Peptidase_C1
Solyc11g021110.2	4.81815	0.0010892	0.00227047	NAD(P)H-quinone oxidoreductase subunit 2	-	-
Solyc11g012420.2	4.81558	0.00746477	0.0136728	Cytochrome b5.1	Cytochrome b561 and DOMON domain-containing protein [Source:UniProtKB/TrEMBL;Acc:K4D646]	Cytochrom_B561
Solyc12g056950.2	4.81121	1.07403e-149	4.33881e-148	FCS-Like Zinc finger 6 (AHRD V3.3 *** FLZ6_ARATH)	-	-
Solyc12g019220.2	4.80792	0.0166359	0.0286575	Pectin lyase-like superfamily protein (AHRD V3.3 *** A0A1I9LP65_ARATH)	-	-
novel.304	4.80622	0.00738737	0.0135431		- && - && -	-
Solyc06g065655.1	4.80565	0.00927595	0.016728		-	Pkinase
Solyc03g111930.3	4.80457	0.00627268	0.011638	Cytochrome P450 71A6 (AHRD V3.11 *** tr|A0A2G2ZZC6|A0A2G2ZZC6_CAPAN)	-	p450
Solyc09g031840.1	4.79812	0.00651895	0.0120554	Protein Ycf2 (AHRD V3.3 *-* A0A172MBP1_9SOLA)	-	-
Solyc09g055950.1	4.79756	0.00745239	0.0136524		-	Photo_RC
Solyc01g100220.3	4.78898	0.00672059	0.0124111	GATA transcription factor 23 (AHRD V3.3 *** A0A2G3AXR3_CAPCH)	-	GATA
Solyc11g021210.1	4.78296	0.00122116	0.00252788	Cytochrome c biogenesis protein CcsA (AHRD V3.3 *** A0A1U8QCK2_CAPAN)	Cytochrome c biogenesis protein CcsA [Source:Projected from Arabidopsis thaliana (ATCG01040) UniProtKB/Swiss-Prot;Acc:P56770]	-
novel.992	4.78246	0.00157657	0.00321768		- && - && -	-
Solyc04g012125.1	4.78057	0.00724888	0.0133086		-	-
Solyc04g081870.3	4.77942	2.10381e-08	6.99716e-08	Expansin (AHRD V3.11 *** tr|K4BVR6|K4BVR6_SOLLC)	Expansin [Source:UniProtKB/TrEMBL;Acc:K4BVR6]	-
Solyc08g074940.3	4.77723	1.29179e-15	6.43991e-15		-	-
Solyc04g081000.3	4.76998	3.66506e-06	1.0059e-05	Deficiens	Floral homeotic protein DEFICIENS [Source:UniProtKB/TrEMBL;Acc:Q2UVA8]	SRF-TF
novel.142	4.76623	0	0		- && Q7LHG5.2 RecName: Full=Transposon Ty3-I Gag-Pol polyprotein; AltName: Full=Gag3-Pol3; AltName: Full=Transposon Ty3-2 TYA-TYB polyprotein; Contains: RecName: Full=Capsid protein; Short=CA; AltName: Full=p24; Contains: RecName: Full=Spacer peptide p3;	-
Solyc02g069910.2	4.76202	0.0101354	0.0181579	Unknown protein	-	-
Solyc01g095530.2	4.75861	4.30962e-18	2.37061e-17	hypothetical protein (AHRD V3.3 *-* AT5G41761.1)	-	-
novel.320	4.75057	1.02243e-76	1.95208e-75		- && P19199.2 RecName: Full=Polyprotein P3; Includes: RecName: Full=Putative movement protein; Short=MP; Includes: RecName: Full=Capsid protein; AltName: Full=Coat protein; Short=CP; Includes: RecName: Full=Protease; Short=PR; Includes: RecName: Full=Reve	-
Solyc08g005260.2	4.75014	0.00155309	0.00317211	Homeodomain-like superfamily protein (AHRD V3.3 *** A0A2U1QD82_ARTAN)	-	-
Solyc06g075740.2	4.74464	0.00735233	0.0134854	Unknown protein	-	-
Solyc01g104650.3	4.74364	0	0	ABSCISIC ACID-INSENSITIVE 5-like protein 5 (AHRD V3.3 *** A0A2I4GE24_9ROSI)	-	bZIP_1
Solyc12g056220.2	4.74349	1.10576e-14	5.28802e-14	plasma membrane intrinsic protein 1.3	Plasmamembrane intrinsic protein 13 [Source:UniProtKB/TrEMBL;Acc:K4DFV3]	-
Solyc07g042480.3	4.7357	1.26974e-17	6.87275e-17	Unknown protein	-	-
Solyc10g076730.1	4.73348	0.0195319	0.0331574	Plant invertase/pectin methylesterase inhibitor superfamily protein (AHRD V3.3 *** A0A061E7V9_THECC)	-	-
Solyc10g075090.2	4.73053	3.6915e-69	6.25733e-68	Non-specific lipid-transfer protein (AHRD V3.3 *** K4D1V1_SOLLC)	Non-specific lipid-transfer protein 2 [Source:UniProtKB/Swiss-Prot;Acc:P93224]	-
Solyc07g054070.3	4.72855	1.31077e-145	5.13057e-144	DTW domain-containing protein (AHRD V3.11 *** tr|A0A2U1N2D0|A0A2U1N2D0_ARTAN)	-	DTW
Solyc07g049780.2	4.72755	0.0199914	0.0338386	Cell differentiation	-	-
Solyc12g041875.1	4.7223	0.00152558	0.00311816		-	-
Solyc10g007125.1	4.71732	0.00174637	0.00354388		-	-
novel.983	4.71711	1.41624e-52	1.83723e-51		- && - && -	-
Solyc11g021220.2	4.71703	0.0101962	0.0182597	NAD(P)H-quinone oxidoreductase subunit I	-	Fer4
novel.308	4.71688	0.00838199	0.0152383		- && - && -	-
Solyc01g009660.2	4.71608	6.10608e-20	3.59248e-19	Low-temperature-induced 65 kDa protein (AHRD V3.3 *** A0A1J3DLF3_NOCCA)	-	-
Solyc07g009450.1	4.71545	6.21283e-08	1.99407e-07	Unknown protein	-	-
Solyc01g065980.3	4.71239	0	0		-	AP2
Solyc11g022460.2	4.70983	0	0	C2 calcium/lipid-binding plant phosphoribosyltransferase family protein (AHRD V3.3 *** A0A061FS12_THECC)	-	C2
Solyc04g007800.3	4.70794	0.00909954	0.0164347	Calcium-dependent lipid-binding (CaLB domain) family protein (AHRD V3.11 *** tr|A0A2U1LCF2|A0A2U1LCF2_ARTAN)	-	C2
Solyc01g099840.3	4.70687	1.14751e-302	1.18749e-300	Dormancy/auxin associated protein (AHRD V3.3 *** A0A2K3MXX9_TRIPR)	-	-
Solyc10g006890.3	4.70306	2.18096e-74	4.02829e-73		-	WD40
Solyc12g099200.2	4.69701	4.11033e-262	3.43736e-260	Invertase inhibitor (AHRD V3.3 *** O49908_TOBAC)	-	-
Solyc09g065470.3	4.69155	2.82524e-27	2.10274e-26	Vicilin-like antimicrobial peptides 2.1	-	-
Solyc06g005960.3	4.69005	0	0	Dentin sialophosphoprotein (AHRD V3.11 *-* tr|F4HQL7|F4HQL7_ARATH)	-	Glyco_hydro_3
Solyc04g014750.1	4.68897	0.00870675	0.0157806	transmembrane protein (AHRD V3.3 *** AT1G12064.1)	-	-
novel.666	4.68897	0.00870675	0.0157806		- && - && -	-
Solyc06g074360.3	4.68879	0.0107434	0.0191579	Zinc finger protein WIP3 (AHRD V3.3 *** A0A2G2ZDE0_CAPAN)	Zinc finger protein WIP5 [Source:Projected from Arabidopsis thaliana (AT1G51220) UniProtKB/Swiss-Prot;Acc:Q8W031]	-
Solyc08g062850.2	4.68877	0.00954945	0.0171775	Protein Ycf2 (AHRD V3.3 *-* A0A172MBP1_9SOLA)	-	-
Solyc03g113690.1	4.68869	0.0109777	0.0195389	ABC transporter G family member 23 (AHRD V3.3 *** A0A2G2WRI2_CAPBA)	-	ABC2_membrane
Solyc12g044420.1	4.68798	0.0121759	0.0214975	Avr9/Cf-9 rapidly elicited protein (AHRD V3.3 *** Q9ZU12_ARATH)	-	-
Solyc09g008175.1	4.68695	5.41725e-138	1.97699e-136	SAUR-like auxin-responsive protein family (AHRD V3.3 *** A0A2U1NT85_ARTAN)	-	Auxin_inducible
Solyc03g083030.3	4.68455	1.72681e-92	3.9771e-91	ABL interactor-like protein 3 (AHRD V3.3 *** AT5G24310.1)	-	-
Solyc12g056620.2	4.68087	7.08479e-19	4.00505e-18	Chlorophyll a/b binding protein domain-containing protein (AHRD V3.3 *-* A0A2U1PDX9_ARTAN)	-	-
Solyc01g066200.1	4.67964	0.00915829	0.0165316	Unknown protein	-	-
Solyc07g056570.1	4.66924	4.79722e-162	2.19192e-160	notabilis	9-cis-epoxycarotenoid dioxygenase NCED1, chloroplastic [Source:UniProtKB/Swiss-Prot;Acc:O24023]	RPE65
Solyc02g069430.3	4.66316	0	0	Phospholipid-transporting ATPase (AHRD V3.3 *-* A0A2G3D422_CAPCH)	-	-
Solyc04g015340.3	4.66075	9.4748e-233	6.66855e-231	Carboxypeptidase (AHRD V3.3 *** A0A2G2VL35_CAPBA)	Carboxypeptidase [Source:UniProtKB/TrEMBL;Acc:K4BQ37]	Peptidase_S10
Solyc08g081690.3	4.66031	0.0101982	0.0182604	NADPH oxidase	-	FAD_binding_8
ENSRNA050030322	4.66031	0.0101982	0.0182604		Group II catalytic intron	-
Solyc01g103530.3	4.66001	0.0116379	0.0206199	Leucine-rich receptor-like protein kinase family protein	-	Pkinase_Tyr
Solyc07g032798.1	4.65918	0.00212021	0.00424361		-	-
Solyc05g051240.1	4.64199	4.92577e-07	1.46404e-06	aspartic proteinase PC.1	-	-
novel.805	4.6417	0.0124293	0.0219047		- && - && -	-
Solyc12g039030.1	4.64119	0.0121363	0.021436	Photosystem II protein .1	-	-
Solyc08g043190.1	4.63893	0.0232478	0.0389059	Unknown protein	-	-
Solyc04g014320.1	4.635	4.35552e-07	1.3012e-06	protein PELPK2-like (AHRD V3.3 *** XP_010319535.1)	-	-
ENSRNA050030207	4.63471	0.0021671	0.00433249		Plant signal recognition particle RNA	-
Solyc04g081900.3	4.6258	0	0	Thioredoxin_8 domain-containing protein (AHRD V3.3 *** A0A1Q3C5I0_CEPFO)	-	-
Solyc06g053960.3	4.62507	1.69469e-264	1.43846e-262	Heat shock transcription factor (AHRD V3.3 *-* A0A1Y1I763_KLENI)	-	HSF_DNA-bind
Solyc01g098570.2	4.62062	1.01075e-52	1.31421e-51	FANTASTIC four-like protein (DUF3049) (AHRD V3.3 *-* F4HX10_ARATH)	-	-
Solyc01g104910.3	4.61685	0	0	protein kinase family protein (AHRD V3.3 *-* AT4G12020.3)	-	-
Solyc04g072250.3	4.61576	1.80999e-41	1.90258e-40	17.5 kDa class I heat shock protein (AHRD V3.11 *-* tr|A0A2G3CNC4|A0A2G3CNC4_CAPCH)	-	-
Solyc02g081800.1	4.61451	0.00242622	0.00481737	HXXXD-type acyl-transferase family protein (AHRD V3.3 *** F4JBC7_ARATH)	-	-
Solyc07g018070.3	4.61167	0.0118679	0.0210013	Double Clp-N motif-containing P-loop nucleoside triphosphate hydrolases superfamily protein (AHRD V3.3 *** A0A1P8B592_ARATH)	-	-
Solyc02g065780.1	4.61131	0.0188758	0.0321398	Protein RALF-like 27 (AHRD V3.3 *** A0A2G3D352_CAPCH)	-	-
Solyc09g082280.3	4.61027	0.00344022	0.00666373	Lipid transfer protein (AHRD V3.3 *** K7WVB3_SOLTU)	-	-
Solyc11g020960.2	4.60611	1.71101e-36	1.59575e-35	Proteinase inhibitor type-2 (AHRD V3.3 *** A0A2G3AT14_CAPCH)	Probable proteinase inhibitor [Source:UniProtKB/TrEMBL;Acc:Q7M222]	-
novel.921	4.60351	0.0169322	0.0291282		- && - && -	-
Solyc12g008320.2	4.60157	0.0115707	0.0205121	Sugar transporter protein 18	Sugar transporter 18 [Source:UniProtKB/TrEMBL;Acc:K4DBS0]	Sugar_tr
Solyc11g069570.2	4.59851	0.0241632	0.0403041	Cytokinin riboside 5'-monophosphate phosphoribohydrolase (AHRD V3.3 *** A0A2G2YHS4_CAPAN)	Cytokinin riboside 5'-monophosphate phosphoribohydrolase [Source:UniProtKB/TrEMBL;Acc:K4DAB3]	-
Solyc06g074710.1	4.59823	1.09935e-37	1.05258e-36	Transferase (AHRD V3.3 *** A0A200R9R6_9MAGN)	-	-
Solyc06g059710.3	4.59482	0.0254275	0.0422234	Acyl-[acyl-carrier-protein] desaturase (AHRD V3.3 *** A0A2I4GZ93_9ROSI)	-	-
novel.289	4.59359	0.00361701	0.00698647		- && - && -	-
Solyc10g085555.1	4.59248	5.40515e-13	2.37904e-12		-	-
Solyc03g112210.1	4.59157	1.49878e-13	6.7663e-13	Unknown protein	-	-
Solyc06g066180.3	4.58405	0.00277756	0.00546423	Myb family transcription factor APL (AHRD V3.3 *** A0A1U8GUR4_CAPAN)	-	Myb_DNA-binding
Solyc11g010520.1	4.58291	1.32411e-07	4.13508e-07	glycine-rich cell wall structural protein-like (AHRD V3.3 *** XP_004250142.1)	-	-
Solyc12g027753.1	4.57636	3.18635e-07	9.62445e-07		-	-
novel.331	4.57331	0.00254408	0.00503814		- && - && -	-
Solyc01g060185.1	4.57111	0.0130501	0.0228966		-	-
Solyc06g034040.1	4.56131	3.95236e-09	1.38165e-08	Oleosin (AHRD V3.3 *** A0A2G3C5Y7_CAPCH)	Oleosin [Source:UniProtKB/TrEMBL;Acc:K4C4M8]	-
Solyc01g091690.3	4.55421	0	0	S-adenosyl-L-methionine-dependent methyltransferases superfamily protein (AHRD V3.3 *** A0A2U1NM08_ARTAN)	-	-
novel.519	4.54914	7.62e-10	2.80344e-09		- && - && -	-
Solyc12g010320.2	4.54622	0	0	temperature-induced lipocalin	Temperature-induced lipocalin [Source:UniProtKB/TrEMBL;Acc:Q38JD4]	Lipocalin_2
Solyc06g069070.1	4.54009	0.0160696	0.0277602	Bifunctional inhibitor/lipid-transfer protein/seed storage 2S albumin superfamily protein (AHRD V3.3 *** A0A1I9LP30_ARATH)	-	-
Solyc05g054340.3	4.5394	2.34752e-24	1.59382e-23	Plant resistance protein (AHRD V3.11 *** tr|O81136|O81136_SOLLC)	-	NB-ARC
Solyc12g041870.2	4.53784	5.12576e-05	0.000124855	Glutamine synthetase (AHRD V3.3 *** O04999_MEDTR)	-	-
Solyc04g008430.1	4.53046	0.0187991	0.0320214	Serine/threonine-protein kinase BRI1-like 2 (AHRD V3.3 *** A0A2G2ZGZ4_CAPAN)	-	Pkinase
Solyc02g087010.2	4.52991	0.00322998	0.00628173	NHL domain-containing protein (AHRD V3.3 *** A0A1Q3BXC8_CEPFO)	-	-
Solyc08g076970.3	4.52713	2.9381e-43	3.21984e-42	Acetylornithine deacetylase (AHRD V3.3 *** A0A2G2XLB1_CAPBA)	-	Peptidase_M20
Solyc03g112175.1	4.51626	0.0292394	0.0479974		-	-
Solyc02g077790.1	4.51574	0	0	Unknown protein	-	-
Solyc12g077690.1	4.51133	0.0236825	0.0395663	Unknown protein	-	-
Solyc12g009630.2	4.50835	0.0149281	0.0259386	Calmodulin-like protein 5 (AHRD V3.3 *-* A0A2G2YVH8_CAPAN)	-	-
Solyc03g121540.3	4.50637	2.43968e-290	2.38321e-288	beta-galactosidase 3	Beta-galactosidase [Source:UniProtKB/TrEMBL;Acc:Q9ZP11]	-
Solyc12g098900.2	4.50556	7.68637e-11	3.00909e-10	Late embryogenesis abundant protein D-29 (AHRD V3.3 *-* A0A2G3B563_CAPCH)	-	-
Solyc11g067170.2	4.50152	0.000350956	0.000778249	Fatty acyl-CoA reductase (AHRD V3.3 *** A0A2G2XZ88_CAPAN)	-	NAD_binding_4
Solyc01g099600.3	4.49349	1.05771e-235	7.5144e-234	heavy metal-associated isoprenylated plant protein 3-like (AHRD V3.3 *** A0A1S3XS77_TOBAC)	-	HMA
Solyc05g006770.3	4.49122	8.98637e-07	2.60766e-06	Protein kinase domain (AHRD V3.3 *-* A0A200QNK8_9MAGN)	LEAF RUST 10 DISEASE-RESISTANCE LOCUS RECEPTOR-LIKE PROTEIN KINASE-like 1.5 [Source:Projected from Arabidopsis thaliana (AT1G69910) UniProtKB/Swiss-Prot;Acc:F4I3V3]	Pkinase
Solyc05g053210.3	4.48856	0	0	Non-specific serine/threonine protein kinase (AHRD V3.11 *** tr|A0A2G2ZJR3|A0A2G2ZJR3_CAPAN)	-	Pkinase
novel.883	4.48652	0.0186899	0.0318498		- && - && -	-
Solyc03g111730.3	4.48231	6.23228e-255	5.099e-253	KDEL-tailed cysteine endopeptidase	-	Peptidase_C1
Solyc08g078460.3	4.4822	1.05495e-100	2.68332e-99	Oxidoreductase family protein (AHRD V3.3 *** A0A2U1N6F1_ARTAN)	-	GFO_IDH_MocA
Solyc10g080190.1	4.48203	1.05867e-288	1.02972e-286	DUF1138 domain-containing protein (AHRD V3.3 *** A0A1Q3B532_CEPFO)	-	-
Solyc08g080730.3	4.47683	0.0216409	0.0364319	Tetraspanin-10 (AHRD V3.3 *** A0A2G2XKQ0_CAPBA)	Tetraspanin-10 [Source:Projected from Arabidopsis thaliana (AT1G63260) UniProtKB/Swiss-Prot;Acc:F4I214]	Tetraspannin
Solyc08g082470.1	4.47309	1.41125e-09	5.10341e-09	Late embryogenesis abundant (LEA) hydroxyproline-rich glycoprotein family (AHRD V3.3 *** Q9T0A8_ARATH)	-	-
Solyc07g017510.3	4.47212	0	0	1-phosphatidylinositol-3-phosphate 5-kinase FAB1B (AHRD V3.3 *** A0A2G2WC08_CAPBA)	-	PIP5K
Solyc09g013070.3	4.46462	1.768e-61	2.66411e-60	Steroid 5-alpha-reductase DET2 (AHRD V3.3 *-* A0A1U8EBY8_CAPAN)	-	-
Solyc02g084420.3	4.45956	2.05552e-05	5.21602e-05	Zinc finger	-	-
Solyc08g075430.3	4.45481	0.00018198	0.000417854	ABC transporter G family member 14 (AHRD V3.3 *** A0A2G3AG23_CAPAN)	-	ABC2_membrane
Solyc01g108560.3	4.45256	0	0	Alpha/beta-Hydrolases superfamily protein (AHRD V3.3 *** A0A2U1KC75_ARTAN)	-	Abhydrolase_3
Solyc04g051690.3	4.45242	0.00415286	0.00795035	WRKY transcription factor 51	-	WRKY
Solyc11g022530.2	4.44768	2.72114e-78	5.31631e-77	Late embryogenesis abundant domain-containing protein / LEA domain-containing protein (AHRD V3.3 *-* Q9C7H3_ARATH)	-	-
Solyc12g006800.2	4.44767	0.00421838	0.00806556	myb family transcription factor EFM-like (AHRD V3.3 *** A0A2I4HNH6_9ROSI)	Myb family transcription factor EFM [Source:Projected from Arabidopsis thaliana (AT2G03500) UniProtKB/Swiss-Prot;Acc:Q9ZQ85]	Myb_DNA-binding
Solyc03g019790.3	4.44611	5.70183e-08	1.83656e-07	alpha-galactosidase	Alpha-galactosidase [Source:UniProtKB/TrEMBL;Acc:K4BEV1]	-
Solyc04g054430.2	4.44462	8.23941e-38	7.91899e-37		-	-
Solyc01g005010.3	4.44294	0.0193913	0.0329533	protein XRI1-like (AHRD V3.11 *** tr|A0A2I4FA04|A0A2I4FA04_9ROSI)	-	-
Solyc02g084430.3	4.44293	1.63409e-14	7.75567e-14	B-box zinc finger protein 19 (AHRD V3.3 *-* A0A2G3AAA5_CAPAN)	-	-
Solyc12g006590.2	4.4427	0.0189998	0.0323414	Zinc finger protein (AHRD V3.3 *** A0A200PQI4_9MAGN)	-	zf-RanBP
Solyc01g008620.3	4.43193	0.0209085	0.0352829	Glucan endo-1	-	Glyco_hydro_17
Solyc07g062670.1	4.42739	6.09095e-155	2.60944e-153	Unknown protein	-	-
Solyc01g109810.2	4.42733	1.47757e-05	3.81348e-05	tRNA-methyltransferase non-catalytic subunit trm6MTase subunit (AHRD V3.3 *** Q9FJZ5_ARATH)	-	-
Solyc04g005420.3	4.42718	5.17395e-162	2.3593e-160	Carbohydrate-binding X8 domain superfamily protein (AHRD V3.3 *-* A0A1P8AZV6_ARATH)	-	-
Solyc03g013600.1	4.42556	1.09589e-06	3.15301e-06	NAD(P)H-quinone oxidoreductase subunit 6	-	-
Solyc03g005330.1	4.42196	8.94407e-50	1.10704e-48	Non-specific serine/threonine protein kinase (AHRD V3.3 *** A0A2G2WWB5_CAPBA)	Non-specific serine/threonine protein kinase [Source:UniProtKB/TrEMBL;Acc:K4BDV7]	Pkinase
Solyc07g042090.3	4.42014	0.0193266	0.0328532	Protein LAZ1-like protein 2 (AHRD V3.3 *** A0A2G3BYI1_CAPCH)	-	-
Solyc03g123490.1	4.41961	1.61904e-122	5.07499e-121	Subtilisin-like protease-like protein (AHRD V3.3 *** A0A2K3N1H7_TRIPR)	-	Peptidase_S8
novel.193	4.41957	0.0242714	0.0404701		- && - && -	-
Solyc01g010160.3	4.41936	1.27204e-76	2.42052e-75	Beta-glucosidase 34 (AHRD V3.3 *-* A0A2G3DFM9_CAPCH)	-	-
Solyc10g009190.1	4.4091	2.28099e-07	6.96967e-07	glycine-rich protein (AHRD V3.3 *-* AT4G21620.2)	-	-
Solyc11g021120.1	4.40851	0.0255228	0.0423691	NAD(P)H-quinone oxidoreductase subunit 2	-	-
Solyc10g086100.2	4.39737	0.0203237	0.0343549	Proteinase inhibitor I-B (AHRD V3.3 *** A0A1U8EBY9_CAPAN)	-	-
novel.1121	4.39408	0.00200177	0.00402432		- && - && -	-
Solyc08g078240.3	4.39328	5.88291e-265	5.0122e-263	Mediator of RNA polymerase II transcription subunit 32 (AHRD V3.3 *** A0A2G2XL50_CAPBA)	-	-
Solyc03g118100.3	4.38166	0.000511268	0.0011123	NAD(P)-binding Rossmann-fold superfamily protein (AHRD V3.3 *** A0A2U1N555_ARTAN)	-	adh_short
Solyc05g009170.2	4.38066	3.4581e-05	8.58201e-05	Zinc finger protein 8 (AHRD V3.3 *** A0A2G3B627_CAPCH)	-	-
Solyc03g043850.3	4.37039	0	0	cytochrome c oxidase subunit 6a	-	-
Solyc08g082870.3	4.36787	8.31589e-182	4.36257e-180	NAD(P)-binding Rossmann-fold superfamily protein (AHRD V3.3 *** A0A1P8B7K9_ARATH)	-	adh_short
novel.954	4.36559	1.48916e-29	1.17551e-28		- && - && -	-
Solyc04g039830.2	4.36259	0.025433	0.0422294	Acetyl-coenzyme A carboxylase carboxyl transferase subunit beta	-	-
Solyc06g083080.3	4.35152	0.0296014	0.0485272	Pathogenic type III effector avirulence factor Avr AvrRpt-cleavage: cleavage site protein (AHRD V3.3 *** Q8LEL0_ARATH)	-	-
Solyc09g072660.3	4.3465	0.00675079	0.0124638	FAD-binding Berberine family protein (AHRD V3.11 *** tr|A0A1P8AT94|A0A1P8AT94_ARATH)	-	FAD_binding_4
Solyc03g044150.3	4.3459	0.00538165	0.0101014	Subtilisin-like protease (AHRD V3.3 *** A9XG40_TOBAC)	-	Peptidase_S8
Solyc05g055200.3	4.33855	0.026176	0.0433423	Double Clp-N motif-containing P-loop nucleoside triphosphate hydrolases superfamily protein (AHRD V3.11 *-* tr|A0A2U1KPR9|A0A2U1KPR9_ARTAN)	-	-
Solyc06g036210.1	4.3384	0.0250347	0.0416167	NAD(P)H-quinone oxidoreductase subunit K	NAD(P)H-quinone oxidoreductase subunit K, chloroplastic [Source:Projected from Arabidopsis thaliana (ATCG00430) UniProtKB/TrEMBL;Acc:A0A1B1W4U5]	-
Solyc03g080020.3	4.33802	1.44658e-136	5.22036e-135	Major facilitator superfamily domain	-	-
Solyc02g080110.3	4.33541	4.80136e-129	1.62408e-127	transmembrane protein (AHRD V3.3 *** AT4G21215.2)	-	-
Solyc11g021260.1	4.33297	0.00945913	0.0170312	Protein TIC 214 (AHRD V3.3 *-* TI214_SOLTU)	-	-
Solyc10g047420.2	4.32768	0.00608204	0.0113148		-	-
Solyc10g084560.2	4.32715	8.43285e-11	3.29449e-10	Subtilisin-like protease (AHRD V3.3 *** O82777_SOLLC)	-	Peptidase_S8
novel.578	4.32643	0.0256714	0.0425784		- && - && -	-
Solyc10g086220.2	4.32625	0.0274418	0.0452729	12-oxophytodienoate reductase	12-oxophytodienoate reductase 1 [Source:UniProtKB/Swiss-Prot;Acc:Q9XG54]	Oxidored_FMN
Solyc11g066510.2	4.3253	8.31572e-18	4.52483e-17	RING/U-box superfamily protein (AHRD V3.3 *-* A0A2U1KVX7_ARTAN)	RING-H2 finger protein ATL57 [Source:Projected from Arabidopsis thaliana (AT2G27940) UniProtKB/Swiss-Prot;Acc:Q9SJJ7]	-
Solyc04g072760.3	4.32493	1.80654e-20	1.08887e-19	Sulfate transporter (AHRD V3.3 *** S6A1Z9_NICAT)	-	Sulfate_transp
Solyc09g097760.3	4.32265	1.40309e-12	6.02696e-12	Glycine-rich protein (AHRD V3.3 *-* A0A2G2W2G9_CAPBA)	-	-
Solyc09g091410.1	4.32063	5.30793e-12	2.20803e-11	Acetyl-coenzyme A carboxylase carboxyl transferase subunit beta	-	-
novel.1107	4.31999	2.52279e-06	7.02555e-06		- && - && -	-
Solyc02g088190.3	4.31561	3.81234e-06	1.04485e-05	MYB transcription factor (AHRD V3.11 *-* tr|A0A0U3IU11|A0A0U3IU11_MESCR)	-	Myb_DNA-binding
Solyc07g053890.3	4.31415	0.0256027	0.0424788	O-acyltransferase WSD1-like protein (AHRD V3.3 *** A0A2K3N315_TRIPR)	-	-
Solyc09g042660.3	4.31403	0.0263685	0.0436452	Non-specific serine/threonine protein kinase (AHRD V3.3 *** A0MNK8_POPTR)	-	Pkinase
novel.187	4.31403	0.0263685	0.0436452		- && - && -	-
Solyc09g090620.1	4.31144	4.37999e-07	1.30817e-06	Disease resistance protein (CC-NBS-LRR class) family (AHRD V3.3 --* AT5G48620.6)	-	-
Solyc09g098120.3	4.30327	7.03993e-07	2.06478e-06	DUF1264 domain-containing protein (AHRD V3.3 *** A0A1Q3BQQ5_CEPFO)	-	-
Solyc10g080880.2	4.30319	0.00703674	0.0129517	SlPIN7	Auxin efflux carrier component [Source:UniProtKB/TrEMBL;Acc:E5KGD2]	-
Solyc08g014280.3	4.30173	0.0108878	0.0193924	SUN-like protein 21	-	IQ
Solyc12g006230.2	4.30159	8.65255e-144	3.33491e-142	RING/U-box superfamily protein (AHRD V3.3 *** AT2G04240.2)	-	-
Solyc06g008195.1	4.28663	3.5651e-06	9.79105e-06		-	-
Solyc06g084290.3	4.28662	1.56201e-82	3.20941e-81	Protein trichome birefringence-like .1	-	-
Solyc06g071500.3	4.28659	0.000183522	0.000421222	Boron transporter.1	-	-
Solyc01g066190.1	4.27063	0.00696404	0.0128303	Unknown protein	-	-
Solyc06g069260.1	4.27029	0.00851067	0.0154537	Oleosin (AHRD V3.3 *** A0A200Q8I2_9MAGN)	-	-
Solyc09g057630.3	4.26667	0.000909323	0.00191791	Glucan endo-1	-	Glyco_hydro_17
Solyc05g010030.3	4.26652	1.30473e-05	3.38591e-05		-	-
Solyc04g051470.1	4.26642	5.63127e-12	2.33996e-11	At4g09890 (AHRD V3.3 *** Q9T0E8_ARATH)	-	-
Solyc12g011410.1	4.26467	0.0292324	0.0479895	Unknown protein	-	-
Solyc10g075150.2	4.26128	6.15424e-06	1.65565e-05	Non-specific lipid-transfer protein (AHRD V3.3 *** A0A2G2YKI8_CAPAN)	-	-
Solyc12g010140.2	4.26062	5.68844e-97	1.37292e-95	Unknown protein	-	Pkinase
Solyc08g082930.2	4.25021	1.95122e-110	5.50692e-109		-	-
Solyc04g005100.3	4.24839	1.03333e-277	9.40496e-276	transcription factor MYB1R1-like (AHRD V3.3 *** A0A2I4GKI8_9ROSI)	-	Myb_DNA-binding
Solyc03g120420.3	4.24523	5.76285e-05	0.000139728	Unknown protein	-	-
Solyc01g006020.3	4.23117	5.99828e-113	1.74058e-111		-	-
Solyc06g083470.3	4.23069	1.17336e-29	9.29132e-29	NAD(P)-binding Rossmann-fold superfamily protein (AHRD V3.11 *** tr|F4IKL5|F4IKL5_ARATH)	-	-
Solyc01g080415.1	4.22806	7.40999e-229	5.10434e-227		-	-
Solyc09g061460.2	4.2259	2.02954e-09	7.25367e-09	NAD(P)H-quinone oxidoreductase subunit 2	-	-
Solyc07g053640.1	4.22366	2.25841e-16	1.16112e-15	Arabinogalactan-protein (AHRD V3.3 *-* Q41256_NICAL)	-	-
Solyc10g085900.2	4.21421	1.12352e-108	3.10516e-107	Protein SLOW GREEN 1	-	-
Solyc04g072920.3	4.21123	0.0113809	0.0202089	Trehalose 6-phosphate phosphatase (AHRD V3.11 *** tr|A0A2G3CNJ5|A0A2G3CNJ5_CAPCH)	Trehalose 6-phosphate phosphatase [Source:UniProtKB/TrEMBL;Acc:K4BTS9]	-
Solyc08g082680.3	4.20568	0.0015536	0.00317286	RING/U-box superfamily protein (AHRD V3.3 *-* A0A2U1LC40_ARTAN)	Probable E3 ubiquitin-protein ligase RHA4A [Source:Projected from Arabidopsis thaliana (AT4G24015) UniProtKB/Swiss-Prot;Acc:Q84TF5]	-
Solyc04g064710.3	4.20177	8.16633e-14	3.73659e-13	Alcohol dehydrogenase (AHRD V3.3 *** Q42953_TOBAC)	-	ADH_zinc_N
Solyc05g013960.3	4.1953	1.8376e-59	2.68855e-58	Oxysterol-binding protein (AHRD V3.3 *** A0A200RCU6_9MAGN)	OSBP(Oxysterol binding protein)-related protein 1D [Source:Projected from Arabidopsis thaliana (AT1G13170) UniProtKB/TrEMBL;Acc:F4HP28]	-
Solyc06g069430.3	4.19017	0	0	FRUITFULL-like MADS-box 1	-	K-box
Solyc03g118290.3	4.18935	7.0643e-80	1.4056e-78	auxin response factor 2A	Auxin response factor 2A [Source:UniProtKB/Swiss-Prot;Acc:Q2LAJ3]	Auxin_resp
Solyc12g096930.2	4.18648	8.01593e-14	3.67e-13	Peroxygenase (AHRD V3.3 *** A0A2G3B4S5_CAPCH)	-	-
novel.268	4.18422	0.0102174	0.0182919		- && - && -	-
Solyc01g099590.3	4.17156	0	0	Glutathione S-transferase-like protein (AHRD V3.11 *** tr|A0A2K3PCF3|A0A2K3PCF3_TRIPR)	Glutathione-S-transferase [Source:UniProtKB/TrEMBL;Acc:A3FMP5]	GST_N
Solyc04g081460.2	4.15994	1.26395e-07	3.95374e-07	F-box protein (AHRD V3.3 *-* XP_012084459.1)	-	-
Solyc02g085870.3	4.15595	6.75348e-34	5.93004e-33	beta-ketoacyl-coenzyme A synthase	3-ketoacyl-CoA synthase [Source:UniProtKB/TrEMBL;Acc:K4BB98]	-
Solyc06g061110.2	4.15542	0.000872627	0.00184464	late embryogenesis abundant protein 6 (AHRD V3.3 *** XP_004241969.1)	-	-
Solyc05g051850.3	4.15079	2.03385e-17	1.09174e-16	putative myo-inositol-1-phosphatase	-	-
Solyc03g005030.3	4.14876	7.89172e-105	2.10908e-103	hypothetical protein (AHRD V3.3 *-* AT3G01860.1)	-	-
Solyc04g014875.1	4.14701	0.00124652	0.00257778		-	-
Solyc06g071300.1	4.14472	8.18069e-21	4.99862e-20	AGAMOUS-like 98 (AHRD V3.3 *-* Q9FIW6_ARATH)	SRF-type transcription factor family protein [Source:UniProtKB/TrEMBL;Acc:Q53J20]	SRF-TF
Solyc08g080490.3	4.1418	1.2603e-17	6.82324e-17	2S albumin (AHRD V3.3 *-* B6EU55_BEREX)	-	-
Solyc08g021820.3	4.13927	8.85014e-08	2.80676e-07	auxin-regulated IAA29	Auxin-responsive protein [Source:UniProtKB/TrEMBL;Acc:G9HPX2]	-
Solyc06g060680.2	4.13619	1.70064e-126	5.57766e-125	Protein kinase superfamily protein (AHRD V3.3 *** Q9SVY4_ARATH)	-	Pkinase
Solyc10g081810.2	4.13237	1.23722e-07	3.87496e-07	MD-2-related lipid recognition domain-containing protein / ML domain-containing protein (AHRD V3.3 *** A0A2U1NF61_ARTAN)	-	-
Solyc01g087060.3	4.12856	0.0112735	0.0200306	RING/U-box superfamily protein (AHRD V3.3 *** A0A2U1NQN4_ARTAN)	-	-
Solyc07g056670.3	4.11857	1.19023e-127	3.96096e-126	gibberellin 2-oxidase 2	Gibberellin 2-oxidase 2 [Source:UniProtKB/TrEMBL;Acc:A0FK57]	2OG-FeII_Oxy
Solyc09g009220.3	4.1124	1.89563e-16	9.78157e-16	histone-lysine N-methyltransferase SETD1B-like protein Chr5:947311-949898 FORWARD LENGTH=516 201606 (AHRD V3.11 *** AT5G03670.1)	-	-
Solyc01g104030.3	4.11027	7.94112e-85	1.68511e-83	Potassium channel AKT2 (AHRD V3.3 *** A0A1U8E6Z3_CAPAN)	-	Ion_trans
novel.832	4.11021	2.49682e-184	1.33772e-182		- && - && -	-
Solyc04g054260.3	4.10796	3.37609e-30	2.71609e-29	Cytochrome p450 (AHRD V3.11 *** tr|A0A2K3NDQ9|A0A2K3NDQ9_TRIPR)	-	p450
Solyc07g043343.1	4.10391	2.31573e-31	1.91189e-30		-	-
Solyc11g072710.2	4.09939	2.97305e-208	1.86643e-206	phototropin 1	-	Pkinase
Solyc01g106700.3	4.09776	1.59822e-61	2.40988e-60	MADS-box transcription factor 23 (AHRD V3.3 *** A0A2G2Y5S9_CAPAN)	-	SRF-TF
Solyc11g066820.2	4.0924	1.69164e-83	3.52045e-82	Glucomannan 4-beta-mannosyltransferase 2 (AHRD V3.3 *** A0A1U8HBW8_CAPAN)	-	-
Solyc09g064740.3	4.09011	1.21152e-55	1.66203e-54	Exonuclease (AHRD V3.3 *** A0A200RBI1_9MAGN)	-	Exonuc_X-T
Solyc01g080910.2	4.08474	1.63802e-91	3.73464e-90	polyadenylate-binding protein 1-B-binding protein (AHRD V3.3 *** AT5G44860.2)	-	-
Solyc12g070080.2	4.08147	2.39646e-47	2.83313e-46		-	Amidase
Solyc09g083050.3	4.0771	0.000222658	0.00050628	3-ketoacyl-CoA synthase (AHRD V3.3 *** A0A2G3CSP6_CAPCH)	3-ketoacyl-CoA synthase [Source:UniProtKB/TrEMBL;Acc:K4CVT1]	-
Solyc06g048570.3	4.07296	1.99067e-15	9.8611e-15	Methyl esterase 17 (AHRD V3.3 *** A0A2U1M7F1_ARTAN)	-	Abhydrolase_1
Solyc07g039545.1	4.06929	0.0176708	0.0302769		-	-
Solyc10g052490.2	4.06664	9.21901e-41	9.52715e-40	Isoflavone reductase homolog (AHRD V3.3 *** IFRH_SOLTU)	-	NmrA
Solyc08g083210.3	4.06483	3.88526e-06	1.06368e-05	endo-1	Endoglucanase [Source:UniProtKB/TrEMBL;Acc:K4CPW5]	-
Solyc08g081195.1	4.0606	1.564e-72	2.79534e-71		-	-
Solyc03g116335.1	4.05791	1.26394e-05	3.28532e-05		-	-
Solyc10g005750.3	4.05531	0.0028877	0.00566319	Calcium-dependent protein kinase (AHRD V3.3 *-* B2KTA9_WHEAT)	-	-
Solyc02g093140.3	4.05468	2.32869e-107	6.38924e-106	CBS domain-containing protein CBSX1	-	CBS
Solyc12g056850.2	4.04706	1.27993e-25	9.07318e-25	Chaperone protein DnaJ (AHRD V3.3 *** A0A1J3GRV8_NOCCA)	-	DnaJ
Solyc02g083860.3	4.04076	1.12991e-24	7.75507e-24	2-oxoglutarate (2OG) and Fe(II)-dependent oxygenase superfamily protein (AHRD V3.3 *** A0A2U1QGX7_ARTAN)	-	2OG-FeII_Oxy
Solyc05g051350.2	4.03872	0.00529349	0.00995242	Rhamnogalacturonate lyase (AHRD V3.3 *** A0A200QXQ6_9MAGN)	-	-
Solyc04g071615.1	4.02947	1.46667e-07	4.56331e-07		-	-
Solyc01g007265.1	4.02772	1.27823e-172	6.29752e-171		-	-
Solyc08g074480.1	4.02719	2.8474e-18	1.57622e-17	Bifunctional inhibitor/lipid-transfer protein/seed storage 2S albumin superfamily protein (AHRD V3.3 *** A0A2U1PU47_ARTAN)	-	-
Solyc11g011580.2	4.02379	0.01672	0.0287938	GRAM domain (AHRD V3.3 *** A0A200Q501_9MAGN)	-	GRAM
Solyc08g081890.3	4.02115	6.82594e-27	5.01935e-26	ABC transporter C family member 10 (AHRD V3.3 *** A0A1U8GDT9_CAPAN)	-	ABC_tran
Solyc11g010530.2	4.01633	0.016337	0.0281813	Unknown protein	-	-
Solyc01g067520.3	4.01516	2.65518e-08	8.77304e-08	Cellulose synthase (AHRD V3.3 *** A0A200PS93_9MAGN)	-	-
Solyc04g006960.3	4.01309	0.00351293	0.00679645	ABC transporter-like (AHRD V3.3 *** A0A200QID3_9MAGN)	-	ABC2_membrane
Solyc09g082300.3	4.00297	0.000451849	0.000989206	Bifunctional inhibitor/lipid-transfer protein/seed storage 2S albumin superfamily protein (AHRD V3.3 *-* A0A2U1Q1B8_ARTAN)	-	-
Solyc06g007910.3	3.9934	0.00110263	0.00229762	Gibberellin regulated protein (AHRD V3.11 *** tr|A0A2U1PE48|A0A2U1PE48_ARTAN)	-	-
Solyc08g082165.1	3.98663	1.31207e-42	1.4153e-41		-	-
Solyc08g066690.3	3.97116	0	0	Exostosin-like (AHRD V3.3 *** A0A200RC21_9MAGN)	-	-
Solyc06g068520.3	3.97049	3.39671e-07	1.02394e-06	Hydroxyproline-rich systemin (AHRD V3.3 *** HSY1_SOLLC)	Hydroxyproline-rich systemin [Source:UniProtKB/Swiss-Prot;Acc:Q7XAD0]	-
novel.1104	3.96749	0.000299815	0.000671214		- && - && -	-
Solyc01g095470.3	3.96507	5.11855e-95	1.21468e-93	Glucose-6-phosphate 1-epimerase (AHRD V3.3 *** A0A1U8DT32_CAPAN)	Glucose-6-phosphate 1-epimerase [Source:UniProtKB/TrEMBL;Acc:K4AZT6]	Aldose_epim
Solyc03g005590.2	3.96461	0.00492455	0.0093012	Regulator of chromosome condensation (RCC1) family protein (AHRD V3.3 *** A0A1P8B4Z7_ARATH)	-	FYVE
Solyc06g053210.3	3.96175	0.000395933	0.000873543	ubiquitin-60S ribosomal protein L40 (AHRD V3.3 *-* A0A2I4GFW8_9ROSI)	-	Homeobox
Solyc03g081260.3	3.95954	3.04294e-05	7.59411e-05	Subtilisin-like protease SBT3.5 (AHRD V3.3 *** A0A1U8FZF7_CAPAN)	-	Peptidase_S8
Solyc01g048590.2	3.95089	4.48387e-05	0.000109971		-	-
Solyc04g015620.3	3.94762	0.000302762	0.000677344	DUF642 domain-containing protein (AHRD V3.3 *** A0A1Q3AUQ6_CEPFO)	-	NB-ARC
Solyc12g098700.2	3.94376	0	0	RNA helicase DEAD42	-	DEAD
Solyc09g089610.3	3.93887	1.13724e-71	2.00259e-70	ethylene receptor-like protein (ETR6)	Ethylene receptor [Source:UniProtKB/TrEMBL;Acc:Q5QG21]	Response_reg
Solyc06g008803.1	3.93785	2.80331e-12	1.18374e-11		-	-
Solyc07g053030.3	3.93756	0.0185482	0.0316344	Auxin-responsive GH3 family protein (AHRD V3.3 *-* A0A2U1LNK3_ARTAN)	-	-
Solyc07g063110.3	3.93375	3.2545e-116	9.87373e-115	Core-2/I-branching beta-1	-	-
Solyc02g071020.3	3.93159	6.68744e-07	1.96547e-06	Chlorophyll a-b binding protein	-	-
Solyc09g014380.3	3.91398	0.00384019	0.00738986	SlLAX1	LAX1 protein [Source:UniProtKB/TrEMBL;Acc:F8SS62]	Aa_trans
Solyc02g062770.2	3.91067	2.31727e-13	1.03664e-12	late embryogenesis abundant protein (AHRD V3.3 *** AT5G66780.1)	-	-
Solyc06g071370.1	3.9032	1.17863e-64	1.87184e-63	NHL domain protein (AHRD V3.3 *** AT5G14895.1)	-	-
Solyc07g055930.3	3.90207	7.40875e-151	3.06395e-149	Hexosyltransferase (AHRD V3.3 *** A0A2G2WG07_CAPBA)	Hexosyltransferase [Source:UniProtKB/TrEMBL;Acc:K4CGC6]	Glyco_transf_8
Solyc10g080960.1	3.90073	4.91059e-05	0.000119885	Two-component response regulator AR.1	-	Myb_DNA-binding
Solyc03g025830.3	3.90041	8.05048e-08	2.56139e-07	Myosin heavy chain-related protein (AHRD V3.11 *** tr|Q9C8T4|Q9C8T4_ARATH)	-	-
Solyc06g036250.1	3.89865	0	0	stress response NST1-like protein (AHRD V3.3 *** AT4G25690.2)	-	-
Solyc12g070117.1	3.89805	1.16354e-07	3.65023e-07		-	-
Solyc02g077970.3	3.8927	1.5727e-15	7.82482e-15	Late embryogenesis abundant protein (AHRD V3.11 *** tr|A0A200PQ87|A0A200PQ87_9MAGN)	-	-
Solyc04g049080.3	3.89169	7.12957e-07	2.08918e-06	Tetraspanin (AHRD V3.3 *** A0A2U1M9G9_ARTAN)	TET6 [Source:Projected from Arabidopsis thaliana (AT3G12090) UniProtKB/TrEMBL;Acc:A0A178VCX6]	Tetraspannin
Solyc05g014120.1	3.88811	3.56576e-180	1.84922e-178	S-adenosyl-L-methionine-dependent methyltransferases superfamily protein (AHRD V3.3 *** A0A2U1MVU3_ARTAN)	-	Methyltransf_11
novel.1016	3.88646	0.00410675	0.00786807		- && - && -	-
Solyc02g070440.3	3.88068	4.85216e-32	4.08486e-31	Katanin p60 ATPase-containing subunit (AHRD V3.3 *** A0A1Y1IFT3_KLENI)	-	AAA
Solyc09g066150.1	3.87348	0	0	Cytochrome P450 (AHRD V3.3 *** A0A200Q4A2_9MAGN)	-	p450
novel.226	3.86874	4.92657e-05	0.000120249		- && - && -	-
Solyc03g034030.3	3.86151	1.28951e-06	3.68993e-06	Plant Late Embryo Abundant (LEA) related (AHRD V3.3 *-* F5GUH5_CAEEL)	-	-
Solyc09g011470.3	3.8601	0	0	Plant/T7H20-70 protein (AHRD V3.3 *-* G7L5L0_MEDTR)	-	-
Solyc02g069420.3	3.85605	2.97546e-37	2.8191e-36	Phospholipid-transporting ATPase (AHRD V3.11 *** tr|A0A2G2Y2S2|A0A2G2Y2S2_CAPAN)	-	-
Solyc06g084300.1	3.85356	3.07008e-30	2.47254e-29	outer envelope membrane protein 7-like (AHRD V3.3 *** A0A2I4GU35_9ROSI)	OEP7 [Source:Projected from Arabidopsis thaliana (AT3G52420) UniProtKB/TrEMBL;Acc:A0A178VGL9]	-
Solyc09g098060.3	3.84028	1.62766e-21	1.01759e-20	Ankyrin repeat (AHRD V3.3 *-* A0A200PSP7_9MAGN)	-	-
Solyc06g076770.3	3.83843	2.73854e-67	4.49084e-66	Transcription factor DIVARICATA (AHRD V3.3 *** A0A2G2ZE22_CAPAN)	-	Myb_DNA-binding
Solyc02g077160.3	3.83589	0.000736312	0.0015704	Phospholipase A1-IIgamma (AHRD V3.3 *** A0A2U1NY06_ARTAN)	-	Lipase_3
Solyc01g067890.3	3.82812	8.39091e-287	8.12663e-285	1-D-deoxyxylulose 5-phosphate synthase	Similar to 1-deoxy-D-xylulose-5-phosphate synthase [Source: Projected from Oryza sativa (Os05g0408900)]	-
Solyc11g066920.1	3.82682	0.0247737	0.0412314	Pentatricopeptide repeat-containing protein (AHRD V3.3 *** A0A2I0VP48_9ASPA)	-	-
novel.539	3.81682	0.000174337	0.000401484		- && - && -	-
Solyc01g005290.3	3.81098	9.21387e-11	3.58849e-10	Sec14p-like phosphatidylinositol transfer family protein (AHRD V3.3 *** A0A1Y1I4L4_KLENI)	-	-
novel.576	3.80929	4.74481e-54	6.32167e-53		- && - && -	-
Solyc11g071995.1	3.80928	0.0253132	0.0420489		-	NB-ARC
Solyc12g096940.2	3.80079	0.0265504	0.0439269	CCT motif family protein (AHRD V3.3 *** A0A2U1QLU6_ARTAN)	-	CCT
Solyc07g065420.1	3.79265	0.00042552	0.000934543	Protein MIZU-KUSSEI.1	-	-
Solyc08g065140.1	3.7897	0.00611876	0.0113766	Late embryogenesis abundant (LEA) hydroxyproline-rich glycoprotein family (AHRD V3.3 *** A0A2U1MMJ0_ARTAN)	-	-
Solyc01g017220.1	3.78599	0.0060417	0.011249	ATP synthase epsilon chain	-	-
Solyc07g053010.2	3.78516	0.00027036	0.000609123	Disease resistance protein (AHRD V3.3 *** A0A200QY03_9MAGN)	-	NB-ARC
Solyc02g076800.1	3.78439	9.00189e-103	2.35034e-101	Phosphatidylinositol 4-phosphate 5-kinase MSS4-like protein (AHRD V3.3 *** A0A2P5EP15_TREOI)	-	-
Solyc01g067080.3	3.77575	7.92846e-143	3.03006e-141	dynein beta chain%2C ciliary protein (AHRD V3.3 *** AT3G21400.1)	-	-
Solyc01g009010.3	3.77425	3.74436e-171	1.81321e-169	4-diphosphocytidyl-2-C-methyl-D-erythritol kinase	-	GHMP_kinases
Solyc10g047030.2	3.77411	9.20418e-233	6.49827e-231	LEXYL1	-	Glyco_hydro_3_C
Solyc03g121180.3	3.7726	0.0295958	0.0485227	GDSL esterase/lipase (AHRD V3.3 *** A0A2G3D0P9_CAPCH)	-	Lipase_GDSL
Solyc03g116630.3	3.77071	0	0	cytochrome P450 family protein (AHRD V3.3 *** AT1G52565.1)	-	-
Solyc07g053830.3	3.76765	0	0	ADP	-	Mito_carr
Solyc07g045140.3	3.76715	5.19426e-17	2.73698e-16	transmembrane protein (AHRD V3.3 *** AT4G12680.1)	-	-
Solyc07g054290.1	3.76701	2.56621e-26	1.86046e-25	Photosystem II Psb27 protein (AHRD V3.3 *-* A0A1Y1IAK8_KLENI)	Photosystem II repair protein PSB27-H1, chloroplastic [Source:Projected from Arabidopsis thaliana (AT1G03600) UniProtKB/Swiss-Prot;Acc:Q9LR64]	-
Solyc01g057170.3	3.76687	1.8173e-05	4.64586e-05		-	-
Solyc07g049290.3	3.7634	0.0294075	0.0482454	Protein NRT1/ PTR FAMILY 6.4 (AHRD V3.3 *** A0A2G2Z2Y2_CAPAN)	-	-
Solyc11g020670.1	3.76171	0	0	TCP transcription factor 12	-	TCP
Solyc06g048840.3	3.75837	4.96185e-13	2.18733e-12	Late embryogenesis abundant protein (AHRD V3.3 *** H2E688_HORVU)	-	-
Solyc03g078150.3	3.75798	3.07414e-11	1.22982e-10	Amino acid transporter family protein (AHRD V3.3 *** S8E0T7_9LAMI)	-	Aa_trans
Solyc05g053160.3	3.75621	1.33905e-31	1.11365e-30	AWPM-19-like family protein (AHRD V3.3 *** O23029_ARATH)	-	-
Solyc08g066800.3	3.7511	2.40541e-159	1.06265e-157	phospholipase D	-	C2
Solyc01g108350.3	3.7477	0.000302249	0.00067633	Cupredoxin (AHRD V3.11 *** tr|A0A2U1P8C5|A0A2U1P8C5_ARTAN)	-	-
Solyc04g079960.1	3.74685	1.16766e-94	2.75653e-93	geranylgeranyl pyrophosphate synthase 2	-	-
Solyc10g007310.1	3.74685	0	0	Protein LIGHT-DEPENDENT SHORT HYPOCOTYLS 10 (AHRD V3.3 *** A0A2G3BCH5_CAPCH)	-	-
Solyc02g070770.3	3.74283	8.57741e-33	7.36325e-32	NAD(P)-binding Rossmann-fold superfamily protein (AHRD V3.3 *** A0A2U1NQA9_ARTAN)	-	-
Solyc11g050760.2	3.74259	0.0112647	0.0200182		-	-
Solyc01g094690.3	3.73996	3.55359e-27	2.6379e-26	Aquaporin (AHRD V3.11 *** tr|A0A0C7AUI9|A0A0C7AUI9_COFAR)	Plasmamembrane intrinsic protein 12 [Source:UniProtKB/TrEMBL;Acc:K4AZL0]	-
Solyc12g006120.2	3.73763	3.46477e-09	1.21702e-08	Nuclear transcription factor Y subunit B (AHRD V3.3 *-* A0A2G2X323_CAPBA)	-	-
Solyc08g075280.3	3.7371	1.03353e-225	6.9504e-224	AT4g19390/T5K18_170 (AHRD V3.11 *-* tr|Q94JM4|Q94JM4_ARATH)	-	-
Solyc06g073455.1	3.73437	0.000164575	0.000380199		-	-
Solyc08g044265.1	3.73348	0.000131614	0.00030709		-	-
Solyc10g006880.3	3.73234	8.55527e-300	8.77321e-298	NAC domain protein	NAC domain protein [Source:UniProtKB/TrEMBL;Acc:Q56UP7]	NAM
Solyc06g076110.2	3.7283	5.65179e-18	3.09462e-17		-	-
Solyc01g106920.3	3.72211	0.00819154	0.0149148	Nucleobase-ascorbate transporter 8 (AHRD V3.11 *** tr|A0A1U8DZ27|A0A1U8DZ27_CAPAN)	-	-
Solyc12g011020.2	3.7188	3.73038e-08	1.21818e-07	Haloacid dehalogenase (HAD) superfamily protein (AHRD V3.3 *** A0A2U1ND25_ARTAN)	-	-
Solyc09g005730.3	3.71851	3.84021e-05	9.48978e-05	Plant protein 1589 of Uncharacterized protein function (AHRD V3.3 *** A0A061EZD3_THECC)	-	-
Solyc11g010930.2	3.71723	1.48535e-27	1.11465e-26	HVA22-like protein (AHRD V3.3 *** A0A2G3B0A8_CAPCH)	-	TB2_DP1_HVA22
Solyc06g005850.3	3.71555	5.03231e-10	1.87362e-09	RING/FYVE/PHD zinc finger superfamily protein (AHRD V3.3 *** B6SN54_MAIZE)	-	-
Solyc06g053220.3	3.71513	4.39733e-14	2.03797e-13	Homeobox-leucine zipper protein HOX6 (AHRD V3.3 *** A0A2G2WIJ7_CAPBA)	-	Homeobox
Solyc12g010920.2	3.71482	7.78494e-23	5.05241e-22	Oleosin (AHRD V3.3 *** A0A2G2YTI7_CAPAN)	Oleosin [Source:UniProtKB/TrEMBL;Acc:K4DCH8]	-
Solyc06g009000.1	3.71292	0.00130045	0.00268196	DUF5.1	-	-
Solyc02g093130.2	3.71229	3.30751e-153	1.39069e-151	Ethylene-responsive transcription factor RAP2-10 (AHRD V3.3 *** A0A2G2XHS4_CAPBA)	-	AP2
Solyc04g072470.3	3.70563	0.000215461	0.000490555		-	-
novel.318	3.70014	0.0083009	0.0151018		- && - && -	-
Solyc01g010490.3	3.6954	1.978e-40	2.02289e-39	Cytochrome P450 (AHRD V3.11 *** tr|A0A2U1NH79|A0A2U1NH79_ARTAN)	-	p450
novel.898	3.69116	0.00844497	0.0153467		- && - && -	-
Solyc03g043855.1	3.69096	3.95191e-05	9.75198e-05		-	NUDIX
Solyc10g024490.2	3.69067	2.16511e-05	5.48061e-05	Protein NRT1/ PTR FAMILY 7.3 (AHRD V3.3 *** A0A2G2YL05_CAPAN)	-	-
Solyc03g083640.1	3.69058	0.00016992	0.00039191	Unknown protein	-	-
Solyc07g037910.2	3.6899	0.00263737	0.00520969	homeobox-leucine zipper protein ROC8 (AHRD V3.3 *-* A0A2I4EBE3_9ROSI)	-	START
Solyc02g084740.3	3.68622	1.17074e-22	7.56129e-22	Cytochrome P450 (AHRD V3.3 *** A0A200QE89_9MAGN)	-	p450
Solyc06g008805.1	3.68162	0.0104063	0.0185933		-	-
Solyc04g077010.3	3.6779	5.61457e-06	1.51606e-05	Receptor-like protein kinase haiku2 (AHRD V3.3 *** A0A1J6JYR4_NICAT)	Receptor protein-tyrosine kinase CEPR1 [Source:Projected from Arabidopsis thaliana (AT5G49660) UniProtKB/Swiss-Prot;Acc:Q9FGL5]	Pkinase
Solyc05g012540.3	3.67263	0.00179614	0.0036391	Heparanase-like protein 2 (AHRD V3.11 *** tr|A0A2G2YD89|A0A2G2YD89_CAPAN)	-	-
Solyc11g069070.2	3.67036	0.0083149	0.0151249	heavy metal-associated isoprenylated plant protein 3-like (AHRD V3.11 *-* tr|A0A1S4B457|A0A1S4B457_TOBAC)	-	HMA
Solyc03g025970.3	3.66462	5.6344e-153	2.36467e-151	Methyl-CpG binding domain protein (AHRD V3.3 *-* A0A2K3NPJ5_TRIPR)	-	MBD
Solyc02g062710.1	3.66036	0.000592606	0.00128078	HXXXD-type acyl-transferase family protein (AHRD V3.3 *** A0A2K3MRI0_TRIPR)	-	-
Solyc04g015750.3	3.65577	3.01471e-68	5.01633e-67	CobN/magnesium chelatase (AHRD V3.3 *** A0A200PZ28_9MAGN)	-	-
Solyc03g083095.1	3.6513	5.25419e-125	1.69866e-123		Starch synthase, chloroplastic/amyloplastic (Fragment) [Source:Projected from Arabidopsis thaliana (AT5G24300) UniProtKB/TrEMBL;Acc:W8QN76]	Glycos_transf_1
Solyc03g007960.3	3.64892	2.05e-79	4.05049e-78	beta-carotene hydroxylase-2	Carotene beta-hydroxylase [Source:UniProtKB/TrEMBL;Acc:Q0GGX1]	-
Solyc09g030420.3	3.63887	0.000410846	0.00090442		-	-
Solyc09g092260.3	3.63825	1.99413e-48	2.40901e-47		-	DnaJ
Solyc02g067490.3	3.6382	5.16824e-37	4.86613e-36	Actin cross-linking protein (DUF569) (AHRD V3.3 *** Q9XIF7_ARATH)	-	-
Solyc01g028805.1	3.63778	2.91319e-22	1.85506e-21		-	p450
Solyc09g018280.1	3.63407	6.25602e-77	1.19949e-75	Non-specific serine/threonine protein kinase (AHRD V3.3 *** A0A2G3DDH8_CAPCH)	Non-specific serine/threonine protein kinase [Source:UniProtKB/TrEMBL;Acc:K4CS94]	Pkinase
Solyc07g009460.3	3.63406	5.47113e-30	4.37208e-29	Phosphoesterase domain (AHRD V3.3 *** A0A200QAP7_9MAGN)	-	Metallophos
Solyc10g050440.2	3.63202	0.00876317	0.0158753	Unknown protein	-	-
Solyc03g118820.3	3.63008	5.57521e-18	3.05565e-17	Ras-related protein RABA6a (AHRD V3.3 *** A0A1U8FCD3_CAPAN)	-	Ras
Solyc03g121660.3	3.62995	7.10815e-125	2.29476e-123	Protein indeterminate-domain 7 (AHRD V3.3 *** A0A2G2V8T0_CAPBA)	-	-
Solyc03g007780.1	3.62878	7.54836e-06	2.01186e-05	Ovule Secreted Protein	-	-
Solyc12g010400.2	3.62563	0	0	hypothetical protein (AHRD V3.3 *-* AT2G46490.1)	-	-
Solyc02g085360.3	3.62517	2.76555e-16	1.41608e-15		Cytochrome P450 90B1 [Source:Projected from Arabidopsis thaliana (AT3G50660) UniProtKB/Swiss-Prot;Acc:O64989]	p450
Solyc03g112040.1	3.62106	1.5128e-86	3.29342e-85	Cytochrome P450 71A6 (AHRD V3.3 *** A0A2G3CY66_CAPCH)	-	p450
Solyc06g050440.3	3.6202	0.000276411	0.000622137	Peroxidase (AHRD V3.3 *** K4C5I8_SOLLC)	Peroxidase [Source:UniProtKB/TrEMBL;Acc:K4C5I8]	-
Solyc05g007080.3	3.6189	0	0		Alpha-amylase [Source:UniProtKB/TrEMBL;Acc:K4BWN3]	-
Solyc09g083330.3	3.61867	0.00978909	0.0175723	Phosphatidate cytidylyltransferase (AHRD V3.3 *** A0A1U8G5A6_CAPAN)	Phosphatidate cytidylyltransferase [Source:UniProtKB/TrEMBL;Acc:K4CVV9]	-
Solyc11g072890.1	3.61748	3.94883e-31	3.246e-30	hypothetical protein (AHRD V3.3 *** AT5G02640.1)	-	-
Solyc03g032040.3	3.61732	4.17232e-13	1.84754e-12	Tonoplast monosaccharide transporter 1	Tonoplast monosaccharide transporter 1 [Source:UniProtKB/TrEMBL;Acc:K4BFH5]	Sugar_tr
Solyc11g066930.1	3.61352	6.90464e-98	1.68439e-96	DUF868 domain-containing protein (AHRD V3.3 *** A0A1Q3B4B3_CEPFO)	-	-
Solyc01g009770.3	3.61336	1.26842e-18	7.09781e-18	ATP-dependent RNA helicase (AHRD V3.3 *** Q5HZ54_ARATH)	-	-
Solyc01g090740.3	3.60722	3.23358e-06	8.92166e-06	zinc ion-binding protein (AHRD V3.3 *** AT3G60520.1)	-	-
Solyc02g085590.3	3.60485	1.36862e-20	8.27564e-20	vicilin-like seed storage protein At2g18540 (AHRD V3.11 *-* tr|A0A2I4F3W3|A0A2I4F3W3_9ROSI)	-	-
Solyc09g064720.3	3.6044	0	0	endo-1	-	-
Solyc10g084040.2	3.60315	6.46956e-28	4.89821e-27	Thylakoid lumenal 15.0 kDa protein 2	-	-
Solyc12g014420.2	3.59809	6.92095e-05	0.000166313	Glucan endo-1	-	Glyco_hydro_17
Solyc05g047670.1	3.58357	7.55544e-05	0.00018064	Protein Ycf2 (AHRD V3.3 *-* A0A172MBP1_9SOLA)	-	-
Solyc02g072520.3	3.58231	1.74857e-13	7.87205e-13	Concanavalin A-like lectin/glucanase	MEE62 [Source:Projected from Arabidopsis thaliana (AT5G45800) UniProtKB/TrEMBL;Acc:A0A178UKF2]	Pkinase_Tyr
Solyc09g031800.1	3.57731	0.012828	0.0225417	Protein Ycf2 (AHRD V3.3 *-* G3LV81_9SOLA)	-	-
Solyc02g084870.3	3.57091	5.96709e-161	2.68318e-159	mitogen-activated protein kinase 8	Mitogen-activated protein kinase [Source:UniProtKB/TrEMBL;Acc:D9IV43]	Pkinase
Solyc10g007800.3	3.56455	3.36984e-08	1.10362e-07	Protodermal factor.1	-	-
Solyc01g100830.2	3.56375	3.68991e-07	1.10908e-06	galactinol synthase 1	Hexosyltransferase [Source:UniProtKB/TrEMBL;Acc:K4B1B4]	Glyco_transf_8
Solyc10g006370.3	3.56355	2.56116e-35	2.31526e-34	Protein LHCP TRANSLOCATION DEFECT (AHRD V3.3 *** A0A1U8ENV2_CAPAN)	-	-
Solyc01g091450.3	3.54769	2.89391e-21	1.79586e-20	Pentatricopeptide repeat-containing protein (AHRD V3.3 *** A0A2G2XNT7_CAPBA)	-	-
ENSRNA050029789	3.54032	8.55549e-08	2.71787e-07		Plant signal recognition particle RNA	-
Solyc05g052910.3	3.54027	0.00223754	0.00446425	Protein DA1-related 2 (AHRD V3.11 *** tr|A0A2G2ZJK5|A0A2G2ZJK5_CAPAN)	-	LIM
Solyc04g071150.3	3.53668	6.87253e-11	2.69701e-10	Cytochrome P450 (AHRD V3.3 *** A0A2U1NTV8_ARTAN)	-	p450
Solyc03g096040.3	3.53374	5.50204e-08	1.77473e-07	1-Cys peroxiredoxin (AHRD V3.3 *** A0A2I4FQD8_9ROSI)	-	-
Solyc08g076450.3	3.5332	2.40991e-248	1.8704e-246	NAD(P)-binding Rossmann-fold superfamily protein (AHRD V3.3 *** A0A1Y1IPQ3_KLENI)	-	-
Solyc07g052695.1	3.53272	9.69065e-36	8.83069e-35		-	-
Solyc07g065340.1	3.53215	0	0	Serine acetyltransferase (AHRD V3.3 *** A0A2K3M2Y7_TRIPR)	-	Hexapep
Solyc09g082290.3	3.53162	0.0012909	0.00266373	Bifunctional inhibitor/lipid-transfer protein/seed storage 2S albumin superfamily protein (AHRD V3.3 *-* A0A2U1NA97_ARTAN)	-	-
Solyc07g054050.2	3.52468	0.0146147	0.025433		-	-
Solyc05g015410.3	3.52011	2.26874e-27	1.69467e-26		-	-
Solyc10g078780.2	3.51838	2.2526e-16	1.15866e-15	0.1	-	-
Solyc02g071800.3	3.51233	1.48254e-11	6.05711e-11	Protein kinase domain (AHRD V3.3 *** A0A200QIY1_9MAGN)	-	Pkinase
Solyc01g005400.3	3.51195	2.56262e-06	7.13122e-06	Caleosin (AHRD V3.3 *** A0A200QL80_9MAGN)	-	-
Solyc11g012670.1	3.51145	4.94795e-40	5.015e-39	Pentatricopeptide repeat-containing protein (AHRD V3.3 *** A0A2U1LWS3_ARTAN)	-	-
Solyc09g074270.3	3.51054	2.59726e-64	4.09616e-63	Gibberellin receptor (AHRD V3.3 *** E3VJP7_9FABA)	-	Abhydrolase_3
Solyc05g051380.3	3.50912	0.0149895	0.0260353	AP2-like ethylene-responsive transcription factor AIL6 (AHRD V3.3 *** A0A2G3CG18_CAPCH)	-	AP2
Solyc02g068050.3	3.50427	1.84206e-42	1.98133e-41	Rubisco methyltransferase family protein (AHRD V3.3 *** Q8VZB5_ARATH)	-	-
Solyc05g012820.1	3.495	1.9044e-15	9.44203e-15	transmembrane protein (AHRD V3.3 *-* AT3G11810.1)	-	-
Solyc04g016590.3	3.49188	0.0188501	0.032101	Unknown protein	-	-
Solyc08g065330.3	3.49126	7.00449e-42	7.43526e-41	Calcineurin B-like 10 (AHRD V3.3 *** G4XMX1_SOLLC)	Calcineurin B-like 10 [Source:UniProtKB/TrEMBL;Acc:G4XMX1]	-
Solyc07g056580.3	3.48542	1.74772e-50	2.19074e-49	ethylene receptor 2	Ethylene receptor [Source:UniProtKB/TrEMBL;Acc:Q5QG25]	HATPase_c
Solyc06g006100.3	3.48267	8.94012e-244	6.73122e-242	Anthranilate synthase (AHRD V3.3 *** A0A2U1KR52_ARTAN)	-	-
Solyc07g043330.2	3.47572	0.000190148	0.000435682	Transcription factor GRAS (AHRD V3.3 *** A0A200QPL1_9MAGN)	-	GRAS
Solyc12g044600.3	3.47357	0	0	NADP-malic enzyme	Malic enzyme [Source:UniProtKB/TrEMBL;Acc:K4DFE6]	Malic_M
Solyc01g049880.3	3.4704	4.76289e-07	1.41785e-06	Unknown protein	-	-
Solyc03g044600.2	3.46064	0.000120042	0.000281276	Unknown protein	-	-
novel.575	3.45871	1.37532e-13	6.22507e-13		- && - && -	-
Solyc03g063040.3	3.45566	2.50386e-09	8.88028e-09	Amino acid transporter (AHRD V3.3 *-* S8DQ51_9LAMI)	-	-
Solyc07g063530.3	3.45415	8.41915e-95	1.98961e-93	transmembrane protein (AHRD V3.3 *-* AT4G27390.1)	-	-
Solyc07g054210.3	3.44815	1.29366e-72	2.31581e-71	light dependent NADH:protochlorophyllide oxidoreductase 2	NADPH-protochlorophyllide oxidoreductase [Source:UniProtKB/TrEMBL;Acc:K4CFW6]	adh_short
Solyc11g072310.2	3.44734	1.50532e-138	5.52024e-137	gibberellin 20-oxidase-3	Gibberellin 20-oxidase-3 [Source:UniProtKB/TrEMBL;Acc:Q9ZPP2]	2OG-FeII_Oxy
Solyc08g077460.3	3.44702	3.83194e-203	2.32824e-201	SBP (S-ribonuclease binding protein) family protein (AHRD V3.3 *** Q8LCK5_ARATH)	-	-
Solyc01g107800.3	3.44362	1.00356e-26	7.33901e-26	glucuronoxylan 4-O-methyltransferase 1-like (AHRD V3.3 *** A0A2I4H011_9ROSI)	-	-
Solyc09g011840.1	3.4377	1.52613e-186	8.37452e-185	Lectin_legB domain-containing protein (AHRD V3.3 *** A0A1Q3BCE3_CEPFO)	-	-
Solyc07g054060.3	3.43144	0	0	hypothetical protein (AHRD V3.3 --* AT4G28290.2)	-	-
Solyc07g056690.2	3.42991	0.00290156	0.00568841	DUF239 domain-containing protein/DUF4409 domain-containing protein (AHRD V3.3 *** A0A1Q3CSL7_CEPFO)	-	-
Solyc07g006330.2	3.42766	1.84701e-63	2.87887e-62	Mannosyltransferase (AHRD V3.3 *** A0A2G2YZQ2_CAPAN)	-	Glyco_transf_22
Solyc09g064410.1	3.41831	2.08122e-05	5.27888e-05	50S ribosomal protein L33	50S ribosomal protein L33, chloroplastic [Source:UniProtKB/Swiss-Prot;Acc:Q2MI79]	-
Solyc06g073970.2	3.41684	8.95477e-94	2.09868e-92	Core-2 i-branching beta-n-acetylglucosaminyltransferase family protein (AHRD V3.3 *** A0A2K3MQ33_TRIPR)	-	-
Solyc05g047460.3	3.41287	1.89034e-61	2.84656e-60	Auxin Response Factor 7B	Auxin response factor [Source:UniProtKB/TrEMBL;Acc:K4C0Y0]	Auxin_resp
Solyc01g105770.2	3.41218	1.53913e-13	6.9457e-13	IgA FC receptor (AHRD V3.3 *-* A0A1J3K238_NOCCA)	-	-
Solyc01g088010.1	3.4098	3.31073e-05	8.2334e-05	Lactoylglutathione lyase (AHRD V3.3 *** B6UH06_MAIZE)	-	Glyoxalase
Solyc05g007120.3	3.40424	0.00170602	0.00346665	Leucine-rich repeat protein kinase family protein (AHRD V3.3 *** A0A2U1LJE3_ARTAN)	-	Pkinase_Tyr
novel.824	3.39976	0.00461968	0.00877143		- && - && -	-
Solyc07g008900.3	3.39945	1.50874e-66	2.45637e-65	Subtilisin-like protease-like protein (AHRD V3.3 *** A0A2K3P616_TRIPR)	-	Peptidase_S8
Solyc08g015960.3	3.39853	1.19065e-64	1.88961e-63	Aminoacyl tRNA synthase complex-interacting multifunctional protein.1	-	-
Solyc09g055840.1	3.39011	0.0244717	0.0407796	NAD(P)H-quinone oxidoreductase subunit 2	-	-
Solyc10g078670.2	3.38926	0.0299467	0.0490412	Transcription factor (AHRD V3.3 *** A0A2R4QNU7_9POAL)	-	bZIP_2
Solyc03g080180.3	3.38734	0.00059046	0.00127675	O-methyltransferase	-	-
Solyc10g031560.1	3.38356	0.00117405	0.00243681		-	-
Solyc11g065520.1	3.37915	1.84136e-23	1.21984e-22	Ribonuclease H (AHRD V3.3 *-* A0A2K3L3V1_TRIPR)	-	-
Solyc05g012450.3	3.37884	4.40656e-76	8.32909e-75	S-adenosyl-L-methionine-dependent methyltransferases superfamily protein (AHRD V3.3 *-* A0A2U1PA46_ARTAN)	-	-
Solyc07g063930.3	3.37716	8.58176e-128	2.86434e-126	Organic cation/carnitine transporter 4 (AHRD V3.3 *-* A0A2G2WG88_CAPBA)	-	Sugar_tr
Solyc03g097470.3	3.3771	2.50805e-176	1.27159e-174	3-oxoacyl-[acyl-carrier-protein] synthase 3 (AHRD V3.3 *** A0A2U1LL37_ARTAN)	-	-
Solyc07g026910.2	3.37551	0.0209652	0.0353734	NAD(P)H-quinone oxidoreductase subunit 6	-	-
Solyc03g098240.3	3.37231	0	0	glutamate decarboxylase	Glutamate decarboxylase [Source:UniProtKB/TrEMBL;Acc:B1Q3F0]	-
Solyc07g052270.3	3.37068	0.00123217	0.00254928	11-beta-hydroxysteroid dehydrogenase-like 6 (AHRD V3.3 *** A0A2G2XQ02_CAPBA)	-	adh_short
Solyc01g098850.3	3.36914	3.07087e-06	8.48515e-06	NAD(P)-binding Rossmann-fold superfamily protein (AHRD V3.3 *** A0A1P8AU36_ARATH)	-	-
Solyc01g096340.3	3.36829	2.17649e-93	5.07467e-92	Small auxin up-regulated RNA2	-	Auxin_inducible
Solyc02g077040.3	3.36745	1.98567e-69	3.38865e-68	phytophthora-inhibited protease 1	-	Peptidase_C1
Solyc05g024160.3	3.3671	3.64162e-10	1.36888e-09	Pyruvate dehydrogenase .1	-	-
ENSRNA050030473	3.36422	0.00170186	0.00345882		Small nucleolar RNA Z221/R21b	-
Solyc01g107857.1	3.35778	0	0		-	-
Solyc02g087400.1	3.35511	3.30595e-14	1.54099e-13	Ankyrin repeat-containing protein (AHRD V3.3 *** A0A2U1KW09_ARTAN)	-	Chromo
Solyc11g066710.2	3.35087	0.0058151	0.0108494	Phospholipid:diacylglycerol acyltransferase (AHRD V3.11 *** tr|A0A2U1LAW7|A0A2U1LAW7_ARTAN)	-	-
Solyc06g068900.3	3.34873	0	0	Nudix hydrolase 17	-	NUDIX
Solyc05g008380.3	3.34738	9.91678e-51	1.24788e-49	envelope glycoprotein B (AHRD V3.3 *** AT1G80540.3)	-	-
Solyc02g087970.1	3.33965	2.08059e-188	1.16139e-186	Mini zinc finger protein (AHRD V3.3 *** A0ZXL1_SOLLC)	Mini zinc finger protein [Source:UniProtKB/TrEMBL;Acc:A0ZXL1]	-
Solyc07g006630.3	3.33543	0.000154629	0.000358392		Zinc finger protein CONSTANS-LIKE 5 [Source:Projected from Arabidopsis thaliana (AT5G57660) UniProtKB/Swiss-Prot;Acc:Q9FHH8]	CCT
Solyc09g015680.1	3.33434	4.51722e-10	1.68794e-09		-	-
Solyc01g095670.3	3.33119	2.30047e-35	2.08209e-34	Rhodanese-like domain-containing protein 4	-	-
Solyc09g014280.1	3.33077	6.24414e-79	1.22627e-77	HXXXD-type acyl-transferase family protein (AHRD V3.3 *** V5PZN5_9CARY)	-	-
Solyc08g068150.3	3.33001	0.0150289	0.0260975	BURP domain-containing protein (AHRD V3.3 *-* A0A2U1QID7_ARTAN)	BURP domain protein RD22 [Source:Projected from Arabidopsis thaliana (AT5G25610) UniProtKB/Swiss-Prot;Acc:Q08298]	-
Solyc11g064800.2	3.32705	3.18803e-23	2.09664e-22	Protein LATERAL ROOT PRIMORDIUM.1	-	-
Solyc08g078870.2	3.32493	3.22787e-265	2.7605e-263	Bifunctional inhibitor/lipid-transfer protein/seed storage 2S albumin superfamily protein (AHRD V3.3 *** A0A2U1PU47_ARTAN)	-	-
Solyc03g013615.1	3.32347	0.000470118	0.00102761	NAD(P)H-quinone oxidoreductase subunit I	-	-
Solyc05g056030.3	3.32288	1.56211e-190	8.91742e-189	Patatin (AHRD V3.3 *** A0A2G3CIZ2_CAPCH)	Patatin [Source:UniProtKB/TrEMBL;Acc:K4C2S8]	-
Solyc02g031975.1	3.32288	2.66653e-09	9.43948e-09		-	-
novel.284	3.32111	6.64298e-93	1.54377e-91		- && - && -	-
Solyc10g006970.3	3.32079	3.28141e-80	6.5579e-79	Thioredoxin (AHRD V3.3 *** A0A200PQX5_9MAGN)	-	-
Solyc03g097500.3	3.31696	1.55369e-07	4.82016e-07	Transferase (AHRD V3.3 *** A0A200QGG9_9MAGN)	-	-
Solyc06g073920.3	3.31133	2.03684e-225	1.36571e-223	CRABS CLAW-like protein 2a	-	YABBY
novel.2	3.30781	3.05522e-06	8.44293e-06		- && - && -	-
Solyc12g006225.1	3.3076	1.11109e-22	7.17804e-22		-	-
Solyc02g021350.3	3.3073	8.01998e-39	7.88875e-38	NAP1-related protein.1	-	-
Solyc12g006260.1	3.30624	1.17679e-39	1.1806e-38	Glycine rich protein-interacting protein (AHRD V3.3 *** Q4U602_TOBAC)	-	-
Solyc00g007130.3	3.3061	1.36518e-08	4.60541e-08		-	Aa_trans
Solyc07g062530.3	3.30482	1.06942e-71	1.88462e-70	phosphoenolpyruvate carboxylase 2	-	-
Solyc05g012020.3	3.30006	0	0		MADS-box transcription factor MADS-rin [Source:UniProtKB/TrEMBL;Acc:Q8S4L3]	K-box
Solyc07g020790.3	3.29859	1.29846e-31	1.08028e-30	plastidic glucose translocator 3	-	Sugar_tr
Solyc10g006360.2	3.29481	5.88333e-09	2.03532e-08	hexon (AHRD V3.3 *** AT5G54850.1)	-	-
Solyc03g007860.1	3.29021	0.000104477	0.000246411	Protein PAM68	-	-
Solyc01g088090.3	3.28934	4.64101e-136	1.66951e-134	Pheophytinase	-	-
Solyc11g017240.2	3.28834	2.47262e-33	2.14373e-32		-	-
Solyc01g067530.3	3.28491	3.05469e-84	6.43386e-83	GTPase OBG (AHRD V3.3 *** A0A2K3PK04_TRIPR)	EMB3138 [Source:Projected from Arabidopsis thaliana (AT5G18570) UniProtKB/TrEMBL;Acc:A0A178UG16]	-
Solyc04g017690.3	3.28461	0	0	Protein EARLY RESPONSIVE TO DEHYDRATION 15 (AHRD V3.3 *** A0A1U8FFS2_CAPAN)	-	PAM2
Solyc12g006240.2	3.28265	6.44449e-32	5.39533e-31	Zinc finger protein CONSTANS-LIKE 9 (AHRD V3.3 *** A0A2G2YTW9_CAPAN)	-	CCT
Solyc03g123760.3	3.28223	2.83552e-176	1.43121e-174	phytoene desaturase	Phytoene desaturase [Source:UniProtKB/TrEMBL;Acc:Q3S1N6]	Amino_oxidase
Solyc03g034370.1	3.27267	8.43908e-08	2.68164e-07	Unknown protein	-	-
Solyc03g078610.3	3.27267	1.46682e-44	1.65386e-43	Alpha-ketoglutarate-dependent dioxygenase alkB-like protein 2 (AHRD V3.3 *** A0A2G2X511_CAPBA)	-	Sugar_tr
Solyc06g053810.3	3.27094	0.000165378	0.00038186	p-loop containing nucleoside triphosphate hydrolases superfamily protein (AHRD V3.3 *** Q0WUY1_ARATH)	-	-
Solyc04g077780.3	3.26642	8.66098e-41	8.95864e-40	LIM domain-containing protein (AHRD V3.3 *** A0A1Q3ALK2_CEPFO)	-	LIM
Solyc06g034290.3	3.26464	1.34948e-06	3.85471e-06	Glycerol-3-phosphate transporter 1-like protein (AHRD V3.3 *** A0A2K3PR18_TRIPR)	-	MFS_1
Solyc08g075100.3	3.2624	1.46217e-50	1.83585e-49	Initiation factor 4F subunit (DUF1350) (AHRD V3.3 *** Q9M236_ARATH)	-	-
Solyc12g096490.2	3.26157	6.10146e-12	2.53209e-11	Protein GLUTAMINE DUMPER 3 (AHRD V3.3 *** A0A2G2VJB6_CAPBA)	-	-
Solyc07g005400.3	3.25974	0.000115267	0.00027062	bHLH transcription factor 050	-	HLH
Solyc06g066340.3	3.25649	1.15478e-15	5.7683e-15	Homeodomain-like superfamily protein (AHRD V3.11 *-* tr|A0A2U1QD82|A0A2U1QD82_ARTAN)	-	-
Solyc09g008930.3	3.25303	5.41218e-43	5.8941e-42	DUF668 domain-containing protein/DUF3475 domain-containing protein (AHRD V3.3 *** A0A1Q3CD25_CEPFO)	-	-
Solyc11g013500.1	3.25281	9.31061e-13	4.04227e-12	myotubularin-like protein (AHRD V3.3 *** AT1G36940.1)	-	-
Solyc01g098730.2	3.24846	6.69397e-107	1.82558e-105	Unknown protein	-	-
Solyc05g009240.3	3.24809	1.4391e-21	9.00947e-21	DUF639 domain-containing protein (AHRD V3.3 *** A0A1Q3DGQ0_CEPFO)	-	-
Solyc11g016970.2	3.24798	2.00494e-13	9.00298e-13	Protein DETOXIFICATION (AHRD V3.3 *** A0A328D1S5_9ASTE)	Protein DETOXIFICATION [Source:UniProtKB/TrEMBL;Acc:K4D6K1]	MatE
Solyc04g078920.3	3.24796	4.88591e-208	3.05883e-206	Sterol carrier protein 2 (AHRD V3.3 *** Q9FMN0_ARATH)	SCP2 [Source:Projected from Arabidopsis thaliana (AT5G42890) UniProtKB/TrEMBL;Acc:A0A178UHV6]	-
Solyc02g083550.2	3.24654	4.03025e-05	9.93448e-05	Heavy metal-associated isoprenylated plant protein (AHRD V3.3 *** A0A2R6RBQ1_ACTCH)	-	HMA
Solyc12g008430.2	3.24489	1.31369e-05	3.40759e-05		-	Malic_M
Solyc08g079110.3	3.24449	1.58862e-25	1.12333e-24	Thylakoid lumenal protein	-	Pentapeptide
Solyc04g079930.3	3.24295	4.32304e-11	1.71642e-10	Histone deacetylase complex subunit (AHRD V3.3 *** Q9C9Q1_ARATH)	-	-
Solyc04g008500.3	3.24269	2.82839e-08	9.32362e-08	Protein indeterminate-domain 6	-	-
Solyc10g080900.2	3.23886	0	0		-	adh_short
Solyc07g066350.1	3.23412	0.00856811	0.0155468	serine/arginine repetitive matrix-like protein (AHRD V3.3 *** AT1G56020.1)	-	-
Solyc03g095870.2	3.23043	8.6991e-06	2.3034e-05	Eukaryotic translation initiation factor 2 subunit alpha (AHRD V3.3 *-* A0A2G2ZUF6_CAPAN)	-	-
Solyc08g081190.3	3.23041	0	0	plasma membrane intrinsic protein 1.5	Plasmamembrane intrinsic protein 15 [Source:UniProtKB/TrEMBL;Acc:V5YN05]	-
Solyc08g078290.1	3.22558	0.00760597	0.0139191	hydroxyproline-rich glycoprotein family protein (AHRD V3.3 *-* AT4G16790.1)	-	-
Solyc03g119740.3	3.22107	3.12249e-38	3.02673e-37	Transcription factor DIVARICATA (AHRD V3.3 *** A0A1U8FVE8_CAPAN)	-	Myb_DNA-binding
Solyc02g085510.1	3.22046	1.51108e-05	3.89553e-05		-	-
Solyc02g067690.3	3.2168	2.51578e-25	1.76682e-24	Glycosyltransferase (AHRD V3.3 *** A0A2U1M9M1_ARTAN)	-	UDPGT
Solyc05g052280.3	3.21421	0.00610007	0.0113446	Peroxidase (AHRD V3.3 *** K4C1Q9_SOLLC)	Peroxidase [Source:UniProtKB/TrEMBL;Acc:K4C1Q9]	-
Solyc01g005340.3	3.20752	9.79035e-136	3.51074e-134	Ankyrin repeat-containing protein (AHRD V3.3 *** A0A2G2XSI9_CAPBA)	-	-
Solyc02g083610.3	3.20672	9.43349e-05	0.000223584	Ras domain-containing protein/DUF632 domain-containing protein/DUF630 domain-containing protein (AHRD V3.11 *** tr|A0A1Q3BAN2|A0A1Q3BAN2_CEPFO)	-	-
Solyc05g054760.3	3.20401	1.13954e-140	4.26868e-139	Glutathione S-transferase (AHRD V3.11 *** tr|A0A200PZB1|A0A200PZB1_9MAGN)	-	-
novel.787	3.19852	0.000697692	0.00149238		- && - && -	-
Solyc06g068510.1	3.19741	0.000200842	0.000459209	MAP kinase kinase kinase 38	-	Pkinase
Solyc02g094030.3	3.1974	3.79895e-117	1.16345e-115	DSR6 (AHRD V3.3 *** A0A076V4W1_CAPAN)	-	-
Solyc01g067910.3	3.19681	0.000800303	0.00170032	Heat shock factor-binding protein 1 (AHRD V3.11 *** tr|A0A1J3I1W9|A0A1J3I1W9_NOCCA)	-	-
Solyc06g084020.3	3.19531	0	0	histone H1	-	-
Solyc03g120720.3	3.19478	2.15488e-282	2.03484e-280	Protein disulfide isomerase-like 1-5 (AHRD V3.3 *** A0A2G2WP56_CAPBA)	-	-
novel.969	3.18904	9.18005e-16	4.60588e-15		- && - && -	-
Solyc09g061450.1	3.18488	7.77119e-11	3.04072e-10		-	-
ENSRNA050030173	3.18168	0.014468	0.0252066		U1 spliceosomal RNA	-
Solyc04g054740.3	3.18116	2.62535e-18	1.4548e-17	myo-inositol-1-phosphate synthase	-	-
Solyc12g005600.1	3.17819	0.0105848	0.0188951	Wound-responsive family protein (AHRD V3.3 *** AT4G28240.1)	-	-
Solyc12g010800.2	3.17596	0.0119773	0.0211717	Basic-leucine zipper (BZIP) transcription factor family protein (AHRD V3.3 *** A0A1I9LST2_ARATH)	-	bZIP_1
novel.92	3.1753	0.000293629	0.000658471		- && - && -	-
Solyc05g052670.1	3.17269	6.33263e-05	0.00015284	HXXXD-type acyl-transferase family protein (AHRD V3.3 *** V5PZN5_9CARY)	-	-
Solyc02g094220.2	3.17176	2.46945e-52	3.19436e-51	Transmembrane protein	-	-
Solyc03g044300.3	3.17112	0	0	APETALA2a	APETALA2-like protein [Source:UniProtKB/TrEMBL;Acc:B2ZP48]	AP2
Solyc02g087110.3	3.17111	0.00684506	0.0126276	Alpha-dioxygenase (AHRD V3.3 *** Q5GQ66_PEA)	-	An_peroxidase
Solyc11g042640.2	3.16609	2.37692e-08	7.87429e-08	Rieske (2Fe-2S) domain-containing protein (AHRD V3.3 *** Q9C9I7_ARATH)	-	-
Solyc07g041900.3	3.16412	0	0	Cysteine protease (AHRD V3.11 *** tr|Q9LRI2|Q9LRI2_TOBAC)	-	Peptidase_C1
Solyc03g006830.3	3.15838	6.50051e-14	2.99008e-13	MADS-box transcription factor (AHRD V3.3 *** Q1EMR8_PLAMJ)	MADS-box transcription factor FYFL [Source:UniProtKB/TrEMBL;Acc:W5S185]	SRF-TF
Solyc12g015740.2	3.15543	8.87128e-124	2.81582e-122	Transmembrane emp24 domain-containing protein p24beta2 (AHRD V3.3 *** A0A2G2ZY86_CAPAN)	-	-
Solyc07g037920.2	3.15515	0.00131381	0.0027078	homeobox-leucine zipper protein ROC8 (AHRD V3.3 *-* A0A2I4EBE3_9ROSI)	-	-
Solyc09g008720.2	3.15493	0.000206716	0.000471927	Exostosin family protein (AHRD V3.3 *** A0A2U1KQ90_ARTAN)	-	-
Solyc03g116460.3	3.15394	2.01975e-59	2.95124e-58	Aspartate racemase (AHRD V3.3 *** A0A2K3MVX4_TRIPR)	-	Asp_Glu_race
Solyc08g079060.3	3.15191	8.50422e-144	3.28332e-142	Trehalose 6-phosphate phosphatase (AHRD V3.3 *** A0A2G3DBS1_CAPCH)	-	-
Solyc07g053750.1	3.14717	3.63001e-07	1.0918e-06	Zinc finger transcription factor 50	-	zf-CCCH
Solyc07g006590.1	3.14627	0.00127919	0.002641		-	-
Solyc01g108870.3	3.145	7.72686e-07	2.25455e-06		-	-
Solyc12g009870.2	3.14487	0.0191207	0.0325276	F-box/LRR-repeat protein 14-like (AHRD V3.3 *** A0A2I4G8X3_9ROSI)	-	-
Solyc01g005380.2	3.14361	0.00349714	0.00676762	Histone-lysine N-methyltransferase setd3 (AHRD V3.11 *** tr|A0A1J3D0A4|A0A1J3D0A4_NOCCA)	-	SET
Solyc02g089880.3	3.1427	9.20262e-09	3.13387e-08	Hexosyltransferase (AHRD V3.3 *** A0A1U8G2N1_CAPAN)	-	Glyco_transf_8
Solyc04g054830.3	3.14243	1.99421e-10	7.62779e-10	Type I inositol polyphosphate 5-phosphatase 5 (AHRD V3.3 *-* A0A199V5W7_ANACO)	Type I inositol polyphosphate 5-phosphatase 5 [Source:Projected from Arabidopsis thaliana (AT5G65090) UniProtKB/Swiss-Prot;Acc:Q66GQ6]	Exo_endo_phos
Solyc09g090150.3	3.13872	0.0123966	0.0218532	Seed storage protein (AHRD V3.11 *** tr|Q2TPW5|Q2TPW5_9ROSI)	-	-
Solyc03g120980.3	3.12987	1.84986e-128	6.19251e-127	Pleiotropic drug resistance transporter 5 (AHRD V3.11 *** tr|I6XGC6|I6XGC6_NICPL)	-	Malic_M
Solyc03g031440.3	3.12356	8.4426e-44	9.36079e-43	NAD(P)H dehydrogenase (Quinone) (AHRD V3.3 *** A0A2G2XZH4_CAPAN)	-	FMN_red
Solyc12g009440.2	3.12295	1.04926e-65	1.69008e-64	DnaJ/Hsp40 cysteine-rich domain superfamily protein (AHRD V3.3 *** Q9SN73_ARATH)	-	-
Solyc03g083900.3	3.11963	1.01832e-29	8.07495e-29	monocopper oxidase-like protein SKU5 (AHRD V3.3 *** A0A2I4GW38_9ROSI)	-	-
Solyc07g040680.3	3.11718	1.53582e-68	2.57825e-67	Heat shock transcription factor (AHRD V3.3 *-* A0A1Y1I763_KLENI)	Heat stress transcription factor A-9 [Source:Projected from Arabidopsis thaliana (AT5G54070) UniProtKB/Swiss-Prot;Acc:Q9LVW2]	HSF_DNA-bind
Solyc09g008920.3	3.11715	3.13126e-151	1.29733e-149	Geranylgeranyl pyrophosphate synthase (AHRD V3.3 *** Q8LAW5_ARATH)	-	-
Solyc09g065910.2	3.11198	8.25592e-31	6.73763e-30	Photosystem II reaction center W protein	-	-
novel.172	3.11134	3.80874e-05	9.41712e-05		- && - && -	-
Solyc09g091050.3	3.10859	5.62744e-99	1.39382e-97	C2 calcium-dependent membrane targeting (AHRD V3.3 *** A0A2U1PUT0_ARTAN)	-	Lipase_3
Solyc12g097000.2	3.10828	0.00147505	0.00302169	Disease resistance protein (TIR-NBS-LRR class) family (AHRD V3.3 *-* A0A2U1MRL7_ARTAN)	-	TIR
Solyc08g083060.3	3.1062	4.39504e-06	1.19746e-05	Metal-nicotianamine transporter YS.1	YSL1 [Source:Projected from Arabidopsis thaliana (AT4G24120) UniProtKB/TrEMBL;Acc:A0A178V2Q5]	OPT
Solyc04g064610.3	3.1054	1.08323e-17	5.87863e-17	Bidirectional sugar transporter SWEET (AHRD V3.3 *** M1CBD6_SOLTU)	Bidirectional sugar transporter SWEET [Source:UniProtKB/TrEMBL;Acc:K4BT52]	-
Solyc10g008655.1	3.1044	9.01351e-29	6.9694e-28		-	-
Solyc09g072560.3	3.10334	7.87708e-09	2.69828e-08	11S globulin seed storage protein 2 (AHRD V3.11 *** tr|A0A2G2X5V4|A0A2G2X5V4_CAPBA)	-	-
Solyc03g117310.1	3.10318	0.000128397	0.000299955	Sterile alpha motif (SAM) domain-containing protein (AHRD V3.3 *** Q9M8M0_ARATH)	-	-
Solyc03g063030.3	3.10226	0.000123648	0.000289297	Amino acid transporter (AHRD V3.3 *** A0A200R5Q3_9MAGN)	-	Aa_trans
Solyc01g102280.3	3.10141	9.42387e-14	4.29379e-13	Unknown protein	-	-
Solyc02g070020.1	3.09731	0	0	UDP-Glycosyltransferase superfamily protein (AHRD V3.3 *** A0A2U1N3R1_ARTAN)	UDP-glycosyltransferase 91C1 [Source:Projected from Arabidopsis thaliana (AT5G49690) UniProtKB/Swiss-Prot;Acc:Q9LTA3]	UDPGT
Solyc05g005490.3	3.09023	1.05275e-260	8.73935e-259	carbonic anhydrase	Carbonic anhydrase [Source:UniProtKB/TrEMBL;Acc:Q5NE21]	-
Solyc07g063430.3	3.08913	0	0	Peroxisomal membrane 22 kDa (Mpv17/PMP22) family protein (AHRD V3.3 *** A0A2U1KPZ4_ARTAN)	-	Mpv17_PMP22
Solyc03g032060.1	3.08078	2.39604e-30	1.93588e-29	RING/U-box superfamily protein (AHRD V3.3 *** A0A2U1LI04_ARTAN)	-	-
Solyc10g008470.3	3.08047	5.26178e-33	4.52725e-32	ELMO/CED-12 family protein (AHRD V3.3 *** A0A1P8APM3_ARATH)	-	-
Solyc11g008030.2	3.07621	2.58358e-45	2.95715e-44	monocopper oxidase-like protein SKU5 (AHRD V3.3 *** A0A2I4GW01_9ROSI)	-	Ras
Solyc09g066360.1	3.07478	8.72547e-11	3.40412e-10	Ethylene Response Factor C.3	-	AP2
Solyc06g074600.1	3.07302	0.00217288	0.00434327	DNA-directed RNA polymerase subunit beta'' (AHRD V3.11 *-* tr|A0A2G2ZTM2|A0A2G2ZTM2_CAPAN)	-	-
novel.1045	3.06844	2.73534e-10	1.03681e-09		- && Q9SCU9.1 RecName: Full=Beta-galactosidase 13; Short=Lactase 13; Flags: Precursor && -	-
Solyc12g098130.1	3.06738	1.99492e-06	5.6072e-06	glycine-rich protein 5-like (AHRD V3.3 *-* XP_010314856.1)	-	-
Solyc02g085700.2	3.0662	3.31263e-87	7.26055e-86	geranylgeranyl pyrophosphate synthetase	-	-
Solyc02g084840.3	3.06588	0.00431953	0.00824713	Dehydrin (AHRD V3.3 *** A0A2R4KWH2_9SOLN)	-	-
Solyc09g015830.2	3.06336	9.15069e-254	7.35397e-252	Receptor protein kinase-like protein (AHRD V3.3 *** Q8VZH5_CAPAN)	-	Pkinase_Tyr
Solyc12g007000.2	3.06287	4.7598e-244	3.59571e-242	DUF538 domain-containing protein (AHRD V3.3 *** A0A1Q3D0V4_CEPFO)	-	-
Solyc10g085255.1	3.06258	0.000980356	0.00205682		-	-
Solyc04g005380.3	3.06166	0.0172734	0.0296634	Ninja-family protein AFP3 (AHRD V3.3 *** A0A2G3CFM6_CAPCH)	-	-
Solyc01g088660.3	3.05623	5.10801e-94	1.20086e-92	FCS-Like Zinc finger 3 (AHRD V3.3 *** FLZ3_ARATH)	FCS-Like Zinc finger 3 [Source:Projected from Arabidopsis thaliana (AT2G44670) UniProtKB/Swiss-Prot;Acc:O80506]	-
Solyc02g068270.3	3.05534	3.7303e-15	1.82986e-14	transmembrane protein (AHRD V3.3 *** AT3G51510.1)	-	-
Solyc10g074790.2	3.05249	2.89884e-239	2.11924e-237	Auxin efflux carrier family protein (AHRD V3.3 *** A0A2K3N023_TRIPR)	Protein PIN-LIKES 6 [Source:Projected from Arabidopsis thaliana (AT5G01990) UniProtKB/Swiss-Prot;Acc:Q9LZN2]	-
Solyc01g009990.3	3.05185	2.46208e-227	1.6706e-225	Peptidyl-prolyl cis-trans isomerase (AHRD V3.3 *** A0A2G3DGA1_CAPCH)	Peptidyl-prolyl cis-trans isomerase [Source:UniProtKB/TrEMBL;Acc:K4ATJ4]	Pro_isomerase
Solyc06g009630.1	3.05074	3.48028e-191	1.99176e-189	Calvin cycle protein cp12 chloroplastic-like (AHRD V3.3 *-* A0A2K3LA45_TRIPR)	-	-
Solyc04g007890.3	3.04889	1.23193e-104	3.28461e-103	Hmg-y-related protein a (AHRD V3.3 *-* A0A314LC60_NICAT)	-	-
Solyc06g059805.1	3.04689	8.1364e-05	0.000193876		-	-
Solyc07g049690.3	3.04574	2.0004e-238	1.45305e-236	hydroperoxide lyase	Fatty acid hydroperoxide lyase, chloroplastic [Source:UniProtKB/Swiss-Prot;Acc:K4CF70]	p450
Solyc06g059990.3	3.04383	0.00275792	0.00543125	Alkyl transferase (AHRD V3.11 *** tr|K7W9N9|K7W9N9_SOLLC)	-	Prenyltransf
Solyc06g075990.3	3.04136	0.0164478	0.0283659		DSI-1VOC [Source:Projected from Arabidopsis thaliana (AT1G07645) UniProtKB/TrEMBL;Acc:A0A178W443]	-
novel.483	3.04055	2.63656e-16	1.35187e-15		- && - && -	-
Solyc04g078810.3	3.03588	4.3341e-37	4.08924e-36	Remorin family protein (AHRD V3.3 *** A0A2U1MLE0_ARTAN)	-	-
Solyc11g071510.2	3.03427	1.27137e-75	2.38915e-74	Glycosyl hydrolase (AHRD V3.3 *-* D9ZCE7_9CARY)	-	-
Solyc12g096670.2	3.03282	3.20958e-164	1.49055e-162	Ankyrin repeat-containing protein (AHRD V3.3 *** A0A2G3B4V0_CAPCH)	-	-
Solyc01g103060.3	3.02725	0.0139589	0.0243854		Lipid transfer-like protein VAS [Source:Projected from Arabidopsis thaliana (AT5G13900) UniProtKB/Swiss-Prot;Acc:Q9FFY3]	-
Solyc12g013690.2	3.02584	0	0	Monooxygenase (AHRD V3.3 *** Q8H9C4_SOLTU)	-	FAD_binding_3
Solyc08g080780.3	3.02472	1.51525e-13	6.83932e-13	Myosin heavy chain-related protein (AHRD V3.3 *** Q9C8T4_ARATH)	-	-
Solyc02g082670.3	3.02323	4.39686e-147	1.74817e-145	WUSCHEL-related homeobox 13 (AHRD V3.3 *** A0A1U8FNS5_CAPAN)	WOX13 [Source:Projected from Arabidopsis thaliana (AT4G35550) UniProtKB/TrEMBL;Acc:A0A178UZQ1]	Homeobox
Solyc08g076650.3	3.02291	2.641e-57	3.74783e-56	Trehalose-6-phosphate synthase (AHRD V3.3 *** E5GC29_CUCME)	Alpha,alpha-trehalose-phosphate synthase [UDP-forming] 5 [Source:Projected from Arabidopsis thaliana (AT4G17770) UniProtKB/Swiss-Prot;Acc:O23617]	-
Solyc06g073090.3	3.0214	3.92386e-49	4.80423e-48	chloroplast-specific ribosomal protein chloroplast-specific ribosomal protein	Chloroplast-specific ribosomal protein [Source:UniProtKB/TrEMBL;Acc:Q672Q2]	-
Solyc09g061890.3	3.01932	0.00868382	0.0157416	Pectate lyase (AHRD V3.3 *** A0A2G2VZE8_CAPBA)	Pectate lyase [Source:UniProtKB/TrEMBL;Acc:K4CU19]	-
Solyc02g081485.1	3.01647	2.42119e-20	1.44856e-19		-	Pkinase
Solyc09g059970.3	3.01299	2.32085e-22	1.48204e-21	Small ubiquitin-related modifier (AHRD V3.3 *** A0A218VRF2_PUNGR)	Small ubiquitin-related modifier [Source:UniProtKB/TrEMBL;Acc:Q9SMD1]	-
Solyc07g064790.3	3.00925	0.000669538	0.00143636	Threonine--tRNA ligase	-	-
Solyc01g010390.3	3.00904	0.0188282	0.0320685	Beta-glucosidase 34 (AHRD V3.3 *** A0A2G3DFM9_CAPCH)	-	Glyco_hydro_1
Solyc09g089580.3	3.00447	0	0	2-oxoglutarate (2OG) and Fe(II)-dependent oxygenase superfamily protein (AHRD V3.3 *** A0A2U1QA13_ARTAN)	-	2OG-FeII_Oxy
Solyc03g120850.3	2.99998	3.07159e-108	8.47885e-107	Chaperonin 60 beta (AHRD V3.11 *** tr|A0A2U1NW26|A0A2U1NW26_ARTAN)	-	-
Solyc02g081420.3	2.99709	2.07649e-21	1.29213e-20	P-loop containing nucleoside triphosphate hydrolase (AHRD V3.3 *** A0A2U1NM30_ARTAN)	-	-
Solyc07g045340.3	2.99015	0	0		-	-
Solyc02g091000.3	2.98688	7.32188e-34	6.41918e-33	Late embryogenesis abundant protein (AHRD V3.11 *** tr|A0A200QZD5|A0A200QZD5_9MAGN)	-	-
Solyc04g078060.1	2.97538	5.15904e-44	5.75957e-43	transmembrane protein (AHRD V3.3 *** AT1G75810.1)	-	-
Solyc04g005450.3	2.97477	5.37917e-166	2.52398e-164	Purple acid phosphatase (AHRD V3.3 *** A0A2G3CFK1_CAPCH)	Purple acid phosphatase [Source:UniProtKB/TrEMBL;Acc:K4BNF1]	Metallophos
Solyc09g091240.3	2.97106	8.1687e-34	7.15329e-33	GDT1-like protein 2	Protein PAM71-homolog, chloroplastic [Source:Projected from Arabidopsis thaliana (AT4G13590) UniProtKB/Swiss-Prot;Acc:Q9T0H9]	-
Solyc01g104710.3	2.97062	1.97009e-149	7.93039e-148	thionin-like protein (AHRD V3.3 -** AT1G25275.2)	-	-
Solyc12g070113.1	2.96622	5.47933e-08	1.76816e-07		-	-
Solyc02g021220.1	2.9654	3.5932e-86	7.80006e-85	Subtilisin-like protease (AHRD V3.3 *** A0A1J3JRH1_NOCCA)	-	Peptidase_S8
Solyc03g117280.3	2.9641	1.55074e-130	5.34921e-129	envelope glycoprotein B (AHRD V3.3 *** AT1G80540.1)	-	-
Solyc11g005390.2	2.96122	0.00125707	0.00259793	transmembrane protein (AHRD V3.3 *** AT3G18800.1)	-	-
Solyc07g042400.2	2.95833	2.88714e-29	2.26641e-28	Unknown protein	-	-
Solyc10g083650.1	2.95286	1.33648e-123	4.23617e-122	Peroxiredoxin-2E	-	-
Solyc04g076850.3	2.95238	1.11318e-261	9.275e-260	entire	Auxin-responsive protein [Source:UniProtKB/TrEMBL;Acc:K4BUC3]	-
Solyc09g014620.3	2.95184	0	0	High mobility group protein (AHRD V3.3 *-* Q4ZH67_CUCSA)	high mobility group B1 [Source:Projected from Arabidopsis thaliana (AT3G51880) TAIR;Acc:AT3G51880]	HMG_box
Solyc00g007220.3	2.94971	2.60064e-109	7.24057e-108		-	-
Solyc01g106090.3	2.94625	1.57355e-82	3.2302e-81	PsbP domain-containing protein 1	-	-
Solyc01g088100.3	2.94624	1.72838e-47	2.04865e-46	Zinc finger transcription factor 12	-	RRM_1
Solyc02g071760.3	2.9443	2.02934e-13	9.10709e-13	oil body-associated protein 2A-like (AHRD V3.3 *** A0A2I4FEE8_9ROSI)	-	-
Solyc12g049030.1	2.94301	0.000682853	0.00146271	Fatty acid desaturase (AHRD V3.3 *** A0A200QRI1_9MAGN)	-	-
novel.62	2.94203	2.92658e-31	2.41182e-30		- && - && -	-
Solyc04g071990.3	2.94133	2.82791e-186	1.5406e-184	Protein GIGANTEA (AHRD V3.3 *** A0A2G2ZPW3_CAPAN)	-	-
Solyc05g056300.3	2.93885	4.96589e-41	5.16011e-40		-	-
Solyc09g010650.1	2.93878	2.91572e-24	1.97663e-23	RING/U-box superfamily protein (AHRD V3.3 *-* A0A2U1QK74_ARTAN)	-	-
Solyc06g051400.3	2.93584	9.9192e-53	1.29046e-51	omega-3 fatty acid desaturase	Omega-3 fatty acid desaturase [Source:UniProtKB/TrEMBL;Acc:Q7X7I9]	-
Solyc02g083810.3	2.9353	1.61989e-23	1.07533e-22	Ferredoxin--NADP reductase	-	NAD_binding_1
Solyc12g044240.2	2.93292	8.06828e-14	3.69248e-13	Dynein light chain (AHRD V3.3 *** A0A2G3D067_CAPCH)	-	-
Solyc11g067250.2	2.93123	7.88354e-36	7.19262e-35	Poly [ADP-ribose] polymerase (AHRD V3.11 *** tr|A0A2G2Y1R0|A0A2G2Y1R0_CAPAN)	Poly [ADP-ribose] polymerase [Source:UniProtKB/TrEMBL;Acc:K4D9Y2]	WGR
Solyc01g080460.3	2.92891	0	0	Pyruvate	-	-
Solyc07g005760.3	2.92802	2.21774e-113	6.46024e-112	hydroxycinnamoyl CoA quinate transferase	Hydroxycinnamoyl-CoA:quinate hydroxycinnamoyl transferase [Source:UniProtKB/TrEMBL;Acc:K4CB47]	-
Solyc08g066940.3	2.92393	0.00359129	0.00693858	Protein NRT1/ PTR FAMILY 1.2 (AHRD V3.3 *** A0A1J3FWJ0_NOCCA)	-	-
Solyc03g115990.2	2.92321	2.56008e-139	9.48025e-138	Malate dehydrogenase (AHRD V3.3 *** O48906_MEDSA)	-	-
Solyc02g063490.3	2.92291	0	0	Malate dehydrogenase (AHRD V3.3 *** A0A2G2XBH7_CAPBA)	Malate dehydrogenase [Source:UniProtKB/TrEMBL;Acc:K4B6N4]	-
Solyc07g064970.3	2.91868	3.04391e-69	5.17511e-68	65-kDa microtubule-associated protein 1-like (AHRD V3.3 *** Q9FEV9_TOBAC)	-	-
Solyc07g007790.3	2.9155	0	0	sucrose-phosphate synthase	Sucrose-phosphate synthase 1 [Source:Projected from Arabidopsis thaliana (AT5G20280) UniProtKB/Swiss-Prot;Acc:Q94BT0]	Glycos_transf_1
Solyc03g093360.3	2.91472	0.0109437	0.0194813	PLAT/LH2 domain (AHRD V3.3 *** A0A200QDT2_9MAGN)	-	-
Solyc05g052980.3	2.91225	9.34591e-139	3.44401e-137		-	PP2C
Solyc05g014310.3	2.91192	1.59739e-84	3.38017e-83	multidrug resistance protein (AHRD V3.3 *** AT1G67700.4)	Protein HHL1, chloroplastic [Source:Projected from Arabidopsis thaliana (AT1G67700) UniProtKB/Swiss-Prot;Acc:Q8LDL0]	-
Solyc03g111100.1	2.9113	9.18511e-146	3.62021e-144	At3g48510 (AHRD V3.3 *** Q9SMP6_ARATH)	-	-
Solyc12g009560.2	2.89931	2.31541e-305	2.44066e-303	EIN3-binding F-box protein 1	EIN3-binding F-box protein 1 [Source:UniProtKB/TrEMBL;Acc:Q2PQJ1]	-
Solyc02g077850.3	2.89588	1.48161e-10	5.70953e-10	Leucine-rich repeat receptor-like serine/threonine-protein kinase (AHRD V3.3 *** A0A0A7LUM7_ALBBR)	-	-
Solyc06g043036.1	2.89135	0.000429612	0.000943074		-	-
Solyc11g067060.2	2.89081	1.23596e-41	1.30524e-40	Protein-tyrosine phosphatase (AHRD V3.3 *** Q67YE7_ARATH)	-	LMWPc
Solyc06g050980.3	2.89051	3.21734e-285	3.0896e-283	Ferritin (AHRD V3.3 *** A0A2G2WIC5_CAPBA)	Ferritin [Source:UniProtKB/TrEMBL;Acc:K4C5P1]	Ferritin
Solyc07g054450.3	2.88909	5.82995e-130	1.98087e-128	protein ULTRAPETALA 1-like (AHRD V3.3 *** A0A2I4DNL4_9ROSI)	-	-
Solyc10g038080.2	2.88723	2.68591e-54	3.59332e-53	Shikimate dehydrogenase (NADP(+)) (AHRD V3.3 *** A0A1G1USV4_9BACI)	-	-
Solyc01g097500.3	2.88389	4.54571e-102	1.18277e-100	LSTK-1-like kinase	-	Pkinase
Solyc01g087970.3	2.88068	1.50707e-127	5.00804e-126	Carboxypeptidase (AHRD V3.3 *** A0A2G2XQG5_CAPBA)	-	Peptidase_S10
Solyc11g007880.1	2.87807	0.00380048	0.00731591	Self-pruning interacting protein.1	Self-pruning interacting protein 1 [Source:UniProtKB/TrEMBL;Acc:Q9FR57]	-
Solyc09g097910.3	2.87614	2.62549e-18	1.4548e-17	30S ribosomal protein s1-like (AHRD V3.11 *** tr|A0A2K3PDC1|A0A2K3PDC1_TRIPR)	-	S1
Solyc05g010450.1	2.87613	1.79643e-72	3.20571e-71	micronuclear linker histone polyprotein-like protein (AHRD V3.3 *-* AT3G25590.1)	-	-
Solyc03g006120.3	2.87417	1.02956e-09	3.75974e-09		-	-
Solyc03g080060.1	2.87312	4.11604e-05	0.000101382	L-type lectin-domain containing receptor kinase VIII.2-like (AHRD V3.3 *** A0A2I4F917_9ROSI)	-	Pkinase_Tyr
Solyc04g050750.1	2.87238	0.00644078	0.0119215		-	AP2
Solyc01g068560.3	2.87069	1.69025e-08	5.66324e-08	protein LNK2 isoform .1	-	-
Solyc06g009790.3	2.86917	3.23537e-15	1.59191e-14	Pectin lyase-like superfamily protein (AHRD V3.3 *** A0A2U1PV10_ARTAN)	-	-
Solyc12g088410.2	2.86376	2.639e-14	1.23902e-13	Glycosyl hydrolase family 35 protein Chr5:27095-27423 REVERSE LENGTH=81 201606 (AHRD V3.11 --* AT5G01075.1)	-	-
Solyc05g015370.2	2.86276	5.95175e-08	1.91407e-07	DNA-binding HORMA (AHRD V3.3 *-* A0A200QG98_9MAGN)	-	HORMA
Solyc11g012320.2	2.85947	0	0	induced stolen tip protein TUB8-like isoform.1	-	-
Solyc04g071420.3	2.85694	5.8907e-26	4.21538e-25	Thioredoxin superfamily protein (AHRD V3.3 *** AT2G31840.2)	Thioredoxin-like fold domain-containing protein MRL7L, chloroplastic [Source:Projected from Arabidopsis thaliana (AT2G31840) UniProtKB/Swiss-Prot;Acc:Q9SKB6]	-
Solyc10g080670.2	2.85568	4.89845e-274	4.38789e-272	Transmembrane protein	-	-
Solyc01g104130.3	2.85245	8.28072e-190	4.69165e-188	2-oxoglutarate (2OG) and Fe(II)-dependent oxygenase superfamily protein (AHRD V3.3 *** A0A2U1N614_ARTAN)	-	-
Solyc07g007160.3	2.85107	2.40543e-07	7.33804e-07	RING/U-box superfamily protein (AHRD V3.3 *-* A0A1P8AQV3_ARATH)	-	-
Solyc11g071520.2	2.85067	7.19669e-11	2.82129e-10	Glucan endo-1	-	-
Solyc02g083250.3	2.84772	1.78759e-190	1.01534e-188	Cellular retinaldehyde-binding/triple function	-	-
Solyc02g081190.3	2.84626	9.87889e-09	3.35912e-08	1-aminocyclopropane-1-carboxylate oxidase 2 (AHRD V3.11 *** tr|Q7Y257|Q7Y257_BETPN)	-	2OG-FeII_Oxy
Solyc03g032030.3	2.845	1.72053e-17	9.26407e-17		-	Mito_carr
Solyc05g056450.3	2.84404	0.0130558	0.022903	Eukaryotic aspartyl protease family protein (AHRD V3.3 *** A0A061DK44_THECC)	-	-
Solyc04g045475.1	2.84248	4.08423e-33	3.52077e-32		-	-
novel.312	2.84186	0.00712429	0.013099		- && - && -	-
Solyc12g055720.2	2.83543	2.99635e-92	6.88704e-91	protein STRUBBELIG-RECEPTOR FAMILY 6-like (AHRD V3.3 *** A0A1U8F6E1_CAPAN)	-	Pkinase_Tyr
Solyc11g027773.1	2.83428	0.0117359	0.020779		-	-
Solyc06g050760.1	2.83099	6.8309e-64	1.0706e-62	Wound-induced protein.1	-	-
Solyc03g063600.3	2.83087	3.6378e-236	2.60074e-234	Guanylate kinase.1	-	-
Solyc03g112150.1	2.82782	1.02328e-91	2.33776e-90	Elongation factor Tu (AHRD V3.3 *** A0A2G3CY71_CAPCH)	Elongation factor Tu [Source:UniProtKB/TrEMBL;Acc:K4BK69]	GTP_EFTU
Solyc09g007020.2	2.82729	3.78652e-09	1.32572e-08	Pathogenesis-related protein.1	-	SCP
Solyc03g032090.1	2.82592	1.14983e-72	2.06322e-71	Amino acid transporter (AHRD V3.3 *** A0A200PYH9_9MAGN)	-	Aa_trans
Solyc02g080630.3	2.82574	0	0	Lactoylglutathione lyase (AHRD V3.3 *** A0A1U8FLK7_CAPAN)	-	Glyoxalase
Solyc03g025795.1	2.82349	2.78955e-147	1.11106e-145		-	-
Solyc02g080280.2	2.82105	0.0070032	0.012892		-	-
Solyc10g085890.1	2.82001	2.38458e-70	4.11904e-69	Unknown protein	-	-
Solyc02g087660.3	2.8171	1.17887e-11	4.83736e-11	SlPIN8	-	-
Solyc01g108400.3	2.81638	6.41532e-112	1.83574e-110	CDPK-related protein kinase (AHRD V3.3 *** A0A2G3AU42_CAPCH)	-	Pkinase
Solyc05g006040.3	2.81631	0.00873581	0.015827		-	-
Solyc11g072380.2	2.81506	4.97728e-20	2.9398e-19	Cupin.1	-	-
Solyc12g005420.2	2.81363	0.0012093	0.00250538	B-box zinc finger protein 22 (AHRD V3.3 *** A0A1U8E1E2_CAPAN)	-	zf-B_box
Solyc02g084440.3	2.81349	4.57744e-71	8.01069e-70	Fructose-bisphosphate aldolase (AHRD V3.3 *** A0A2G3AA97_CAPAN)	-	-
Solyc01g067800.3	2.81308	4.6918e-23	3.07047e-22	Zinc finger protein (AHRD V3.3 *** A0A2K3PE50_TRIPR)	-	-
Solyc10g031550.1	2.81118	0.0040908	0.00784148		-	-
Solyc04g076860.3	2.81034	9.52992e-07	2.75973e-06	Zinc finger (C3HC4-type RING finger) family protein (AHRD V3.3 *** A0A2K3NFC1_TRIPR)	E3 ubiquitin-protein ligase WAV3 [Source:Projected from Arabidopsis thaliana (AT5G49665) UniProtKB/Swiss-Prot;Acc:Q9LTA6]	-
Solyc01g104110.3	2.80476	1.9823e-33	1.72258e-32	11-S seed storage protein (AHRD V3.11 *** tr|A0A2U1KM33|A0A2U1KM33_ARTAN)	-	-
Solyc01g099260.3	2.80355	2.40694e-29	1.89207e-28	Chaperone protein DnaJ (AHRD V3.3 *** A0A1J3IQ23_NOCCA)	-	DnaJ
Solyc02g068930.3	2.79977	1.78075e-06	5.03268e-06	Cytochrome c6	-	-
Solyc04g072780.3	2.79848	5.93311e-05	0.000143702		-	-
Solyc05g005710.3	2.79822	0	0	spermidine synthase	Spermidine synthase [Source:UniProtKB/Swiss-Prot;Acc:Q9ZS45]	-
Solyc01g112230.3	2.79481	1.67067e-08	5.60094e-08	Plant EC metallothionein-like protein (AHRD V3.3 *** A0A200PQZ1_9MAGN)	-	-
Solyc07g064160.3	2.79473	3.45951e-99	8.5968e-98	Thiamine thiazole synthase	Thiamine thiazole synthase, chloroplastic [Source:UniProtKB/TrEMBL;Acc:K4CH99]	-
Solyc02g021680.3	2.78577	3.24326e-63	5.03438e-62	WRKY transcription factor 35	-	WRKY
Solyc07g053290.3	2.78564	1.96078e-22	1.25564e-21	bHLH transcription factor 054	-	HLH
Solyc08g043180.3	2.78139	1.87034e-16	9.65545e-16	Photosystem II reaction center PsbP family protein (AHRD V3.3 *** A0A0F7GYT8_9ROSI)	-	-
Solyc09g065760.3	2.78079	6.27986e-19	3.55624e-18	DUF506 domain-containing protein (AHRD V3.3 *** A0A1Q3CFM9_CEPFO)	-	-
Solyc11g008260.2	2.78068	3.85741e-06	1.05653e-05	Cysteine proteinase 15A (AHRD V3.3 *** A0A1U8EZ26_CAPAN)	Probable cysteine protease RD19D [Source:Projected from Arabidopsis thaliana (AT3G54940) UniProtKB/Swiss-Prot;Acc:Q8VYS0]	Peptidase_C1
Solyc02g068300.3	2.77368	0.0176693	0.0302767	Lectin-receptor kinase (AHRD V3.3 *** A0A2U1KV35_ARTAN)	Clade XVI lectin receptor kinase [Source:UniProtKB/TrEMBL;Acc:K4B7G2]	Pkinase_Tyr
Solyc04g009630.3	2.77253	3.72687e-39	3.69799e-38	Alpha-glucosidase (AHRD V3.3 *** A0A2G2X9Q1_CAPBA)	-	Glyco_hydro_31
Solyc06g073520.3	2.77005	4.76877e-26	3.42876e-25	Solute carrier family 35 protein (DUF914) (AHRD V3.3 *** A0A1I9LLD6_ARATH)	-	-
Solyc09g082980.3	2.76701	7.12102e-80	1.41565e-78	DUF506 domain-containing protein (AHRD V3.3 *** A0A1Q3BNU4_CEPFO)	-	-
Solyc09g091430.3	2.76671	2.46559e-21	1.53173e-20	Pectate lyase (AHRD V3.11 *-* tr|A0A2G2W1U1|A0A2G2W1U1_CAPBA)	Pectate lyase [Source:UniProtKB/TrEMBL;Acc:K4CWG9]	-
Solyc01g087540.3	2.76665	1.97229e-06	5.54772e-06	DUF642 domain-containing protein (AHRD V3.11 *** tr|A0A1Q3AUQ6|A0A1Q3AUQ6_CEPFO)	-	-
Solyc02g091930.3	2.7645	1.06656e-09	3.89171e-09	Homeobox-leucine zipper protein HOX27 (AHRD V3.3 *** A0A2G3D8F8_CAPCH)	-	Homeobox
Solyc11g062360.2	2.76409	5.58228e-11	2.20058e-10	transferring glycosyl group transferase (AHRD V3.3 *** AT5G12260.1)	-	-
Solyc03g006330.3	2.74757	2.9769e-11	1.19218e-10	Leucine-rich repeat receptor-like serine/threonine-protein kinase (AHRD V3.11 *** tr|A0A0A7LUM7|A0A0A7LUM7_ALBBR)	-	-
Solyc06g005813.1	2.74722	7.03989e-86	1.51948e-84		-	-
Solyc02g078390.3	2.74664	0	0	DNA mismatch repair protein MutS (AHRD V3.3 *** A0A200PQX6_9MAGN)	-	Amidohydro_1
Solyc06g072135.1	2.74622	3.56454e-27	2.64516e-26		-	-
Solyc10g008870.3	2.74531	1.55371e-254	1.25309e-252	Transcription elongation factor.1	-	-
Solyc01g096660.3	2.74471	2.55487e-125	8.29527e-124	proline-rich family protein (AHRD V3.3 *** AT5G07020.1)	-	-
Solyc07g006880.1	2.7437	4.45967e-156	1.9325e-154	Zinc finger protein 7 (AHRD V3.3 *** A0A2G2YZK1_CAPAN)	Zinc finger protein 2 [Source:Projected from Arabidopsis thaliana (AT5G57520) UniProtKB/Swiss-Prot;Acc:Q39261]	-
Solyc03g063560.3	2.74316	8.41315e-123	2.64448e-121	Glutamate synthase (AHRD V3.3 *** W7TEE5_9STRA)	-	GATase_2
Solyc11g006750.1	2.74265	3.81922e-133	1.33986e-131	F1F0-ATPase inhibitor protein (AHRD V3.3 --* AT5G04750.1)	-	-
Solyc02g078160.3	2.74162	1.3489e-210	8.53911e-209	DUF506 domain-containing protein (AHRD V3.3 *** A0A1Q3CKJ0_CEPFO)	-	-
Solyc02g070880.1	2.74084	2.05417e-68	3.43317e-67	Helix-loop-helix DNA-binding	-	-
Solyc11g010625.1	2.74001	1.22042e-83	2.54212e-82		-	-
Solyc03g120310.3	2.7387	3.49269e-38	3.38224e-37	UDP-Glycosyltransferase superfamily protein (AHRD V3.3 *-* A0A2U1N689_ARTAN)	-	Glycos_transf_1
Solyc09g082210.3	2.73869	4.95891e-117	1.51461e-115		-	-
Solyc01g110000.3	2.73554	5.15031e-16	2.61122e-15	Beta-galactosidase (AHRD V3.3 *** A0A2G3BW46_CAPCH)	Beta-galactosidase [Source:UniProtKB/TrEMBL;Acc:K4B3L3]	-
Solyc12g006620.2	2.73294	1.45708e-31	1.21092e-30	Zinc finger transcription factor 72	-	-
Solyc02g030230.3	2.73258	3.06823e-27	2.2806e-26		-	-
Solyc05g010240.3	2.73	0.00497233	0.00938832	Chaperonin-60 beta4 (AHRD V3.3 *** A0A0F7J500_9ROSI)	-	-
Solyc08g023440.3	2.72896	7.95289e-27	5.83856e-26	Early-responsive to dehydration stress protein (ERD4) (AHRD V3.3 *** A0A2U1KBS2_ARTAN)	Hyperosmolality-gated Ca2+ permeable channel 3.1 [Source:Projected from Arabidopsis thaliana (AT1G30360) UniProtKB/TrEMBL;Acc:A0A097NUQ9]	-
Solyc06g064940.3	2.728	2.10355e-85	4.50593e-84	Patellin-5 (AHRD V3.3 *** A0A2G2WKZ3_CAPBA)	-	CRAL_TRIO_N
Solyc03g005210.3	2.72691	5.63062e-06	1.52021e-05	Bifunctional inhibitor/lipid-transfer protein/seed storage 2S albumin superfamily protein (AHRD V3.3 *** A0A2U1Q1B8_ARTAN)	-	-
Solyc08g079900.2	2.72563	0.0147562	0.0256635	Subtilisin-like protease (AHRD V3.3 *** Q9LWA4_SOLLC)	-	Peptidase_S8
Solyc09g010970.3	2.71205	1.2441e-09	4.51699e-09	Carbonic anhydrase (AHRD V3.11 *** tr|A0A2G2VYB2|A0A2G2VYB2_CAPBA)	-	-
Solyc01g057000.3	2.70762	1.22973e-196	7.27662e-195	Universal stress protein	-	Usp
Solyc10g006950.1	2.7072	2.07866e-08	6.91555e-08	Unknown protein	-	-
Solyc12g013650.2	2.70648	4.00097e-05	9.86766e-05	DUF1218 domain-containing protein (AHRD V3.3 *** A0A1Q3DB07_CEPFO)	-	-
Solyc03g116340.3	2.70148	2.21476e-227	1.5073e-225	bHLH transcription factor 025	Transcription factor bHLH47 [Source:Projected from Arabidopsis thaliana (AT3G47640) UniProtKB/Swiss-Prot;Acc:Q9SN74]	-
Solyc10g007320.3	2.70144	8.88325e-48	1.05958e-46	Uroporphyrinogen decarboxylase (AHRD V3.3 *** A0A1U8EDS3_CAPAN)	Uroporphyrinogen decarboxylase [Source:UniProtKB/TrEMBL;Acc:K4CXR1]	-
Solyc05g023720.1	2.70102	0.000255464	0.000577399	Cytochrome f (AHRD V3.3 *** I6N969_DATST)	-	-
Solyc09g010360.3	2.69893	0.000320577	0.000714942	WAT1-related protein (AHRD V3.3 *** K4CR63_SOLLC)	WAT1-related protein [Source:UniProtKB/TrEMBL;Acc:K4CR63]	DUF6
Solyc10g012420.3	2.69835	7.48553e-89	1.66809e-87	mesoderm induction early response protein (AHRD V3.3 *** AT4G00355.3)	-	-
Solyc01g008700.3	2.69751	1.8153e-41	1.90729e-40		-	-
Solyc07g052690.3	2.69491	0.000958649	0.00201464	Beta-amylase (AHRD V3.3 *** A0A2G3BZU4_CAPCH)	-	-
Solyc02g084590.3	2.69221	0.000121928	0.000285489	GATA transcription factor (AHRD V3.3 *** K4BAX4_SOLLC)	-	GATA
Solyc01g010170.2	2.69107	1.49389e-12	6.40728e-12	beta-glucosidase 40 (AHRD V3.3 --* XP_004228406.1)	-	-
Solyc11g045220.2	2.68657	7.1294e-36	6.52032e-35	Pentatricopeptide repeat (AHRD V3.3 *** A0A200QEC7_9MAGN)	-	-
Solyc06g005590.3	2.68254	5.84359e-20	3.4434e-19	Telomere repeat-binding protein 4 (AHRD V3.3 *-* A0A2G3C540_CAPCH)	-	-
Solyc03g118240.3	2.67776	2.30553e-13	1.0318e-12	Magnesium-protoporphyrin IX methyltransferase (AHRD V3.11 *** tr|A0A1P8B4G1|A0A1P8B4G1_ARATH)	-	-
Solyc01g011510.3	2.6771	1.09838e-28	8.4813e-28	Aldehyde dehydrogenase (AHRD V3.3 *** A0A200Q0A3_9MAGN)	Aldehyde dehydrogenase [Source:UniProtKB/TrEMBL;Acc:K4ATY6]	Aldedh
Solyc04g007210.3	2.67586	4.79699e-13	2.11547e-12	Zinc finger protein CONSTANS-LIKE 7 (AHRD V3.3 *** A0A2G2VK65_CAPBA)	-	CCT
Solyc07g006850.2	2.67361	1.73252e-12	7.40412e-12	Xyloglucan endotransglucosylase/hydrolase (AHRD V3.3 *** A0A2G2WAC4_CAPBA)	-	-
Solyc09g008980.2	2.67204	2.92322e-06	8.09395e-06	plant/protein (AHRD V3.3 *** AT3G10020.1)	-	-
Solyc05g056295.1	2.6716	1.70181e-92	3.9235e-91		Biotin carboxyl carrier protein of acetyl-CoA carboxylase [Source:UniProtKB/TrEMBL;Acc:Q84T86]	Biotin_lipoyl
Solyc01g005120.3	2.66952	0.0020333	0.00408047	Xyloglucan endotransglucosylase/hydrolase (AHRD V3.3 *** A0A2G3AYH1_CAPCH)	-	-
Solyc02g079770.3	2.66777	1.00685e-89	2.27273e-88	Multiple organellar RNA editing factor 9	-	-
Solyc07g005830.3	2.66568	5.28022e-46	6.11162e-45	Translation initiation factor IF-3 (AHRD V3.3 *** A0A2G2WAV7_CAPBA)	Translation initiation factor IF-3 [Source:UniProtKB/TrEMBL;Acc:K4CB54]	-
novel.737	2.66526	0.00287201	0.00563633		- && - && -	-
Solyc08g061130.3	2.66222	5.41032e-42	5.75382e-41	Transcription factor HY5 (AHRD V3.3 *** A0A1U8E2N7_CAPAN)	Transcription factor HY5 [Source:UniProtKB/Swiss-Prot;Acc:Q9SM50]	bZIP_1
Solyc03g083570.3	2.66005	8.65824e-27	6.34611e-26	Protein LOW PSII ACCUMULATION 2	Protein LOW PSII ACCUMULATION 2, chloroplastic [Source:Projected from Arabidopsis thaliana (AT5G51545) UniProtKB/Swiss-Prot;Acc:F4KDA6]	-
Solyc01g094080.3	2.65951	3.07964e-53	4.03433e-52	Cytochrome P450 (AHRD V3.3 *** A0A200PMP8_9MAGN)	-	p450
Solyc12g007310.2	2.6584	1.41231e-137	5.1376e-136	Lactoylglutathione lyase (AHRD V3.3 *** A0A2G3BNM5_CAPCH)	-	Glyoxalase
Solyc05g009080.3	2.65661	0.00547645	0.0102615	Cyclase/dehydrase family protein (AHRD V3.11 *** tr|A0A2K3P6S6|A0A2K3P6S6_TRIPR)	-	-
Solyc04g054310.3	2.65397	2.39017e-168	1.1428e-166	Alanine-glyoxylate aminotransferase 2 (AHRD V3.3 *** A0A2U1PRH4_ARTAN)	-	Aminotran_3
Solyc02g090840.3	2.65191	0	0	DUF1685 domain-containing protein (AHRD V3.3 *** A0A1Q3CQK4_CEPFO)	-	-
Solyc09g008790.3	2.64919	4.56221e-25	3.17547e-24	SRSF protein kinase.1	Ser/arg-rich protein kinase 4 [Source:Projected from Arabidopsis thaliana (AT3G53030) UniProtKB/TrEMBL;Acc:F4J982]	Pkinase
Solyc02g071090.3	2.64603	9.36025e-56	1.2872e-54	Purine permease (AHRD V3.3 *** A0A2U1LZ22_ARTAN)	-	-
Solyc07g065980.3	2.64588	4.21031e-78	8.19744e-77	alkaline alpha-galactosidase seed imbibition protein	Probable galactinol--sucrose galactosyltransferase 1 [Source:Projected from Arabidopsis thaliana (AT1G55740) UniProtKB/Swiss-Prot;Acc:Q84VX0]	-
novel.1010	2.64581	0.00597213	0.011124		- && - && -	-
Solyc08g081170.3	2.64565	1.14342e-30	9.29796e-30		-	-
Solyc06g048930.3	2.64532	3.59686e-16	1.83429e-15	Two-component response regulator ARR6 (AHRD V3.11 *-* tr|A0A2G2WI63|A0A2G2WI63_CAPBA)	-	Response_reg
Solyc05g008920.3	2.64518	7.07635e-268	6.16813e-266	DUF789 domain-containing protein (AHRD V3.3 *** A0A1Q3BM86_CEPFO)	-	-
Solyc12g056940.2	2.64427	1.02512e-154	4.38345e-153	Acetyl CoA carboxylase (AHRD V3.3 *** Q42793_SOYBN)	-	Carboxyl_trans
Solyc11g066410.2	2.64166	1.76809e-22	1.13321e-21	50S ribosomal protein L9 (AHRD V3.3 *** B4FU53_MAIZE)	-	-
Solyc04g081370.2	2.64015	1.58477e-17	8.54526e-17	C2H2-like zinc finger protein (AHRD V3.3 *** A0A2U1KP34_ARTAN)	-	-
Solyc01g006450.3	2.63901	5.90131e-45	6.70719e-44		-	-
Solyc03g044470.3	2.63588	4.20022e-15	2.0515e-14	Red chlorophyll catabolite reductase (AHRD V3.11 *** tr|Q1ELT8|Q1ELT8_SOLLC)	Red chlorophyll catabolite reductase, chloroplastic [Source:Projected from Arabidopsis thaliana (AT4G37000) UniProtKB/Swiss-Prot;Acc:Q8LDU4]	-
Solyc11g017200.2	2.63274	6.95631e-44	7.73177e-43	Tetratricopeptide repeat (TPR)-like superfamily protein (AHRD V3.3 *** F4I2Z0_ARATH)	-	-
Solyc09g007850.3	2.63251	4.32327e-161	1.95176e-159	RNA-binding protein (AHRD V3.3 *** A0A2U1PI86_ARTAN)	-	RRM_1
Solyc10g086180.2	2.62843	1.24241e-25	8.81275e-25	Phenylalanine ammonia-lyase (AHRD V3.3 *** A0A2G2VU16_CAPBA)	Phenylalanine ammonia-lyase [Source:UniProtKB/TrEMBL;Acc:K4D451]	-
Solyc02g072397.1	2.62722	7.97425e-08	2.53821e-07		-	-
Solyc10g079170.2	2.62684	8.66695e-10	3.17779e-09	Leucine-rich repeat receptor-like tyrosine-protein kinase (AHRD V3.3 *** A0A2R6R578_ACTCH)	-	Pkinase_Tyr
Solyc01g010990.2	2.6167	8.9746e-17	4.6886e-16	Son of sevenless protein (AHRD V3.11 *** tr|Q9LQY7|Q9LQY7_ARATH)	-	-
Solyc12g056100.2	2.61647	0	0	Ubiquitin-conjugating enzyme (AHRD V3.3 *** A0A200PUP4_9MAGN)	-	UQ_con
Solyc09g008190.3	2.60744	3.97527e-46	4.61298e-45	Acylphosphatase (AHRD V3.3 *** A0A2G2YPW3_CAPAN)	-	-
Solyc02g071670.3	2.60697	6.1894e-06	1.66414e-05	Unknown protein	-	-
Solyc01g068080.3	2.60161	5.16819e-15	2.51345e-14	NAD(P)-binding Rossmann-fold superfamily protein (AHRD V3.3 *** A0A2U1PJA8_ARTAN)	-	Epimerase
Solyc02g030170.3	2.6009	1.85298e-196	1.0936e-194	DWARF1/DIMINUTO	-	FAD_binding_4
Solyc01g111400.3	2.59888	1.96503e-51	2.50611e-50	Subtilisin-like protease-like protein (AHRD V3.11 *** tr|A0A2K3P1W8|A0A2K3P1W8_TRIPR)	-	Peptidase_S8
Solyc04g081420.3	2.59708	1.28291e-56	1.80252e-55	hypothetical protein (AHRD V3.3 *** AT1G75730.2)	-	-
Solyc02g077880.3	2.59505	2.5171e-51	3.20478e-50	Auxin-repressed protein (AHRD V3.3 *** A9YSI8_TOBAC)	Auxin repressed/dormancy associated protein [Source:UniProtKB/TrEMBL;Acc:Q0PY39]	-
Solyc01g007130.3	2.59505	1.09096e-05	2.85534e-05	Receptor protein kinase (AHRD V3.3 *** A0A2R6R7M6_ACTCH)	-	Pkinase
Solyc03g032130.3	2.59228	0	0	High mobility group family (AHRD V3.11 *** tr|S8EDU2|S8EDU2_9LAMI)	-	HMG_box
Solyc12g009590.2	2.59226	3.78884e-42	4.04648e-41	Methyl-CpG-binding domain-containing protein .1	-	MBD
Solyc09g082460.3	2.59176	4.23854e-97	1.02516e-95	Homocysteine S-methyltransferase (AHRD V3.3 *** A0A200QYH8_9MAGN)	Homocysteine S-methyltransferase 3 [Source:Projected from Arabidopsis thaliana (AT3G22740) UniProtKB/Swiss-Prot;Acc:Q8LAX0]	-
Solyc01g098190.3	2.58972	1.02998e-132	3.59669e-131	(Sodium/potassium)/proton exchanger 4	Sodium/hydrogen exchanger [Source:UniProtKB/TrEMBL;Acc:K4B0K6]	Na_H_Exchanger
Solyc10g081680.1	2.58898	4.84328e-15	2.35847e-14	Unknown protein	-	-
Solyc11g071865.1	2.58733	0.00955283	0.0171822		-	-
Solyc03g113320.1	2.58543	8.71772e-08	2.76708e-07	Unknown protein	-	-
Solyc03g044060.3	2.58483	0.00026959	0.00060763	Formin-like protein (AHRD V3.11 *** tr|A0A2G3CLP8|A0A2G3CLP8_CAPCH)	-	FH2
Solyc10g007690.3	2.58399	9.03879e-05	0.000214611	Chlorophyll a-b binding protein	Chlorophyll a-b binding protein, chloroplastic [Source:UniProtKB/TrEMBL;Acc:K4CXU8]	-
Solyc01g005210.3	2.58244	2.50955e-187	1.3881e-185	Trehalose-6-phosphate synthase (AHRD V3.3 *** E5GC29_CUCME)	-	-
Solyc01g005550.3	2.57973	7.90886e-24	5.29978e-23	DUF239 domain-containing protein/DUF4409 domain-containing protein (AHRD V3.3 *** A0A1Q3BKR6_CEPFO)	-	-
Solyc08g006720.3	2.57816	3.32738e-99	8.27754e-98	Glutathione peroxidase (AHRD V3.3 *** A0A1U8EXY8_CAPAN)	Glutathione peroxidase [Source:UniProtKB/TrEMBL;Acc:K4CIG0]	GSHPx
Solyc01g106177.1	2.5781	0.000619253	0.00133455		-	K-box
Solyc01g067900.3	2.57443	8.4698e-70	1.45088e-68	Rapid alkalinization factor 23 (AHRD V3.3 *** A0A2G3DFY2_CAPCH)	-	-
Solyc11g006360.1	2.57422	3.6314e-64	5.70725e-63	E3 ubiquitin-protein ligase (AHRD V3.3 *-* AT3G19990.2)	-	-
Solyc09g098080.3	2.57398	0.0160411	0.0277278	Glycosyltransferase (AHRD V3.11 *** tr|Q94IF2|Q94IF2_TOBAC)	-	UDPGT
Solyc02g070000.3	2.57267	2.87296e-15	1.41697e-14	Leucine-rich receptor-like protein kinase family protein (AHRD V3.3 *** A0A061G8R7_THECC)	-	Pkinase_Tyr
Solyc09g061930.3	2.57171	0.00182938	0.00370171	Ovary receptor kinase 7 (AHRD V3.11 *** tr|S4WHD2|S4WHD2_SOLCH)	Putative kinase-like protein TMKL1 [Source:Projected from Arabidopsis thaliana (AT3G24660) UniProtKB/Swiss-Prot;Acc:P33543]	Pkinase_Tyr
Solyc08g078380.3	2.57082	5.38948e-15	2.61714e-14	O-fucosyltransferase family protein (AHRD V3.3 *** A0A2U1M7E5_ARTAN)	O-fucosyltransferase 30 [Source:Projected from Arabidopsis thaliana (AT4G17430) UniProtKB/Swiss-Prot;Acc:Q1JPM5]	-
Solyc04g050960.3	2.56796	1.36251e-21	8.53945e-21	Chromatin remodeling 4 (AHRD V3.3 *-* A0A2U1P2F6_ARTAN)	-	-
Solyc07g054850.3	2.56405	0.0103438	0.0184933	transmembrane protein (AHRD V3.3 *** AT4G28100.1)	-	-
Solyc09g090540.3	2.56387	1.18796e-39	1.19067e-38	hypothetical protein (AHRD V3.3 *** AT2G33390.1)	-	-
Solyc07g047800.3	2.56126	0	0	NAD(P)-binding Rossmann-fold superfamily protein (AHRD V3.3 *** Q9SG99_ARATH)	-	-
Solyc06g073740.3	2.55999	1.73607e-205	1.06915e-203	Glycosyl hydrolase family protein (AHRD V3.3 *** A0A1P8BG25_ARATH)	-	Glyco_hydro_3
Solyc07g062060.3	2.55987	7.50612e-156	3.24021e-154	Peptide methionine sulfoxide reductase MsrB (AHRD V3.3 *** A0A2Z5A926_9PSED)	-	-
Solyc10g086150.2	2.55835	8.39109e-18	4.56365e-17	RNA-binding protein (AHRD V3.3 *** A0A2U1PI86_ARTAN)	-	RRM_1
Solyc11g065240.2	2.55776	5.22975e-44	5.83563e-43	Saccharopine dehydrogenase (AHRD V3.3 *** A0A2K3NVD5_TRIPR)	-	Saccharop_dh
Solyc01g079865.1	2.55488	8.0567e-29	6.24449e-28		-	-
Solyc12g049270.2	2.55157	2.78925e-137	1.01141e-135	Developmentally regulated GTP binding protein (AHRD V3.3 *** O22445_PEA)	-	-
Solyc03g119930.1	2.54663	0.00238822	0.00474566	Molybdate transporter like (AHRD V3.3 *** A0A2R6PTH4_ACTCH)	MOT2 [Source:Projected from Arabidopsis thaliana (AT1G80310) UniProtKB/TrEMBL;Acc:A0A178WGR3]	-
Solyc01g095903.1	2.54278	2.56973e-08	8.49813e-08		-	-
novel.844	2.54196	4.94554e-12	2.06144e-11		- && - && -	-
Solyc02g080500.3	2.54062	2.97222e-23	1.95642e-22	hypothetical protein (AHRD V3.3 *** AT1G61900.1)	-	-
Solyc12g094380.2	2.53928	3.74627e-08	1.22319e-07	Thioredoxin superfamily protein (AHRD V3.3 *** A0A2U1PXF3_ARTAN)	-	-
Solyc09g007680.3	2.53433	3.11377e-212	1.99908e-210	Zinc finger	-	RVT_2
Solyc01g111330.3	2.52214	1.15358e-19	6.73109e-19	Thaumatin-like protein.1	-	-
Solyc09g064370.3	2.52114	9.74066e-292	9.59794e-290	S-(hydroxymethyl)glutathione dehydrogenase (AHRD V3.3 *** E9ND18_SOLHA)	S-(hydroxymethyl)glutathione dehydrogenase [Source:UniProtKB/TrEMBL;Acc:D2Y3F4]	ADH_N
Solyc08g007180.3	2.51998	1.73064e-22	1.10952e-21	Chlorophyll A-B binding protein (AHRD V3.3 *** A0A200RAS0_9MAGN)	-	-
Solyc05g024230.2	2.51914	0.000166425	0.000384204	ethylene-responsive transcription factor CRF2-like (AHRD V3.3 *-* A0A2I4FBN4_9ROSI)	-	-
Solyc04g057870.3	2.51694	3.59267e-61	5.38497e-60	plastid transcriptionally active 6 (AHRD V3.3 *** AT1G21600.2)	AT1G21600 protein [Source:Projected from Arabidopsis thaliana (AT1G21600) UniProtKB/TrEMBL;Acc:Q9XI19]	-
Solyc08g079235.1	2.51535	4.65647e-05	0.000113926	Plant invertase/pectin methylesterase inhibitor superfamily protein (AHRD V3.11 *** tr|A0A061G4W6|A0A061G4W6_THECC)	-	-
Solyc09g089620.1	2.51237	1.73098e-08	5.79458e-08	AT-hook motif nuclear-localized protein (AHRD V3.3 *** A0A2G3BF72_CAPCH)	AT-hook motif nuclear-localized protein [Source:UniProtKB/TrEMBL;Acc:K4CVY8]	-
Solyc01g087260.3	2.50914	0	0		-	RPE65
Solyc01g097810.3	2.50565	1.77708e-133	6.26345e-132	zeta-carotene desaturase	Zeta-carotene desaturase [Source:UniProtKB/TrEMBL;Acc:Q202I0]	Amino_oxidase
Solyc06g073900.3	2.50236	9.81022e-224	6.53909e-222	Succinate dehydrogenase subunit 6	-	-
Solyc11g068760.2	2.50215	4.25278e-53	5.55508e-52	hyaluronan mediated motility receptor-like protein (AHRD V3.3 *** AT5G06265.9)	-	-
Solyc02g014670.2	2.50207	1.29113e-11	5.28937e-11	BTB/POZ domain protein (AHRD V3.3 *** A0A1I9LLD2_ARATH)	-	-
Solyc09g082450.1	2.49978	9.10572e-06	2.40572e-05	Pentatricopeptide repeat-containing protein (AHRD V3.3 *** A0A2G3CSX3_CAPCH)	-	-
Solyc07g053360.3	2.4995	3.01153e-07	9.11098e-07	Late embryogenesis abundant protein (AHRD V3.11 *-* tr|A0A200QFG9|A0A200QFG9_9MAGN)	-	-
Solyc10g006750.3	2.49811	1.45356e-06	4.14158e-06		-	zf-B_box
Solyc10g074960.2	2.49689	4.48295e-80	8.94342e-79		-	-
Solyc01g095680.2	2.4959	2.6636e-47	3.14238e-46	Plant organelle RNA recognition domain containing protein (AHRD V3.3 *-* A0A2P5DTG0_TREOI)	-	-
Solyc04g056380.3	2.49393	1.27661e-08	4.31624e-08	seipin.1	Seipin-1 [Source:Projected from Arabidopsis thaliana (AT5G16460) UniProtKB/Swiss-Prot;Acc:Q9FFD9]	-
Solyc10g006800.3	2.492	0.0204233	0.034513	Cyclic nucleotide-gated ion channel 4 (AHRD V3.3 *** A0A2G2V344_CAPBA)	-	Ion_trans
Solyc04g079780.3	2.49144	1.2617e-82	2.59473e-81	RBR-type E3 ubiquitin transferase (AHRD V3.3 *** A0A2G2X0V0_CAPBA)	-	IBR
Solyc05g053350.3	2.49129	0.0136604	0.0239154	Desiccation-related protein PCC13-62 (AHRD V3.3 *** A0A2G3CHV3_CAPCH)	-	-
Solyc07g020960.3	2.48994	1.73902e-18	9.69292e-18	bHLH transcription factor140	-	-
Solyc09g011410.3	2.48925	2.5163e-50	3.13679e-49	Copper ion transmembrane transporter (AHRD V3.3 *-* A0A2U1LAH1_ARTAN)	Copper ion transmembrane transporter [Source:Projected from Arabidopsis thaliana (AT2G37920) UniProtKB/TrEMBL;Acc:Q8LG21]	-
Solyc07g006000.3	2.48822	6.56735e-17	3.44368e-16	50S ribosomal protein L35 (AHRD V3.3 *** A0A2G3BXF7_CAPCH)	50S ribosomal protein L35 [Source:UniProtKB/TrEMBL;Acc:K4CB71]	-
Solyc03g026050.3	2.48756	0.000849122	0.0017973	Terminal flower.1	-	-
Solyc03g111260.3	2.48522	6.23114e-48	7.45599e-47	Ribonuclease J (AHRD V3.3 *** A0A1J3CQJ0_NOCCA)	Ribonuclease J [Source:Projected from Arabidopsis thaliana (AT5G63420) UniProtKB/Swiss-Prot;Acc:Q84W56]	Lactamase_B
Solyc04g080740.1	2.48401	1.34068e-210	8.51086e-209	BZIP transcription factor (AHRD V3.3 *** I6MK31_PRUPE)	-	bZIP_1
Solyc12g006320.2	2.48365	2.97089e-257	2.43947e-255	RNA helicase DEAD35	-	DEAD
Solyc06g048905.1	2.4836	0.00878019	0.0159023	4-hydroxy-3-methylbut-2-enyl diphosphate reductase	-	MuDR
Solyc07g049710.3	2.4835	4.38211e-55	5.95394e-54	V-type proton ATPase subunit .1	Similar to ATP synthase subunit H protein [Source:UniProtKB/TrEMBL;Acc:Q53U40]	-
Solyc08g060810.3	2.4812	2.25556e-247	1.72695e-245	EIN3-binding F-box protein 2	-	-
Solyc09g014470.2	2.47867	2.4184e-18	1.34202e-17	Protein kinase superfamily protein (AHRD V3.3 *** A0A2U1LJI2_ARTAN)	-	Pkinase
Solyc07g041210.3	2.47835	1.36075e-46	1.58963e-45	Phospholipid:diacylglycerol acyltransferase (AHRD V3.3 *** A0A2U1KQW5_ARTAN)	-	-
Solyc10g085800.2	2.47725	1.375e-09	4.97391e-09	PLATZ transcription factor family protein (AHRD V3.3 *** F4IHN4_ARATH)	-	-
Solyc02g071165.1	2.47681	6.63241e-12	2.7474e-11		-	-
Solyc05g008390.3	2.47615	1.12212e-76	2.14062e-75	RING/FYVE/PHD zinc finger superfamily protein (AHRD V3.3 *-* A0A2U1L203_ARTAN)	-	-
Solyc09g011570.3	2.47453	4.50976e-93	1.05041e-91		-	GST_N
Solyc03g112290.2	2.47408	1.08404e-72	1.94826e-71	transcription termination factor (AHRD V3.3 *** AT5G63135.1)	-	-
Solyc01g016970.1	2.47368	0.0108707	0.0193682	Unknown protein	-	-
Solyc11g021360.2	2.47212	0.00506018	0.00954464	Unknown protein	-	-
Solyc11g068950.2	2.47146	2.07648e-273	1.84546e-271	BEL1-like homeodomain protein.1	-	POX
Solyc06g005560.3	2.47058	0.00604689	0.0112568		-	-
Solyc10g080550.2	2.4705	0.0227484	0.038121	Protein trichome birefringence (AHRD V3.3 *** A0A1U8E8Z1_CAPAN)	-	-
Solyc06g076270.3	2.47032	6.71352e-93	1.5573e-91	Telomere repeat-binding protein 2 (AHRD V3.3 *** A0A2G3CBM6_CAPCH)	-	-
Solyc11g006270.2	2.4702	1.55838e-45	1.79186e-44	3-oxo-5-alpha-steroid 4-dehydrogenase (AHRD V3.3 *** A0A200PYH0_9MAGN)	-	-
Solyc04g049240.1	2.46944	0.0110706	0.0196934		-	-
Solyc10g079490.2	2.46934	0.00417758	0.00799227	Core-2/I-branching beta-16-N-acetylglucosaminyltransferase family protein (AHRD V3.3 *** B6ST68_MAIZE)	-	-
Solyc06g069385.1	2.46563	2.77477e-10	1.05088e-09		-	zf-Dof
Solyc06g076490.3	2.46522	4.567e-34	4.02418e-33	serine/threonine-protein kinase pakD (AHRD V3.3 --* XP_021278037.1)	-	-
Solyc12g038455.1	2.46446	5.18956e-07	1.53981e-06		-	Helicase_C
Solyc01g080890.2	2.46381	2.39744e-186	1.30924e-184	hypothetical protein (AHRD V3.3 -** AT1G32460.1)	-	-
Solyc10g051120.2	2.46309	9.01797e-42	9.55913e-41	Mitochondrial pyruvate carrier (AHRD V3.3 *** A0A2G2WMA1_CAPBA)	-	-
Solyc04g077470.3	2.46303	1.09471e-32	9.37265e-32	Cellulose synthase-like C4	-	-
Solyc09g066010.3	2.46293	3.78786e-05	9.36857e-05	WRKY transcription factor 24	-	WRKY
Solyc10g079120.2	2.46286	1.43522e-63	2.23857e-62	Zinc finger transcription factor 60	-	-
Solyc02g077560.3	2.46285	2.31759e-103	6.09321e-102	auxin response factor 3	Auxin response factor [Source:UniProtKB/TrEMBL;Acc:K4B8Y1]	Auxin_resp
Solyc02g066820.1	2.46197	0.00527688	0.00992447		-	-
Solyc05g054530.1	2.46191	4.5079e-05	0.000110518	transmembrane protein (AHRD V3.3 *-* AT5G59350.1)	-	-
Solyc04g011620.3	2.46187	5.94259e-39	5.86316e-38	Peptidylprolyl isomerase (AHRD V3.3 *** A0A2G2XA59_CAPBA)	Peptidylprolyl isomerase [Source:UniProtKB/TrEMBL;Acc:K4BPL5]	FKBP_C
Solyc02g089090.3	2.46158	4.28114e-56	5.92329e-55	Receptor-like protein kinase FERONIA (AHRD V3.3 *** A0A1U8FPY8_CAPAN)	MRLK5 [Source:UniProtKB/TrEMBL;Acc:K4BC63]	Pkinase_Tyr
Solyc02g005200.3	2.46095	2.2484e-103	5.91817e-102		ATAB2 [Source:Projected from Arabidopsis thaliana (AT3G08010) UniProtKB/TrEMBL;Acc:A0A178V658]	-
Solyc02g067350.3	2.45987	0.00358381	0.00692588	DUF1666 domain-containing protein (AHRD V3.3 *-* A0A1Q3AQV7_CEPFO)	-	-
Solyc02g081890.3	2.45975	2.15212e-150	8.8518e-149	Core-2/I-branching beta-16-N-acetylglucosaminyltransferase family protein (AHRD V3.11 *** tr|B6ST68|B6ST68_MAIZE)	-	MOSC
Solyc02g062470.2	2.45971	0.00014645	0.000340502		-	2OG-FeII_Oxy
Solyc10g017890.1	2.45961	0.00233835	0.00465104	Photosystem I chlorophyll a apoprotein .1	-	-
Solyc05g052240.3	2.45859	5.01888e-07	1.4907e-06	Chalcone-flavonone isomerase family protein (AHRD V3.3 *** A0A2G2ZJB2_CAPAN)	Probable chalcone--flavonone isomerase 3 [Source:Projected from Arabidopsis thaliana (AT5G05270) UniProtKB/Swiss-Prot;Acc:Q8VZW3]	-
Solyc03g117500.1	2.45826	1.23633e-05	3.21798e-05	VQ motif-containing protein (AHRD V3.3 *** A0A2U1PE46_ARTAN)	VQ motif-containing protein 11 [Source:Projected from Arabidopsis thaliana (AT1G80450) UniProtKB/Swiss-Prot;Acc:Q9M8L3]	-
Solyc02g091240.1	2.45757	3.16024e-58	4.53582e-57	Auxin efflux carrier (AHRD V3.3 *** A0A2U1QP17_ARTAN)	-	-
novel.1156	2.45735	3.16741e-112	9.10952e-111		- && - && -	-
Solyc04g071780.3	2.45386	1.69714e-07	5.24654e-07	Cytochrome P450 (AHRD V3.3 *-* A0A200Q069_9MAGN)	-	p450
Solyc07g047760.2	2.45203	0.0151565	0.026303		-	-
Solyc06g009400.3	2.45186	2.26447e-89	5.0862e-88	PII-like protein	PII-like protein [Source:UniProtKB/TrEMBL;Acc:Q6T2D2]	-
Solyc05g049900.3	2.45131	5.69381e-19	3.23001e-18	UPF0187 protein	-	-
Solyc08g082230.3	2.446	2.78428e-49	3.41082e-48	transmembrane protein (AHRD V3.3 *-* AT1G64385.2)	-	-
Solyc08g075800.2	2.44399	2.75802e-41	2.88573e-40	AMP-dependent synthetase/ligase (AHRD V3.3 *** A0A200QNJ1_9MAGN)	-	AMP-binding
Solyc07g017220.3	2.44386	3.75573e-37	3.54651e-36	DUF5.1	-	-
Solyc11g010570.2	2.4427	0.0301632	0.0493816	jointless	MADS-box protein JOINTLESS [Source:UniProtKB/Swiss-Prot;Acc:Q9FUY6]	SRF-TF
Solyc04g072490.3	2.44235	8.38126e-14	3.83184e-13	Mitochondrial transcription termination factor family protein (AHRD V3.3 *-* Q9SD94_ARATH)	-	-
Solyc01g081490.3	2.44194	2.26566e-26	1.64625e-25	RNA polymerase sigma factor (AHRD V3.3 *** A0A1U8EM77_CAPAN)	RNA polymerase sigma factor [Source:UniProtKB/TrEMBL;Acc:K4AY41]	Sigma70_r4
novel.618	2.4413	5.41416e-21	3.32794e-20		- && - && -	-
Solyc08g079610.3	2.44064	7.66694e-126	2.49649e-124	Nucleotide excision repair	-	-
Solyc11g010600.2	2.4362	1.29612e-88	2.87697e-87	O-fucosyltransferase (AHRD V3.3 *** A0A2P5EGU4_TREOI)	Putative auxin growth promotor protein [Source:UniProtKB/TrEMBL;Acc:Q949J8]	-
Solyc10g076300.2	2.43562	2.12749e-22	1.36048e-21	CASP-like protein (AHRD V3.3 *** A0A1Q3C9H0_CEPFO)	CASP-like protein [Source:UniProtKB/TrEMBL;Acc:K4D1X2]	-
Solyc01g111600.3	2.43544	6.66268e-39	6.56792e-38	Heavy metal-associated isoprenylated plant protein (AHRD V3.3 *** A0A2R6QQA6_ACTCH)	-	HMA
Solyc10g009430.3	2.43162	1.55975e-09	5.62249e-09	O-acyltransferase WSD1-like (AHRD V3.3 *** A0A2I4EG31_9ROSI)	-	-
Solyc11g068680.2	2.42678	1.40049e-05	3.62488e-05	NF-kappa-B inhibitor-like protein (AHRD V3.3 *** AT5G22340.1)	-	-
novel.744	2.42421	6.82348e-06	1.82639e-05		- && - && -	-
Solyc01g105670.3	2.4242	1.93701e-65	3.10455e-64	Serine/threonine-protein kinase PEPKR2 (AHRD V3.3 *** A0A2G2Y344_CAPAN)	-	Pkinase
Solyc08g080050.3	2.42394	0.000840547	0.00177981	PGR5-like protein 1A	-	-
Solyc09g010562.1	2.42272	6.38374e-88	1.40597e-86		-	-
Solyc01g008230.3	2.42248	5.08022e-117	1.54957e-115	TCP transcription factor 15 (AHRD V3.11 *** tr|G3BGV5|G3BGV5_SOLLC)	TCP transcription factor 15 [Source:UniProtKB/TrEMBL;Acc:G3BGV5]	TCP
Solyc02g085500.3	2.42209	9.25642e-07	2.68293e-06	Transcription repressor OFP3 (AHRD V3.11 *** tr|A0A2G2XGF4|A0A2G2XGF4_CAPBA)	-	-
Solyc08g005490.3	2.42191	6.17878e-40	6.25133e-39	S-adenosyl-L-methionine-dependent methyltransferases superfamily protein (AHRD V3.3 *** A0A2U1NU97_ARTAN)	-	-
Solyc01g096870.3	2.42172	3.17194e-119	9.83389e-118	Proline-tRNA ligase-like protein (AHRD V3.11 *** tr|A0A2K3PF09|A0A2K3PF09_TRIPR)	Proline--tRNA ligase, chloroplastic/mitochondrial [Source:Projected from Arabidopsis thaliana (AT5G52520) UniProtKB/Swiss-Prot;Acc:Q9FYR6]	tRNA-synt_2b
Solyc12g099800.2	2.42169	3.9115e-28	2.98673e-27	Isomerase (AHRD V3.3 *** B6SS56_MAIZE)	-	Rhodanese
Solyc02g080570.3	2.42072	5.47439e-75	1.01944e-73	Soluble starch synthase (AHRD V3.3 *** C7F7H9_SOLTU)	Starch synthase III [Source:UniProtKB/TrEMBL;Acc:C6KI36]	Glycos_transf_1
Solyc03g005820.3	2.42048	0.00185775	0.00375477	Purine permease (AHRD V3.3 *** A0A2U1LZ77_ARTAN)	-	-
Solyc02g067095.1	2.41983	1.27937e-60	1.89879e-59		-	-
Solyc02g086370.3	2.41943	6.61197e-09	2.28008e-08	Lipid phosphate phosphatase (AHRD V3.3 *** A0A2R6PA01_ACTCH)	-	-
Solyc06g053470.3	2.4176	4.73466e-34	4.17029e-33	Proteasome assembly chaperone (AHRD V3.3 *** Q8VYQ0_ARATH)	-	-
Solyc07g021550.3	2.41481	7.86052e-28	5.93612e-27	Protein EFFECTOR OF TRANSCRIPTION 2 (AHRD V3.3 *** ET2_ARATH)	-	-
novel.863	2.41477	6.18359e-08	1.98525e-07		- && - && -	-
Solyc08g065840.3	2.41354	3.12351e-31	2.57224e-30	DUF1639 domain-containing protein (AHRD V3.3 *-* A0A1Q3CFA8_CEPFO)	-	-
Solyc06g074120.3	2.41165	7.45412e-134	2.63135e-132	bell-like homeodomain protein 2	Bell-like homeodomain protein 2 [Source:UniProtKB/TrEMBL;Acc:Q7Y0Z7]	POX
Solyc01g081390.3	2.40873	9.68031e-19	5.43974e-18		Xylulose 5-phosphate/phosphate translocator, chloroplastic [Source:Projected from Arabidopsis thaliana (AT5G17630) UniProtKB/Swiss-Prot;Acc:Q9LF61]	-
Solyc12g094550.2	2.40747	2.17546e-45	2.49633e-44	At1g76250 (AHRD V3.3 *** Q8GX25_ARATH)	-	3_5_exonuc
Solyc06g008740.3	2.40729	4.55652e-25	3.17248e-24	Zinc finger transcription factor 40	-	zf-CCCH
Solyc03g115980.1	2.40276	0.000312537	0.000697903	Geranylgeranyl diphosphate reductase	Geranylgeranyl diphosphate reductase, chloroplastic [Source:Projected from Arabidopsis thaliana (AT1G74470) UniProtKB/Swiss-Prot;Acc:Q9CA67]	-
Solyc06g084190.3	2.40256	2.85991e-63	4.44542e-62	Non-specific lipid-transfer protein-like protein (AHRD V3.3 *** A0A1J6J624_NICAT)	-	-
novel.928	2.40232	0.0128882	0.022637		- && - && -	-
Solyc02g085080.3	2.40208	4.4912e-18	2.46869e-17	alpha/beta-Hydrolases superfamily protein Chr3:6959644-6961367 FORWARD LENGTH=434 201606 (AHRD V3.11 *** AT3G19970.5)	-	-
Solyc11g071370.1	2.40144	7.50396e-06	2.0005e-05	Pentatricopeptide repeat (AHRD V3.3 *** A0A200QJM0_9MAGN)	-	-
Solyc11g069270.2	2.40006	3.13939e-15	1.54636e-14	beta-galactosidase 5	Beta-galactosidase [Source:UniProtKB/TrEMBL;Acc:E3UVW7]	-
Solyc01g007070.3	2.39562	1.36231e-116	4.14415e-115	BEL1-like homeodomain protein 3 (AHRD V3.3 *** A0A2G3AY56_CAPCH)	-	POX
Solyc09g090910.2	2.39555	0.0170403	0.0292919	auxin-regulated IAA13	Auxin-responsive protein [Source:UniProtKB/TrEMBL;Acc:G9HPW1]	-
Solyc04g082990.3	2.39401	1.98682e-61	2.98986e-60	Tetratricopeptide repeat protein SKI3 (AHRD V3.3 *-* A0A2G2ZSZ3_CAPAN)	-	-
Solyc12g014393.1	2.39375	0.0124863	0.0219942		-	-
Solyc06g036255.1	2.39344	4.27295e-21	2.63791e-20		-	RVT_2
Solyc01g091520.3	2.39316	3.03972e-66	4.93829e-65	Enoyl-CoA delta isomerase 1	-	ECH
Solyc11g021130.1	2.39223	4.00096e-05	9.86766e-05		Ribosomal protein S7 [Source:UniProtKB/TrEMBL;Acc:K4D762]	Ribosomal_S12
Solyc04g064790.3	2.39199	3.85129e-46	4.4714e-45	Hexosyltransferase (AHRD V3.3 *** K4BT70_SOLLC)	Hexosyltransferase [Source:UniProtKB/TrEMBL;Acc:K4BT70]	Glyco_transf_8
Solyc05g006170.3	2.3905	9.7381e-63	1.49827e-61		RNI-like superfamily protein [Source:Projected from Arabidopsis thaliana (AT1G10510) UniProtKB/TrEMBL;Acc:Q93ZV8]	-
Solyc07g007710.3	2.38911	0.00944854	0.0170144		-	-
Solyc06g036170.1	2.38681	2.20694e-186	1.20812e-184	gras9	-	GRAS
Solyc01g105460.3	2.38488	4.17752e-10	1.5641e-09	1	-	UbiA
Solyc09g097850.1	2.38246	1.48663e-161	6.7518e-160	Cysteine proteinase inhibitor (AHRD V3.3 *** A0A2G3BAN0_CAPCH)	Cysteine proteinase inhibitor [Source:UniProtKB/TrEMBL;Acc:K4CWV7]	-
Solyc01g067680.3	2.38151	7.42731e-102	1.92152e-100	Tubby-like F-box protein (AHRD V3.3 *** A0A2G3DFX8_CAPCH)	-	Tub
Solyc01g091550.3	2.38076	3.53862e-47	4.16818e-46	Thioesterase superfamily (AHRD V3.3 *** A0A200QUL3_9MAGN)	-	4HBT
Solyc05g015520.3	2.37829	8.23804e-94	1.9327e-92	F-box family protein (AHRD V3.3 *** B8Y9B5_PONTR)	F-box only protein 6 [Source:Projected from Arabidopsis thaliana (AT1G27340) UniProtKB/Swiss-Prot;Acc:Q9FZK1]	F-box
Solyc02g077980.2	2.37614	1.85501e-07	5.7112e-07	Unknown protein	-	-
Solyc06g009225.1	2.37585	3.04988e-15	1.50325e-14		-	-
Solyc01g073770.2	2.37429	1.89647e-76	3.59663e-75	PRLI-interacting factor (AHRD V3.3 *-* AT5G19900.5)	-	-
Solyc09g056340.3	2.37406	3.19547e-24	2.16499e-23	Ras-related protein RABA5b (AHRD V3.3 *** A0A2G2V0T3_CAPBA)	Ras-related protein RABA5b [Source:Projected from Arabidopsis thaliana (AT3G07410) UniProtKB/Swiss-Prot;Acc:Q9SRS5]	Ras
Solyc07g043360.1	2.37399	1.41844e-134	5.03858e-133	60S ribosomal protein L27 (AHRD V3.3 *** A0A2G3BZK6_CAPCH)	60S ribosomal protein L27 [Source:UniProtKB/TrEMBL;Acc:K4CEJ5]	-
Solyc01g067550.3	2.37375	9.10994e-49	1.1088e-47	Zinc finger transcription factor 8	-	zf-CCCH
Solyc10g076750.2	2.37226	1.73017e-49	2.12986e-48	Protein yippee-like (AHRD V3.3 *** A0A2G2VTD2_CAPBA)	Protein yippee-like [Source:UniProtKB/TrEMBL;Acc:K4D217]	-
Solyc07g006910.3	2.37202	9.61038e-13	4.17161e-12	Nucleotide/sugar transporter family protein (AHRD V3.3 *** A0A2K3PLI2_TRIPR)	-	-
Solyc10g085830.2	2.36998	5.57596e-187	3.06718e-185	O-methyltransferase	-	-
Solyc09g059345.1	2.3695	4.74369e-10	1.77082e-09		-	-
Solyc10g046770.2	2.36925	0.000879988	0.0018595	Trehalose phosphate synthase (AHRD V3.11 *-* tr|A0A1P8AUV4|A0A1P8AUV4_ARATH)	-	-
novel.1078	2.36727	7.03823e-77	1.34719e-75		- && - && -	-
Solyc06g060170.3	2.3662	5.32754e-31	4.36823e-30	Pectin lyase-like superfamily protein (AHRD V3.3 *** Q84K13_ARATH)	-	-
Solyc01g109320.3	2.35971	0.00259494	0.00513156	Protein DETOXIFICATION (AHRD V3.11 *** tr|A0A200R7E8|A0A200R7E8_9MAGN)	-	MatE
Solyc07g005895.1	2.35916	6.70138e-06	1.79541e-05		-	-
Solyc06g065390.3	2.35896	2.6955e-51	3.42999e-50	50S ribosomal protein L21	-	-
Solyc03g081240.3	2.35794	7.67044e-43	8.32943e-42	Two-component response regulator-like APRR9 (AHRD V3.3 *** A0A2G2X7Z8_CAPBA)	-	Response_reg
Solyc11g069330.1	2.3576	6.05758e-52	7.80016e-51	Peptide upstream protein (AHRD V3.3 *** Q9LFH7_ARATH)	-	-
Solyc06g051200.3	2.35752	9.85996e-43	1.06917e-41	50S ribosomal protein L3 (AHRD V3.3 *** A0A2G2YWM5_CAPAN)	-	-
Solyc09g055940.3	2.35713	1.66975e-104	4.44151e-103	Bile acid:sodium symporter (AHRD V3.11 *** tr|A0A200PU00|A0A200PU00_9MAGN)	Probable sodium/metabolite cotransporter BASS3, chloroplastic [Source:Projected from Arabidopsis thaliana (AT3G25410) UniProtKB/Swiss-Prot;Acc:Q8RXE8]	-
Solyc02g066810.1	2.35665	0.0027858	0.00547901	alpha 1%2C4-glycosyltransferase family protein Chr4:10789932-10791433 REVERSE LENGTH=473 201606 (AHRD V3.11 --* AT4G19900.2)	-	-
novel.1088	2.35593	4.08857e-19	2.33811e-18		- && - && -	-
Solyc08g076840.3	2.35412	8.0975e-15	3.89377e-14	RNA-binding protein (AHRD V3.3 *** Q40270_MESCR)	-	RRM_1
Solyc11g066120.2	2.35389	0.00047737	0.00104266	CLAVATA3/ESR (CLE)-related protein 46-like (AHRD V3.3 -** XP_022878632.1)	-	-
Solyc07g064410.1	2.35152	0.00989074	0.0177408	Fatty acid desaturase 4	-	-
Solyc10g006050.3	2.35096	3.51902e-69	5.9739e-68	RNA-binding (RRM/RBD/RNP motifs) family protein (AHRD V3.3 *** F4JFN7_ARATH)	-	RRM_1
Solyc10g008000.1	2.35094	0.0158604	0.0274385	Protein LIGHT-DEPENDENT SHORT HYPOCOTYLS 6 (AHRD V3.3 *** A0A2G3BC27_CAPCH)	LSH10 [Source:Projected from Arabidopsis thaliana (AT2G42610) UniProtKB/TrEMBL;Acc:A0A178VLX9]	-
Solyc11g017400.2	2.34843	1.544e-08	5.19241e-08	N-acetylglucosaminylphosphatidylinositol de-N-acetylase family protein (AHRD V3.3 *** A0A2U1L212_ARTAN)	-	-
Solyc12g089220.2	2.34822	2.07322e-152	8.66888e-151	Bifunctional nuclease 2 (AHRD V3.3 *** A0A2G2Y9Z2_CAPAN)	-	-
Solyc03g112860.3	2.34613	1.18623e-40	1.22365e-39	SBP (S-ribonuclease binding protein) family protein (AHRD V3.3 *** A0A2U1LW40_ARTAN)	-	-
Solyc12g010730.2	2.34595	6.79413e-29	5.27313e-28	DUF789 domain-containing protein (AHRD V3.3 *** A0A1Q3CP56_CEPFO)	-	-
Solyc01g105710.3	2.34489	2.23294e-88	4.93709e-87	FK506 binding protein 12	Peptidylprolyl isomerase [Source:UniProtKB/TrEMBL;Acc:Q2VY16]	FKBP_C
Solyc01g106500.3	2.34453	7.97638e-125	2.56774e-123	Receptor-like protein kinase (AHRD V3.3 *** A0A2R6Q659_ACTCH)	-	Pkinase
Solyc04g009940.3	2.34325	3.15141e-57	4.46378e-56	Chloroplast J-like domain 1 (AHRD V3.11 *** tr|A0A2U1N5K8|A0A2U1N5K8_ARTAN)	Chloroplast J-like domain 1 [Source:Projected from Arabidopsis thaliana (AT1G08640) UniProtKB/TrEMBL;Acc:Q93WG3]	-
Solyc02g083280.3	2.34262	8.82767e-190	4.98907e-188	Rhodanese-like domain (AHRD V3.11 *** tr|A0A200R010|A0A200R010_9MAGN)	-	Rhodanese
Solyc06g066660.3	2.34258	3.83181e-240	2.81037e-238	Ribosomal protein L37 (AHRD V3.3 *** A0A2G2VAP4_CAPBA)	-	-
novel.625	2.3392	4.52864e-31	3.71588e-30		- && - && -	-
Solyc01g107853.1	2.33878	1.35508e-22	8.72449e-22		-	-
Solyc10g045600.2	2.33797	1.56766e-64	2.47926e-63	Transmembrane receptor (AHRD V3.3 *** A0A200QWH2_9MAGN)	-	-
Solyc05g009370.3	2.33736	4.33497e-46	5.02524e-45	50S ribosomal protein L15 (AHRD V3.3 *** A0A2G2YCB4_CAPAN)	50S ribosomal protein L15, chloroplastic [Source:Projected from Arabidopsis thaliana (AT3G25920) UniProtKB/Swiss-Prot;Acc:P25873]	-
Solyc10g075100.2	2.33626	0.000214916	0.000489462	Non-specific lipid-transfer protein (AHRD V3.3 *** Q4A1N1_SOLLC)	Non-specific lipid-transfer protein [Source:UniProtKB/TrEMBL;Acc:Q4A1N1]	-
Solyc09g007560.3	2.33263	3.62535e-98	8.94031e-97	50S ribosomal protein L5 (AHRD V3.3 *-* B6SST7_MAIZE)	50S ribosomal protein L5, chloroplastic [Source:Projected from Arabidopsis thaliana (AT4G01310) UniProtKB/Swiss-Prot;Acc:O04603]	-
Solyc03g114710.3	2.3324	6.04424e-45	6.8662e-44	Glycosyltransferase (AHRD V3.3 *** A0A328DB01_9ASTE)	Flavonol 3-O-glucosyltransferase UGT89B1 [Source:Projected from Arabidopsis thaliana (AT1G73880) UniProtKB/Swiss-Prot;Acc:Q9C9B0]	UDPGT
Solyc04g009650.3	2.33167	9.36352e-27	6.85418e-26	Diphosphomevalonate decarboxylase (AHRD V3.11 *-* tr|A0A2G3B119|A0A2G3B119_CAPCH)	-	-
Solyc03g113330.3	2.33153	5.31985e-36	4.88508e-35	Nodulin-like / Major Facilitator Superfamily protein (AHRD V3.3 *** A0A2U1M3G7_ARTAN)	-	MFS_1
Solyc03g078080.3	2.33085	9.85103e-49	1.19771e-47	Uridylate kinase (AHRD V3.11 *** tr|A0A1U8G0D1|A0A1U8G0D1_CAPAN)	-	AA_kinase
Solyc02g085370.3	2.3306	1.04277e-18	5.85394e-18	NADH-ubiquinone oxidoreductase chain Chr1:28590497-28591157 FORWARD LENGTH=106 201606 (AHRD V3.11 *** AT1G76185.1)	-	-
Solyc04g076050.3	2.33003	4.61553e-40	4.68227e-39	Divalent-cation tolerance protein CutA (AHRD V3.3 *** A0A1M5JAL0_PECCA)	Protein CutA, chloroplastic [Source:Projected from Arabidopsis thaliana (AT2G33740) UniProtKB/Swiss-Prot;Acc:P93009]	-
Solyc10g008630.3	2.32928	1.6561e-94	3.90148e-93	External alternative NAD(P)H-ubiquinone oxidoreductase B1	-	Pyr_redox_2
Solyc02g068110.3	2.32534	1.88278e-37	1.79283e-36	Transcription and mRNA export factor ENY2 (AHRD V3.3 *** A0A2G3D3N3_CAPCH)	-	-
Solyc07g024000.3	2.32504	2.97765e-112	8.57466e-111	NAD(P)-binding Rossmann-fold superfamily protein (AHRD V3.3 *** F4JSA6_ARATH)	Probable chlorophyll(ide) b reductase NYC1, chloroplastic [Source:Projected from Arabidopsis thaliana (AT4G13250) UniProtKB/Swiss-Prot;Acc:Q93ZA0]	adh_short
Solyc01g103260.2	2.32388	0.0233484	0.03906	Unknown protein	-	-
Solyc08g067840.3	2.32216	1.80584e-05	4.61863e-05	Photosystem II reaction center PsbP family protein (AHRD V3.3 *** A0A0F7GYP2_9ROSI)	-	-
Solyc01g066880.3	2.32095	0.00239881	0.00476544	heavy metal-associated isoprenylated plant protein 3-like (AHRD V3.3 *** A0A2G3ALM1_CAPAN)	-	HMA
Solyc04g026255.1	2.32089	0.00111785	0.00232784		-	-
Solyc08g014470.3	2.31983	1.90006e-72	3.38797e-71	Amidohydrolase family (AHRD V3.3 *** A0A2U1PLT8_ARTAN)	-	-
Solyc01g106000.3	2.31975	4.16861e-20	2.47247e-19	Nicotinamidase 1 (AHRD V3.11 *** tr|A0A1U8DWC4|A0A1U8DWC4_CAPAN)	-	Isochorismatase
Solyc03g083250.3	2.31832	1.38491e-114	4.09742e-113	ATP-dependent Clp protease ATP-binding subunit ClpX (AHRD V3.3 *** A0A2G3CX42_CAPCH)	CLPX [Source:Projected from Arabidopsis thaliana (AT5G53350) UniProtKB/TrEMBL;Acc:A0A178USB7]	-
Solyc09g011770.3	2.31365	0.00526868	0.0099107	RING/FYVE/PHD zinc finger superfamily protein (AHRD V3.3 *-* B6SN54_MAIZE)	-	-
Solyc03g118650.3	2.31287	4.70272e-66	7.61269e-65	Aldose 1-epimerase (AHRD V3.3 *** A0A2G3A308_CAPAN)	Aldose 1-epimerase [Source:UniProtKB/TrEMBL;Acc:K4BM14]	Aldose_epim
Solyc04g010290.3	2.31229	9.83509e-23	6.36109e-22	Core-2/I-branching beta-16-N-acetylglucosaminyltransferase family protein (AHRD V3.11 *** tr|B6ST68|B6ST68_MAIZE)	-	-
Solyc04g077745.1	2.31175	4.68134e-08	1.51844e-07		-	-
Solyc01g067660.3	2.31074	2.98875e-231	2.09703e-229	1	Beta-amylase [Source:UniProtKB/TrEMBL;Acc:Q5NE19]	-
Solyc07g063420.3	2.3103	2.41996e-100	6.14149e-99	NAC domain-containing protein (AHRD V3.3 *** A0A2U1LQQ4_ARTAN)	NAC transcription factor [Source:UniProtKB/TrEMBL;Acc:K4CH25]	NAM
Solyc02g031980.3	2.30982	1.46057e-93	3.41598e-92	urease accessory protein D	Putative urease accessory protein D [Source:UniProtKB/TrEMBL;Acc:Q7Y0R8]	-
Solyc08g082260.2	2.30949	3.81876e-05	9.44088e-05	Protein phosphatase 2C (AHRD V3.3 *** A0A2U1KYU0_ARTAN)	-	PP2C
Solyc06g006000.3	2.30905	0.0140575	0.0245387	Maternal effect embryo arrest 59 (AHRD V3.3 *** B6T4K8_MAIZE)	-	-
Solyc09g082520.3	2.30812	3.28776e-266	2.8331e-264	40S ribosomal protein S3a (AHRD V3.3 *-* A0A2G2W0A0_CAPBA)	40S ribosomal protein S3a [Source:UniProtKB/TrEMBL;Acc:K4CVM9]	-
Solyc01g108880.3	2.30798	4.1581e-144	1.61086e-142	2-oxoglutarate (2OG) and Fe(II)-dependent oxygenase superfamily protein (AHRD V3.3 *** A0A2U1MKU7_ARTAN)	-	2OG-FeII_Oxy
Solyc02g067520.3	2.30662	5.73649e-19	3.25259e-18		-	-
Solyc08g068200.3	2.3038	1.39046e-29	1.09874e-28	GTP-binding protein (AHRD V3.11 *** tr|A0A2G2YY28|A0A2G2YY28_CAPAN)	-	-
Solyc01g103120.3	2.30232	9.14302e-74	1.67509e-72	Dynamin-2B (AHRD V3.3 *** A0A2G2W8L1_CAPBA)	-	Voltage_CLC
Solyc09g011300.3	2.30204	1.61493e-28	1.24445e-27	Uracil phosphoribosyltransferase (AHRD V3.3 *** A0A2G2VY34_CAPBA)	-	-
Solyc02g077720.3	2.29988	8.35447e-05	0.000198905	Unknown protein	-	-
Solyc06g073700.3	2.29923	1.77203e-139	6.59434e-138	U6 snRNA-associated Sm-like protein LSm8 (AHRD V3.3 *** A0A1U8H3F9_CAPAN)	U6 snRNA-associated Sm-like protein LSm8 [Source:UniProtKB/TrEMBL;Acc:K4C988]	-
Solyc02g078030.2	2.29818	1.65249e-164	7.69003e-163	VQ motif-containing protein 4 (AHRD V3.3 *** A0A2G2XER5_CAPBA)	-	-
Solyc11g069190.2	2.29765	5.70897e-10	2.11686e-09	auxin response factor 4	Auxin response factor [Source:UniProtKB/TrEMBL;Acc:Q2LAI9]	Auxin_resp
Solyc10g085850.1	2.29292	0.013006	0.0228298	TPS.1	TPSI1 protein [Source:UniProtKB/TrEMBL;Acc:Q41336]	-
Solyc12g009150.2	2.29083	1.79694e-56	2.51383e-55	Protein trichome birefringence-like 16 (AHRD V3.3 *** A0A2G3BP42_CAPCH)	-	-
Solyc03g097400.1	2.28658	6.71627e-07	1.97343e-06	Mitotic-spindle organizing protein.1	-	-
Solyc12g100160.2	2.28075	8.31971e-30	6.6181e-29	50S ribosomal protein L6 (AHRD V3.3 *** A0A2G2YBF1_CAPAN)	-	-
Solyc11g013110.2	2.27974	2.8453e-30	2.29396e-29	2-oxoglutarate (2OG) and Fe(II)-dependent oxygenase superfamily protein (AHRD V3.3 *** AT1G49390.1)	-	2OG-FeII_Oxy
Solyc07g066470.3	2.27757	2.29484e-132	7.98893e-131	Porphobilinogen deaminase	-	-
Solyc01g099640.3	2.27677	0.00456693	0.00867854		-	-
Solyc11g071540.2	2.27536	4.03247e-23	2.64739e-22	TATA box-binding protein-associated factor RNA polymerase I subunit B (AHRD V3.3 *** A0A2I4EE95_9ROSI)	-	-
Solyc04g009620.3	2.27453	3.35892e-43	3.6739e-42	Chorismate synthase (AHRD V3.11 *** tr|A0A2G2ZG40|A0A2G2ZG40_CAPAN)	Chorismate synthase 2, chloroplastic [Source:UniProtKB/Swiss-Prot;Acc:Q42885]	-
Solyc06g019170.3	2.27344	1.23937e-99	3.1174e-98	Delta-1-pyrroline-5-carboxylate synthase (AHRD V3.3 *** A0A0U1XEG4_LYCCN)	Delta-1-pyrroline-5-carboxylate synthase [Source:UniProtKB/TrEMBL;Acc:K4C4E2]	AA_kinase
Solyc04g011670.3	2.27333	0.0212202	0.0357715	Transcription factor TGA7 (AHRD V3.3 *** A0A1U8GLI3_CAPAN)	-	bZIP_1
Solyc07g066460.3	2.27279	1.63623e-59	2.39858e-58	Protein Iojap/ribosomal silencing factor RsfS (AHRD V3.3 *** A0A200R040_9MAGN)	Protein Iojap, chloroplastic [Source:Projected from Arabidopsis thaliana (AT3G12930) UniProtKB/Swiss-Prot;Acc:Q9LDY9]	DUF143
Solyc11g006060.1	2.27206	3.58738e-30	2.88403e-29	Rubisco accumulation factor 1	-	-
Solyc01g067905.1	2.26968	4.49908e-30	3.60419e-29		-	-
Solyc11g005050.2	2.2696	8.98471e-131	3.10397e-129	Mitochondrial ATP synthase subunit (AHRD V3.3 *** A0A2K3PHV4_TRIPR)	-	-
Solyc08g063045.1	2.26696	6.238e-30	4.97788e-29		-	-
Solyc02g080880.3	2.26629	8.45963e-09	2.88997e-08	Aspartic proteinase (AHRD V3.3 *** A0A1U8FF23_CAPAN)	-	Asp
Solyc09g065920.3	2.26566	5.21256e-15	2.53394e-14	Magnesium transporter MRS2-I (AHRD V3.3 *** A0A2G2VP57_CAPBA)	-	-
Solyc04g014540.2	2.26456	3.11346e-23	2.04879e-22	Zinc finger protein 3 (AHRD V3.3 *** A0A2G2XAC6_CAPBA)	-	-
Solyc01g102350.3	2.26454	0.00431641	0.00824187	Pectin acetylesterase (AHRD V3.3 *** K4B1G3_SOLLC)	Pectin acetylesterase [Source:UniProtKB/TrEMBL;Acc:K4B1G3]	-
Solyc02g065400.3	2.26361	2.18658e-53	2.87439e-52	33kDa precursor protein of oxygen-evolving complex	Oxygen-evolving enhancer protein 1, chloroplastic [Source:UniProtKB/Swiss-Prot;Acc:P23322]	-
Solyc05g015150.3	2.26352	0.0192922	0.0327996	Receptor protein kinase-like protein (AHRD V3.3 *** A0A2R6QRC2_ACTCH)	-	Pkinase
Solyc06g073540.3	2.26253	8.92346e-77	1.7066e-75	Argonaute4b	-	Piwi
Solyc07g042180.3	2.2621	2.05306e-222	1.36447e-220	oligouridylate-binding protein 1-like (AHRD V3.11 *** tr|A0A2I4E5R0|A0A2I4E5R0_9ROSI)	-	RRM_1
Solyc06g009810.3	2.2612	0.00885173	0.0160242	ethylene-responsive transcription factor CRF1 (AHRD V3.11 --* XP_004245542.1)	-	-
Solyc02g070390.3	2.25905	1.85015e-49	2.27633e-48	protein PLASTID TRANSCRIPTIONALLY ACTIVE 12 (AHRD V3.3 *** A0A2I4GUX2_9ROSI)	Protein PLASTID TRANSCRIPTIONALLY ACTIVE 12, chloroplastic [Source:Projected from Arabidopsis thaliana (AT2G34640) UniProtKB/Swiss-Prot;Acc:F4IHY7]	-
Solyc06g084760.2	2.25762	1.67289e-53	2.20552e-52	Cytochrome (AHRD V3.11 *-* tr|A0A2G2WG49|A0A2G2WG49_CAPBA)	-	p450
Solyc01g096590.3	2.25757	8.26417e-74	1.5153e-72	40S ribosomal protein S20 (AHRD V3.3 *** A0A2G3BTN1_CAPCH)	-	Ribosomal_S10
Solyc06g072465.1	2.2571	1.29328e-08	4.37131e-08		-	-
novel.138	2.25538	1.92826e-25	1.36137e-24		- && - && -	-
Solyc06g036260.3	2.25521	3.26724e-99	8.13687e-98	beta-carotene hydroxylase-1	Beta-carotene hydroxylase [Source:UniProtKB/TrEMBL;Acc:Q9S6Y1]	-
Solyc05g054720.3	2.25495	2.24576e-138	8.22222e-137	Protein TIC 20-I	-	-
Solyc03g044660.3	2.25382	9.54956e-15	4.58132e-14	4-hydroxy-tetrahydrodipicolinate synthase (AHRD V3.3 *** Q1PDD5_9ORYZ)	-	-
Solyc09g025210.3	2.25377	2.20342e-07	6.74175e-07	alcohol dehydrogenase-2	-	-
Solyc11g007130.2	2.25146	6.70161e-89	1.49634e-87	Major facilitator superfamily (AHRD V3.3 *** A0A200Q6B3_9MAGN)	-	MFS_1
Solyc09g075210.3	2.25131	0	0	Late embryogenesis abundant protein Lea5 (AHRD V3.3 *** A0A1J3JXG8_NOCCA)	Heat shock protein [Source:UniProtKB/TrEMBL;Acc:Q42475]	-
Solyc01g088690.3	2.24967	1.15542e-30	9.39211e-30	Protein kinase superfamily protein (AHRD V3.3 *** A0A2U1KAY9_ARTAN)	-	Pkinase
Solyc11g012700.2	2.24813	2.54498e-124	8.12351e-123	Oligopeptide transporter (AHRD V3.3 *** A0A200RBP6_9MAGN)	oligopeptide transporter [Source:Projected from Arabidopsis thaliana (AT4G16370) TAIR;Acc:AT4G16370]	OPT
Solyc04g014730.3	2.24703	8.15068e-05	0.000194196	Fumarylacetoacetase (AHRD V3.3 *** A0A1U8GL68_CAPAN)	-	FAA_hydrolase
Solyc02g091490.3	2.24564	6.02493e-71	1.05195e-69	fructokinase 3	-	PfkB
Solyc03g121350.3	2.24515	1.31554e-11	5.38743e-11	Anoctamin-like protein (AHRD V3.3 *** A0A2G2WPY2_CAPBA)	-	-
Solyc11g008550.2	2.24446	1.60963e-54	2.16493e-53	Phospholipase A(1) LCAT3 (AHRD V3.3 *** A0A2G3B0N5_CAPCH)	Phospholipase A(1) LCAT3 [Source:Projected from Arabidopsis thaliana (AT3G03310) UniProtKB/Swiss-Prot;Acc:Q93V61]	-
Solyc02g036470.3	2.24311	4.76377e-19	2.71396e-18	WAT1-related protein	-	DUF6
Solyc01g010060.2	2.24265	0.0126355	0.0222173	Unknown protein	-	-
Solyc11g020300.2	2.24237	2.34276e-126	7.67254e-125	Protein TIC 40	TIC40 [Source:Projected from Arabidopsis thaliana (AT5G16620) UniProtKB/TrEMBL;Acc:A0A178UEV6]	-
Solyc02g079010.3	2.24229	5.57332e-39	5.50362e-38	Cotton fiber	-	-
Solyc05g014390.3	2.2422	1.49994e-32	1.28179e-31	ABC transporter (AHRD V3.3 *-* A0A200RCP7_9MAGN)	-	ABC_tran
Solyc02g083180.3	2.24202	5.55377e-15	2.69518e-14	UPF0548 protein (AHRD V3.11 *** tr|A0A1U8FXK9|A0A1U8FXK9_CAPAN)	-	DUF295
Solyc05g012940.3	2.2412	5.57571e-15	2.70467e-14	ribonuclease H2 subunit B (AHRD V3.3 *** A0A2I4GNZ0_9ROSI)	-	-
Solyc05g054540.3	2.23761	4.17787e-39	4.14006e-38	Ubiquitin-conjugating enzyme E2 (AHRD V3.3 *-* A0A2P6VGJ4_9CHLO)	-	UQ_con
Solyc08g069065.1	2.2359	1.58859e-188	8.88944e-187		-	Galactosyl_T
Solyc04g082800.3	2.23558	1.9347e-32	1.64464e-31	subtilisin-like protease (AHRD V3.3 *** AT2G33585.1)	-	-
Solyc01g098950.2	2.23544	5.59544e-05	0.000135858	Glyceraldehyde-3-phosphate dehydrogenase (AHRD V3.3 *** A0A2G3C9S8_CAPCH)	-	-
Solyc11g006920.2	2.23293	3.55898e-59	5.1803e-58	Iron-sulfur cluster assembly protein IscA (AHRD V3.3 *** Q944M8_CHLRE)	-	-
Solyc02g085030.3	2.23229	4.50289e-08	1.4616e-07	Auxilin-like protein.1	-	-
Solyc12g009270.1	2.23221	6.83403e-12	2.82782e-11	Plant invertase/pectin methylesterase inhibitor superfamily protein (AHRD V3.3 *** A0A061GSW0_THECC)	-	-
Solyc06g008920.3	2.23097	1.49664e-47	1.77862e-46	AMP-dependent synthetase/ligase (AHRD V3.3 *** A0A200QNF3_9MAGN)	-	AMP-binding
Solyc01g065495.1	2.23015	8.2772e-35	7.4057e-34		-	Aldo_ket_red
Solyc12g049370.2	2.22763	4.92242e-18	2.70375e-17	Nucleoside diphosphate kinase (AHRD V3.3 *** A0A2G3AXF2_CAPCH)	-	NDK
Solyc05g009630.3	2.22684	1.44518e-22	9.28877e-22	Disease resistance protein (AHRD V3.3 *-* A0A2U1N8H9_ARTAN)	-	NB-ARC
Solyc03g114830.3	2.22547	5.7767e-107	1.57732e-105	FRUITFULL-like MADS-box 2	-	K-box
Solyc03g120940.3	2.22468	9.46012e-48	1.1278e-46		-	-
Solyc11g013840.2	2.2221	3.03414e-17	1.61795e-16	Exostosin family protein (AHRD V3.3 *** A0A2U1KYW8_ARTAN)	-	-
Solyc06g048540.3	2.22138	2.31524e-119	7.18772e-118	Fe-S cluster assembly ATP-binding protein (AHRD V3.3 *** A0A2T0UUS9_9GAMM)	ABC transporter I family member 6, chloroplastic [Source:Projected from Arabidopsis thaliana (AT3G10670) UniProtKB/Swiss-Prot;Acc:Q9CAF5]	ABC_tran
Solyc08g079620.3	2.21702	2.09541e-68	3.49951e-67	ATP-dependent Clp protease proteolytic subunit (AHRD V3.3 *** A0A1U8GA15_CAPAN)	ATP-dependent Clp protease proteolytic subunit [Source:UniProtKB/TrEMBL;Acc:K4CNW2]	-
Solyc01g097020.3	2.21584	1.0182e-75	1.91497e-74	succinate dehydrogenase subunit 8	-	-
Solyc07g052970.3	2.21436	0.0193612	0.032907	BTB domain-containing protein/NPH3 domain-containing protein (AHRD V3.3 *** A0A1Q3D7J0_CEPFO)	-	-
Solyc12g088240.2	2.21418	8.52109e-11	3.32725e-10	Glycosyltransferase (AHRD V3.3 *** W8Q306_ARATH)	-	-
Solyc09g082650.3	2.21392	0	0	1	-	-
Solyc01g109310.3	2.21325	9.47338e-60	1.39141e-58	Protein DETOXIFICATION (AHRD V3.3 *** A0A200R7E8_9MAGN)	Protein DETOXIFICATION [Source:UniProtKB/TrEMBL;Acc:K4B3E4]	MatE
Solyc01g107670.2	2.21273	8.17795e-14	3.7404e-13	Leucine-rich repeat receptor protein kinase (AHRD V3.11 *** tr|A0A2R6Q5Y1|A0A2R6Q5Y1_ACTCH)	-	-
Solyc07g066020.3	2.21043	6.01231e-44	6.69567e-43	Amino acid permease (AHRD V3.3 *** S8CYC9_9LAMI)	-	Aa_trans
Solyc06g051160.3	2.21015	1.59449e-23	1.05877e-22		-	-
Solyc11g009020.2	2.20934	0.0129773	0.0227829	Haloacid dehalogenase-like hydrolase (HAD) superfamily protein (AHRD V3.3 *** A0A2U1MUT6_ARTAN)	-	-
Solyc06g083110.2	2.20858	1.52324e-73	2.77502e-72	YGGT family protein (AHRD V3.3 *** A0A2U1KB47_ARTAN)	-	-
Solyc02g088100.3	2.2076	0.00549759	0.0102994	expansin precursor 5	Expansin [Source:UniProtKB/TrEMBL;Acc:Q9ZP31]	-
Solyc06g084320.1	2.20737	5.08667e-18	2.79329e-17	EID1-like F-box protein 3 (AHRD V3.3 *** A0A2G2ZF18_CAPAN)	-	-
Solyc01g106880.3	2.20558	8.0983e-86	1.7446e-84	Ribosomal RNA small subunit methyltransferase E (AHRD V3.3 *** A0A1J3G4Z5_NOCCA)	-	-
Solyc05g006680.3	2.20497	1.03405e-15	5.1778e-15	Galactosyltransferase family protein (AHRD V3.3 *** A0A2U1KC25_ARTAN)	-	Galactosyl_T
Solyc02g092840.1	2.20332	4.90623e-14	2.26872e-13	Xyloglucan galactosyltransferase KATAMAR.1	-	-
Solyc11g066290.2	2.20323	8.75467e-149	3.51163e-147	Phosphatase DCR2 (AHRD V3.3 *** B6TXQ1_MAIZE)	-	Metallophos
Solyc03g007000.3	2.20256	2.5481e-56	3.5537e-55	Peptidase M48 (AHRD V3.3 *** A0A200PMQ6_9MAGN)	-	Peptidase_M48
Solyc10g076420.2	2.20136	2.39748e-78	4.68802e-77	hypothetical protein (Protein of unknown function%2C DUF538) (AHRD V3.3 *** AT3G08890.2)	-	-
Solyc08g075960.3	2.19658	1.13715e-74	2.10721e-73	MOB kinase activator family (AHRD V3.3 *** A0A2U1N847_ARTAN)	-	-
Solyc11g064850.2	2.19581	1.31225e-86	2.85958e-85	Hyp O-arabinosyltransferase-like protein (AHRD V3.3 *** AT5G13500.3)	-	-
Solyc06g065270.3	2.19465	2.12977e-112	6.16435e-111	Adenylate kinase (AHRD V3.3 *** A0A200Q1F5_9MAGN)	-	ADK
Solyc08g082990.3	2.19417	1.21232e-81	2.4619e-80	Oligopeptide transporter (AHRD V3.3 *** A0A200RD47_9MAGN)	-	OPT
Solyc06g051410.3	2.19388	3.44608e-09	1.21083e-08	N-(5'-phosphoribosyl)anthranilate isomerase (AHRD V3.3 *** S8D1B0_9LAMI)	-	-
Solyc03g123830.3	2.19369	0.00668775	0.0123524	D-3-phosphoglycerate dehydrogenase (AHRD V3.11 *** tr|A0A1U8G334|A0A1U8G334_CAPAN)	D-3-phosphoglycerate dehydrogenase [Source:UniProtKB/TrEMBL;Acc:K4BN81]	2-Hacid_dh_C
Solyc04g014760.3	2.1927	4.62579e-23	3.02902e-22	Rho GDP-dissociation inhibitor.1	-	-
Solyc07g064900.3	2.19231	4.46156e-54	5.95478e-53	DUF3537 domain-containing protein (AHRD V3.3 *** A0A1Q3D045_CEPFO)	-	-
Solyc12g008350.2	2.18782	0.000252585	0.000571234	dehydration responsive element binding protein 2	-	AP2
Solyc11g067260.2	2.18541	1.6191e-71	2.84668e-70	Alpha/beta-Hydrolases superfamily protein (AHRD V3.3 *** A0A2U1LHG4_ARTAN)	-	-
Solyc10g081720.2	2.18473	1.16456e-50	1.463e-49	Fasciclin-like arabinogalactan protein 17 (AHRD V3.3 *** A0A2G3AVK5_CAPCH)	-	-
Solyc03g097100.1	2.18405	3.9555e-06	1.082e-05	Calmodulin (AHRD V3.3 *** B6UHC3_MAIZE)	Probable calcium-binding protein CML18 [Source:Projected from Arabidopsis thaliana (AT3G03000) UniProtKB/Swiss-Prot;Acc:Q9M8U1]	-
Solyc05g005510.3	2.18295	7.32982e-189	4.12198e-187	Nucleic acid-binding	-	-
Solyc12g006160.2	2.18215	3.97206e-123	1.25549e-121	Sterile alpha motif (SAM) domain-containing protein (AHRD V3.3 *** AT3G07760.5)	-	SAM_2
Solyc07g052700.3	2.182	6.26489e-63	9.68493e-62	MADS-box transcription factor (AHRD V3.3 *** A0A2K3PNN3_TRIPR)	-	SRF-TF
Solyc02g092080.2	2.17941	4.62914e-42	4.93231e-41	60S ribosomal protein L23A (AHRD V3.3 *** A0A2G2XH92_CAPBA)	-	-
Solyc06g069170.3	2.17923	4.6596e-45	5.30389e-44	AT-rich interactive domain protein (AHRD V3.3 *** AT1G73885.1)	-	-
Solyc06g054510.3	2.17912	4.68165e-228	3.20544e-226	Acyl carrier protein (AHRD V3.11 *** tr|A0A1U8GVI0|A0A1U8GVI0_CAPAN)	-	PP-binding
novel.432	2.17905	3.73386e-05	9.24106e-05		- && - && -	-
Solyc03g031670.3	2.17367	2.88803e-143	1.10935e-141	calcium-dependent protein kinase	Calcium-dependent protein kinase [Source:UniProtKB/TrEMBL;Acc:Q8RW36]	Pkinase
Solyc07g005660.3	2.17259	5.90455e-43	6.42723e-42	Purine permease (AHRD V3.3 *** A0A2P5FNM5_TREOI)	-	-
Solyc09g090790.3	2.17223	3.99966e-06	1.09342e-05	R2R3MYB transcription factor 79	-	Myb_DNA-binding
Solyc04g016360.3	2.17143	1.65059e-125	5.36689e-124	S-formylglutathione hydrolase (AHRD V3.3 *** A0A2G2ZFA7_CAPAN)	S-formylglutathione hydrolase [Source:UniProtKB/TrEMBL;Acc:K4BQD6]	-
Solyc11g066390.2	2.17044	1.69254e-43	1.86205e-42	superoxide dismutase 3	Superoxide dismutase [Cu-Zn] [Source:UniProtKB/TrEMBL;Acc:Q7XAV2]	-
Solyc07g065700.3	2.17037	1.48368e-13	6.70079e-13	Sec14p-like phosphatidylinositol transfer family protein (AHRD V3.3 *** A0A2U1NTZ9_ARTAN)	-	-
Solyc09g007410.3	2.1692	9.24996e-08	2.92864e-07	SUN-like protein 25	-	-
Solyc05g009360.3	2.16778	1.43931e-169	6.94022e-168	translocase subunit seca (AHRD V3.3 *** AT1G13390.2)	-	-
Solyc02g021050.3	2.16771	7.16215e-39	7.05108e-38	BTB/POZ domain protein%2C putative (DUF177) (AHRD V3.3 *** AT3G19810.2)	-	-
Solyc02g071320.3	2.16708	2.86829e-70	4.94327e-69	Unknown protein	-	-
Solyc01g010250.3	2.16579	6.68711e-47	7.85232e-46	6-phosphogluconolactonase (AHRD V3.3 *** B6U0H2_MAIZE)	-	-
Solyc01g102750.3	2.16499	3.51824e-143	1.34913e-141	PHD finger protein ALFIN-LIKE 6 (AHRD V3.3 *** A0A2G2XXF4_CAPAN)	-	PHD
Solyc07g052453.1	2.16351	1.25039e-89	2.81966e-88		-	SNARE
Solyc03g122270.3	2.16253	5.36979e-121	1.67164e-119	Inter-alpha-trypsin inhibitor heavy chain-like protein (AHRD V3.3 *** Q8L798_ARATH)	-	LSM
Solyc01g100520.3	2.16045	9.96717e-204	6.08857e-202	Clp protease 2 proteolytic subunit	ATP-dependent Clp protease proteolytic subunit [Source:UniProtKB/TrEMBL;Acc:Q93YH0]	-
Solyc03g096960.3	2.15831	3.49226e-107	9.55859e-106	hypothetical protein Chr1:2715296-2716351 REVERSE LENGTH=123 201606 (AHRD V3.11 *-* AT1G08580.1)	-	-
Solyc07g054760.1	2.15676	1.97611e-196	1.16323e-194	Wound-responsive family protein (AHRD V3.3 *** A0A2K3L288_TRIPR)	-	-
Solyc05g007840.3	2.15532	9.35532e-08	2.9591e-07	Transcription termination factor (AHRD V3.11 *** tr|A0A2U1LKM6|A0A2U1LKM6_ARTAN)	SOLDAT10 [Source:Projected from Arabidopsis thaliana (AT2G03050) UniProtKB/TrEMBL;Acc:A0A178VYV9]	-
Solyc01g006825.1	2.15445	1.13155e-07	3.55431e-07		-	-
Solyc11g007860.1	2.15404	1.10759e-35	1.00808e-34	Cyclin-dependent protein kinase inhibitor SMR3 (AHRD V3.3 --* SMR3_ARATH)	-	-
Solyc01g095900.3	2.15364	1.11615e-62	1.71378e-61	Tetratricopeptide repeat (TPR)-like superfamily protein (AHRD V3.3 *** A0A2U1QFM4_ARTAN)	-	-
Solyc01g008780.3	2.15297	6.64838e-93	1.54377e-91	Phospholipase A2 family protein (AHRD V3.3 *** AT4G29070.2)	-	-
Solyc05g012150.3	2.15206	2.58029e-25	1.811e-24	Ubiquinone biosynthesis protein COQ4 homolog	-	-
Solyc09g013100.3	2.15129	1.74131e-40	1.78406e-39	Protein TIC 56	Protein TIC 56, chloroplastic [Source:Projected from Arabidopsis thaliana (AT5G01590) UniProtKB/Swiss-Prot;Acc:Q7Y1W1]	-
Solyc05g039940.2	2.14827	6.78215e-05	0.00016315	Unknown protein	-	-
Solyc06g068690.3	2.14785	0.019926	0.0337455	Amidase family protein (AHRD V3.3 *-* AT5G07360.3)	-	Amidase
Solyc07g063190.3	2.14664	1.09747e-53	1.4528e-52	Thioredoxin (AHRD V3.11 *** tr|A0A200PQX5|A0A200PQX5_9MAGN)	-	-
Solyc03g115220.3	2.14633	6.50828e-06	1.74574e-05	Flavonoid 3'-monooxygenase (AHRD V3.11 *** tr|A0A2G2WR53|A0A2G2WR53_CAPBA)	-	p450
Solyc05g009405.1	2.1456	0.0163046	0.028134	Unknown protein	-	-
Solyc07g007400.3	2.14546	1.33795e-87	2.93818e-86	Leucine-rich repeat-like protein (AHRD V3.3 *-* Q6K620_ORYSJ)	-	-
Solyc01g098645.1	2.14513	0.000277539	0.000624444		-	Lipase_GDSL
Solyc06g053300.3	2.14446	2.10245e-46	2.4485e-45	Polyadenylate-binding protein (AHRD V3.3 *** A0A2K3NXT2_TRIPR)	-	RRM_1
Solyc09g005710.2	2.14391	7.96939e-06	2.11835e-05	Pentatricopeptide repeat (AHRD V3.3 *** A0A200PZG6_9MAGN)	-	-
Solyc07g055040.1	2.14246	0.000181382	0.000416566	Agenet-like domain-containing protein (AHRD V3.3 *** A0A103YGJ9_CYNCS)	-	Agenet
Solyc05g007060.3	2.14166	3.80669e-174	1.89191e-172	Plant/T7N9-9 protein (AHRD V3.3 *** G7K9S9_MEDTR)	-	-
Solyc10g086010.2	2.14126	1.38443e-109	3.86396e-108	60S ribosomal protein L4 (AHRD V3.3 *** A0A2G2VZK1_CAPBA)	-	-
Solyc09g083410.3	2.14003	9.05992e-64	1.41799e-62	N-carbamoyl-L-amino-acid hydrolase (AHRD V3.3 *** A0A1U6JVN3_9BACI)	Ureidoglycolate hydrolase [Source:Projected from Arabidopsis thaliana (AT5G43600) UniProtKB/Swiss-Prot;Acc:Q8VXY9]	Peptidase_M20
Solyc07g063070.1	2.14003	3.35863e-10	1.26503e-09	VQ motif-containing protein 4 (AHRD V3.3 *** A0A2G2Z542_CAPAN)	-	-
Solyc06g065230.3	2.1397	1.12946e-85	2.42626e-84	N-acetyltransferase (AHRD V3.3 *** A0A0U9HKN0_KLENI)	N-terminal acetyltransferase B complex catalytic subunit NAA20 [Source:Projected from Arabidopsis thaliana (AT1G03150) UniProtKB/Swiss-Prot;Acc:Q8LGI8]	Acetyltransf_1
Solyc09g082065.1	2.13963	0.00126107	0.00260573		-	-
Solyc04g082930.2	2.13907	2.27105e-34	2.01522e-33	Chlorophyll a-b binding protein	Chlorophyll a-b binding protein 7, chloroplastic [Source:Projected from Arabidopsis thaliana (AT1G76570) UniProtKB/Swiss-Prot;Acc:Q9C9K1]	-
Solyc06g005230.2	2.13904	6.39536e-25	4.42289e-24	Receptor-like protein kinase THESEUS.1	-	Pkinase_Tyr
Solyc05g054560.3	2.13868	7.09107e-39	6.98413e-38	CASP-like protein (AHRD V3.3 *** A0A2G3CIG5_CAPCH)	CASP-like protein [Source:UniProtKB/TrEMBL;Acc:K4C2D4]	-
Solyc11g006180.2	2.13853	2.03633e-14	9.62248e-14	ethylene receptor homolog (ETR5)	Ethylene receptor [Source:UniProtKB/TrEMBL;Acc:Q9XET9]	Response_reg
Solyc01g099090.3	2.13809	2.86297e-79	5.64205e-78	Mannosylglycoprotein endo-beta-mannosidase (AHRD V3.3 *** A0A2G2Y0C1_CAPAN)	-	-
Solyc10g005370.3	2.13706	7.81333e-124	2.4835e-122	Pyruvate	-	DUF299
Solyc08g065940.3	2.13586	1.69396e-124	5.41469e-123	Zinc finger CCCH domain-containing protein 20 (AHRD V3.11 *** tr|A0A1U8E1G0|A0A1U8E1G0_CAPAN)	-	-
Solyc03g019650.3	2.13577	1.64402e-40	1.68591e-39	Major facilitator superfamily protein (AHRD V3.3 *-* A0A2U1MHC8_ARTAN)	-	-
Solyc09g009590.1	2.13485	1.39383e-77	2.69987e-76	Zinc finger A20 and A.1	Stress-associated protein 8 [Source:UniProtKB/TrEMBL;Acc:C4NAK7]	zf-A20
Solyc02g085150.3	2.13397	0.00157228	0.00320928	Late embryogenesis abundant (LEA) protein (AHRD V3.3 *** A0A1P8B7I6_ARATH)	-	Myb_DNA-binding
Solyc06g054250.3	2.13367	6.05154e-10	2.23912e-09	5'-nucleotidase surE-like protein (AHRD V3.3 *** A0A2K3MS27_TRIPR)	-	-
Solyc09g014215.1	2.1336	0.00394881	0.00758791	8-amino-7-oxononanoate synthase Chr3:2764860-2765907 FORWARD LENGTH=258 201606 (AHRD V3.11 *** AT3G09050.1)	-	-
Solyc08g082080.3	2.13355	9.60125e-39	9.42369e-38	Amino acid transporter (AHRD V3.3 *** A0A200PUP0_9MAGN)	-	Aa_trans
Solyc05g052600.3	2.13354	0.00201266	0.00404371	Sedoheptulose-1	Sedoheptulose-1,7-bisphosphatase, chloroplastic [Source:Projected from Arabidopsis thaliana (AT3G55800) UniProtKB/Swiss-Prot;Acc:P46283]	-
Solyc08g078640.2	2.13338	1.08654e-12	4.70369e-12	Pectinesterase (AHRD V3.11 *** tr|A0A2G3DBT2|A0A2G3DBT2_CAPCH)	-	-
Solyc08g082480.3	2.13234	7.15943e-18	3.90504e-17	Phosphatidylinositol 4-kinase gamma 2 (AHRD V3.3 *** A0A2G3ADD9_CAPAN)	-	PI3_PI4_kinase
Solyc10g049710.2	2.13182	4.9894e-199	2.98351e-197	ATP-dependent Clp protease proteolytic subunit (AHRD V3.3 *** A0A2G2YL68_CAPAN)	ATP-dependent Clp protease proteolytic subunit [Source:UniProtKB/TrEMBL;Acc:K4D0C8]	-
Solyc08g008340.3	2.13067	5.79735e-128	1.93784e-126	Nucleoside diphosphate kinase (AHRD V3.3 *** A0A2G3AP96_CAPAN)	-	NDK
Solyc03g121840.3	2.12893	1.08683e-111	3.09821e-110	telomere repeat-binding factor 4-like (AHRD V3.3 *** A0A2I4FU12_9ROSI)	-	Myb_DNA-binding
Solyc10g076350.2	2.12694	7.45969e-84	1.55528e-82	Macrophage migration inhibitory factor (AHRD V3.3 *** A0A2U1PAA1_ARTAN)	-	MIF
Solyc06g050300.2	2.12528	2.99349e-41	3.12777e-40	Non-specific serine/threonine protein kinase (AHRD V3.3 *** A0A2G2ZJA2_CAPAN)	-	Pkinase
Solyc09g092460.3	2.12511	6.6989e-35	6.00543e-34		-	Pkinase_Tyr
novel.254	2.12476	1.94575e-12	8.29196e-12		- && - && -	-
Solyc08g007770.3	2.12419	2.1513e-10	8.21204e-10		-	-
novel.351	2.12396	0.00145368	0.00297953		- && - && -	-
Solyc11g011200.2	2.12396	3.16398e-41	3.30439e-40	Per1-like (AHRD V3.3 *** A0A200PW77_9MAGN)	-	-
Solyc03g062790.3	2.12356	3.62173e-20	2.15093e-19	Plastid-lipid associated protein PAP / fibrillin family protein (AHRD V3.3 *** A8MRU9_ARATH)	-	-
novel.1178	2.12319	5.37338e-34	4.72737e-33		- && Q60BH8.1 RecName: Full=Putative pterin-4-alpha-carbinolamine dehydratase; Short=PHS; AltName: Full=4-alpha-hydroxy-tetrahydropterin dehydratase; AltName: Full=Pterin carbinolamine dehydratase; Short=PCD && PF01329:Pterin 4 alpha carbinolamine dehydra	-
Solyc09g074660.3	2.12086	4.4074e-133	1.54382e-131	spermatogenesis-associated protein 20 (AHRD V3.3 *** A0A2I4GIU1_9ROSI)	-	-
Solyc10g081910.2	2.12085	3.31123e-19	1.90029e-18	Receptor-like kinase (AHRD V3.3 *** A0A2R6Q427_ACTCH)	-	Pkinase
Solyc02g091280.3	2.12073	3.57313e-92	8.18785e-91	ATP-dependent Clp protease proteolytic subunit (AHRD V3.3 *** A0A1U8FQ26_CAPAN)	ATP-dependent Clp protease proteolytic subunit [Source:UniProtKB/TrEMBL;Acc:K4BCS6]	-
Solyc02g068910.3	2.11929	3.79454e-33	3.27353e-32	Trypsin family protein (AHRD V3.3 *** A0A2U1MFG3_ARTAN)	-	-
Solyc04g081190.3	2.11897	7.87793e-60	1.16009e-58	vsf-1	Transcription factor VSF-1 [Source:UniProtKB/TrEMBL;Acc:O81998]	bZIP_1
Solyc05g054940.3	2.11707	1.35908e-35	1.2345e-34	Nitrilase-like protein.1	Nitrilase-like protein 2 [Source:Projected from Arabidopsis thaliana (AT4G08790) UniProtKB/Swiss-Prot;Acc:Q94JV5]	CN_hydrolase
Solyc07g008530.1	2.11626	6.40323e-13	2.80635e-12	Tyrosine--tRNA ligase (AHRD V3.3 *** A0A1U8H9E5_CAPAN)	Tyrosine--tRNA ligase [Source:UniProtKB/TrEMBL;Acc:K4CBX2]	S4
Solyc11g007990.2	2.11626	0.00586264	0.0109363	chloroplast malate dehydrogenase (mdh)	Malate dehydrogenase [Source:UniProtKB/TrEMBL;Acc:Q5NE17]	-
Solyc08g016720.1	2.11574	0.0179263	0.0306684	9-cis-epoxycarotenoid dioxygenase2	9-cis-epoxycarotenoid dioxygenase NCED2, chloroplastic [Source:UniProtKB/Swiss-Prot;Acc:K4CJJ1]	RPE65
Solyc06g065330.3	2.11413	4.3587e-09	1.51948e-08	Receptor-like proteiny region	-	-
novel.1162	2.11379	2.58458e-37	2.45286e-36		- && Q9LYR5.1 RecName: Full=Peptidyl-prolyl cis-trans isomerase FKBP19, chloroplastic; Short=PPIase FKBP19; AltName: Full=FK506-binding protein 19; Short=AtFKBP19; AltName: Full=Immunophilin FKBP19; AltName: Full=Rotamase; Flags: Precursor && PF00254:FKBP	FKBP_C
Solyc07g014640.3	2.113	0.0184113	0.0314151	Galactokinase (AHRD V3.3 *** B6U8E6_MAIZE)	-	GHMP_kinases
Solyc12g062860.2	2.11138	1.02567e-178	5.30704e-177	Adenine nucleotide alpha hydrolases-like superfamily protein (AHRD V3.3 *** Q9LYJ2_ARATH)	Hop-interacting protein THI141 [Source:UniProtKB/TrEMBL;Acc:G8Z288]	Usp
Solyc02g090100.1	2.11104	4.35317e-10	1.62799e-09	homolog of Synechocystis YCF37 (AHRD V3.3 *** AT2G23670.1)	YCF37 [Source:Projected from Arabidopsis thaliana (AT2G23670) UniProtKB/TrEMBL;Acc:A0A178VUP0]	-
novel.457	2.11101	0.0168805	0.0290458		- && - && -	-
Solyc12g014610.2	2.11068	1.70448e-09	6.12474e-09	WRKY transcription factor 20	-	WRKY
Solyc03g114750.3	2.11053	0.00747457	0.0136897	18S pre-ribosomal assembly protein gar2-like protein (AHRD V3.3 --* NP_178475.2)	-	-
Solyc04g015030.3	2.11026	0.0165393	0.0285106	Heavy metal-associated isoprenylated plant protein (AHRD V3.11 *-* tr|A0A2R6RB34|A0A2R6RB34_ACTCH)	-	HMA
Solyc01g096240.3	2.10874	5.31516e-18	2.91594e-17	plant/protein (AHRD V3.3 *** AT3G61870.1)	-	-
Solyc01g107640.3	2.10798	1.92288e-104	5.10882e-103	Protein TIC 21	-	-
Solyc02g085730.3	2.10693	2.28226e-36	2.12066e-35	allene oxide cyclase	Allene oxide cyclase [Source:UniProtKB/TrEMBL;Acc:Q9LEG5]	-
Solyc03g116190.1	2.10399	1.27622e-41	1.34588e-40		-	-
Solyc04g055120.3	2.10289	8.33106e-98	2.028e-96	ABC transporter D family member.1	Peroxisomal ABC transporter 1 [Source:Projected from Arabidopsis thaliana (AT4G39850) UniProtKB/TrEMBL;Acc:F4JJ27]	ABC_tran
Solyc02g066830.3	2.09912	0.0275214	0.0453778	Nuclear transport factor 2 (NTF2) family protein with RNA binding (RRM-RBD-RNP motifs) domain-containing protein (AHRD V3.3 *** F4K1Y4_ARATH)	-	RRM_1
Solyc01g009520.3	2.09885	8.6447e-125	2.77894e-123	Ribosomal protein (AHRD V3.3 *** Q6ER67_ORYSJ)	-	-
Solyc02g079960.3	2.09847	1.60598e-158	7.05355e-157	Thioredoxin (AHRD V3.3 *** A0A2G3D6G6_CAPCH)	Thioredoxin [Source:UniProtKB/TrEMBL;Acc:K4B9L7]	-
Solyc05g052470.3	2.09826	3.29459e-199	1.97527e-197	Ferritin (AHRD V3.3 *** A0A2G3CHZ4_CAPCH)	Ferritin [Source:UniProtKB/TrEMBL;Acc:K4C1S8]	Ferritin
Solyc03g007990.2	2.09611	3.30949e-75	6.17816e-74	Unknown protein	-	-
Solyc04g009560.3	2.09605	2.93293e-39	2.91403e-38	Rab-GTPase-TBC domain (AHRD V3.3 *** A0A200R6A4_9MAGN)	-	TBC
Solyc01g028810.3	2.09418	1.25043e-247	9.6063e-246	Beta chaperonin 60 (AHRD V3.3 *** Q0W9E2_SOLCO)	-	-
Solyc02g085350.3	2.09309	1.08707e-246	8.29507e-245	Succinate dehydrogenase [ubiquinone] flavoprotein subunit	Succinate dehydrogenase [ubiquinone] flavoprotein subunit, mitochondrial [Source:UniProtKB/TrEMBL;Acc:K4BB47]	-
Solyc10g081480.2	2.09255	1.26497e-156	5.50249e-155	maltase-glucoamylase%2C intestinal protein (AHRD V3.3 *** AT5G37480.2)	-	-
Solyc03g118840.3	2.09161	6.36508e-19	3.60179e-18	RING/U-box superfamily protein (AHRD V3.3 *** A0A2U1NS86_ARTAN)	-	-
Solyc02g083835.1	2.09087	6.26546e-19	3.54897e-18	Chaperone protein DnaJ (AHRD V3.3 *** A0A2G2XG76_CAPBA)	-	DnaJ
Solyc09g025260.3	2.08941	5.90178e-20	3.47679e-19	Rho termination factor (AHRD V3.3 *** A0A200PW00_9MAGN)	-	-
Solyc03g093560.1	2.08933	6.49084e-08	2.07963e-07	ethylene response factor C.6	-	AP2
Solyc03g043740.3	2.08893	2.0044e-14	9.48146e-14	Hydroxyproline-rich glycoprotein family protein (AHRD V3.11 *** tr|A0A2U1M3E1|A0A2U1M3E1_ARTAN)	-	-
Solyc08g079160.3	2.08773	0.00605462	0.0112684	Vacuolar-processing enzyme (AHRD V3.3 *** A0A2G2XLA7_CAPBA)	-	-
Solyc05g010150.3	2.08741	6.23665e-18	3.41074e-17	HD domain-containing protein 2 (AHRD V3.3 *** A0A2G2YCL6_CAPAN)	-	-
Solyc02g081160.3	2.08577	2.1302e-135	7.61462e-134	Pyrophosphate--fructose 6-phosphate 1-phosphotransferase subunit beta (AHRD V3.3 *** A0A1U8FN75_CAPAN)	Pyrophosphate--fructose 6-phosphate 1-phosphotransferase subunit beta [Source:UniProtKB/TrEMBL;Acc:K4B9Y6]	PFK
Solyc05g009970.3	2.08485	4.16179e-130	1.42046e-128		-	-
Solyc03g120640.3	2.08197	6.15604e-38	5.92921e-37	Photosystem I reaction center subunit VI	-	-
Solyc09g091830.3	2.08196	1.86026e-12	7.93658e-12	plastid transcriptionally active 5 Chr4:7948644-7950779 FORWARD LENGTH=387 201606 (AHRD V3.11 *** AT4G13670.1)	Protein disulfide isomerase pTAC5, chloroplastic [Source:Projected from Arabidopsis thaliana (AT4G13670) UniProtKB/Swiss-Prot;Acc:A1A6M1]	PG_binding_1
Solyc05g018125.1	2.08173	7.86302e-57	1.1089e-55		-	2OG-FeII_Oxy
Solyc02g091430.3	2.08092	1.25576e-38	1.22934e-37	U-box domain-containing protein 4-like (AHRD V3.3 *** A0A2I4HV32_9ROSI)	-	-
novel.89	2.08088	0.00288731	0.00566311		- && - && -	-
Solyc06g074630.3	2.08061	3.30438e-06	9.10815e-06	Glucomannan 4-beta-mannosyltransferase 2 (AHRD V3.3 *** A0A2G3CAR5_CAPCH)	-	-
Solyc07g065480.3	2.0802	5.58508e-23	3.64034e-22	Na-translocating NADH-quinone reductase subunit A (AHRD V3.3 *** AT5G55640.1)	-	-
Solyc12g005070.2	2.07924	0.00010267	0.000242352	CASP-like protein (AHRD V3.3 *** A0A2G3D0J5_CAPCH)	CASP-like protein [Source:UniProtKB/TrEMBL;Acc:K4DB45]	-
Solyc02g086830.3	2.07701	1.12304e-25	7.98354e-25	Protease Do-like chloroplastic-like (AHRD V3.3 *** A0A2K3P0Q7_TRIPR)	DEGP1 [Source:Projected from Arabidopsis thaliana (AT3G27925) UniProtKB/TrEMBL;Acc:A0A178V823]	-
Solyc12g099160.2	2.07683	3.66258e-07	1.10101e-06	Carboxypeptidase (AHRD V3.3 *** A0A1U8EWS6_CAPAN)	Carboxypeptidase [Source:UniProtKB/TrEMBL;Acc:K4DHT7]	Peptidase_S10
Solyc01g006940.3	2.07477	2.47135e-06	6.88653e-06	RNA-binding protein CP33	RNA-binding protein CP33, chloroplastic [Source:Projected from Arabidopsis thaliana (AT3G52380) UniProtKB/Swiss-Prot;Acc:Q39061]	RRM_1
Solyc11g068790.2	2.07321	8.69604e-26	6.20524e-25	FAM210B-like protein%2C putative (DUF1279) (AHRD V3.3 *** AT2G27290.1)	-	-
Solyc05g043425.1	2.07237	2.77228e-112	8.0036e-111		-	-
Solyc09g065030.3	2.07181	6.13783e-07	1.81028e-06	Protein trichome birefringence-like .1	-	-
Solyc01g081570.3	2.07103	7.58551e-07	2.21534e-06	DUF239 domain-containing protein/DUF4409 domain-containing protein (AHRD V3.3 *** A0A1Q3BKR6_CEPFO)	-	-
Solyc12g010540.1	2.06842	3.98457e-15	1.94911e-14	UDP-glucuronate 4-epimerase 4 (AHRD V3.3 *** A0A1U8F5Z6_CAPAN)	-	-
Solyc12g096570.1	2.06836	1.17929e-38	1.15548e-37	auxin-regulated gene involved in organ size (AHRD V3.3 -** AT3G59900.1)	-	-
Solyc09g007330.3	2.06833	3.21093e-05	7.99224e-05	DNA helicase mcm8-like protein (AHRD V3.11 *** tr|A0A2K3P3V8|A0A2K3P3V8_TRIPR)	Probable DNA helicase MCM8 [Source:Projected from Arabidopsis thaliana (AT3G09660) UniProtKB/Swiss-Prot;Acc:Q9SF37]	MCM
Solyc05g051700.3	2.06738	2.68537e-99	6.70987e-98	Iron-sulfur assembly protein IscA	-	-
Solyc02g085000.3	2.0671	1.51807e-92	3.50348e-91	netrin receptor DCC (AHRD V3.3 *** AT3G50910.1)	-	-
Solyc12g014480.2	2.06702	1.8866e-33	1.64194e-32	golgin family A protein (AHRD V3.3 *-* AT4G22320.2)	-	-
Solyc05g054670.3	2.0667	1.47503e-07	4.58744e-07		-	-
Solyc05g006970.3	2.06647	1.83709e-13	8.26562e-13		-	-
Solyc04g015280.3	2.06624	0.0277525	0.0457223	Zinc finger C3HC4 type (RING finger) protein (AHRD V3.3 *-* A0A2K3NMH0_TRIPR)	-	-
Solyc07g005710.3	2.06482	3.40991e-36	3.14781e-35	Unknown protein	-	-
Solyc08g044345.1	2.06478	5.90422e-21	3.62524e-20	Prefoldin chaperone subunit family protein (AHRD V3.3 *** AT1G49245.1)	-	-
Solyc10g081260.2	2.06353	1.1663e-47	1.38896e-46	Protein DETOXIFICATION (AHRD V3.3 *** A0A2G3BHA5_CAPCH)	Protein DETOXIFICATION [Source:UniProtKB/TrEMBL;Acc:K4D313]	MatE
Solyc04g025120.2	2.06298	1.39904e-52	1.81595e-51	P-loop containing nucleoside triphosphate hydrolases superfamily protein (AHRD V3.3 *-* A0A2U1NZV9_ARTAN)	-	-
Solyc08g075950.2	2.06292	6.01311e-05	0.000145531	Growth-regulating factor 5 (AHRD V3.11 *** tr|A0A2G2XMC2|A0A2G2XMC2_CAPBA)	-	-
Solyc11g008910.2	2.06274	9.24522e-11	3.60008e-10	ubiquitin carboxyl-terminal hydrolase (AHRD V3.3 *** AT1G65295.1)	-	-
Solyc10g011760.3	2.06272	0.0273937	0.0452	Glucose-6-phosphate 1-epimerase (AHRD V3.3 *** A0A1U8EEQ4_CAPAN)	Glucose-6-phosphate 1-epimerase [Source:UniProtKB/TrEMBL;Acc:K4CYF4]	Aldose_epim
Solyc07g026930.2	2.06265	0.000708593	0.00151441	Unknown protein	-	MFS_1
Solyc06g072130.3	2.06257	6.84315e-06	1.83144e-05		-	-
Solyc05g053990.3	2.0607	0.000135901	0.000316799		-	NB-ARC
Solyc12g005270.2	2.05459	1.57576e-175	7.93589e-174	Histone H2A (AHRD V3.3 *** A0A1U8E2W4_CAPAN)	Histone H2A [Source:UniProtKB/TrEMBL;Acc:K4DB65]	Histone
Solyc09g014450.3	2.05411	5.05352e-87	1.10548e-85	Clathrin light chain (AHRD V3.3 *** A0A2G3BKE5_CAPCH)	-	-
Solyc07g018360.3	2.05387	3.16113e-73	5.71754e-72	Elongation factor Ts	Elongation factor Ts, mitochondrial [Source:UniProtKB/TrEMBL;Acc:K4CCP7]	S1
Solyc01g007200.2	2.05375	0.0298416	0.0488938	Unknown protein	-	-
Solyc11g010240.2	2.0515	0	0	protein SCAI (AHRD V3.3 *** A0A2I4GV29_9ROSI)	-	Histone
Solyc06g073320.3	2.05097	6.29744e-272	5.53174e-270	GDP-L-galactose phosphorylase.1	GDP-L-galactose phosphorylase [Source:UniProtKB/TrEMBL;Acc:H9D2D6]	-
Solyc11g069790.2	2.05071	3.53603e-229	2.45067e-227	60 kDa chaperonin (AHRD V3.3 *** B2IXD2_NOSP7)	-	-
Solyc09g065383.1	2.05039	7.56717e-168	3.59528e-166		-	-
Solyc09g014250.3	2.05008	0.000296088	0.000663329	Transcription factor DIVARICATA (AHRD V3.3 *** A0A2G2VYG4_CAPBA)	-	Myb_DNA-binding
Solyc07g064880.3	2.04991	3.42848e-72	6.08454e-71		-	-
Solyc07g065050.3	2.04958	2.38546e-42	2.55853e-41	Cell division protein FtsZ (AHRD V3.3 *** A0A2G2WFK7_CAPBA)	-	Tubulin
Solyc07g006520.3	2.04901	1.08145e-50	1.35934e-49	Preprotein translocase subunit SECY	-	-
Solyc02g070877.1	2.04813	3.70896e-09	1.29937e-08		-	-
Solyc01g103780.3	2.04748	4.23301e-100	1.07068e-98		-	TCP
Solyc06g063070.3	2.04693	0	0	Ethylene Response Factor A.3	JERF1 [Source:UniProtKB/TrEMBL;Acc:Q8LGR9]	AP2
Solyc03g123550.1	2.04631	0.0115045	0.0204075	Small auxin up-regulated RNA39	-	Auxin_inducible
Solyc01g005300.3	2.04552	1.41271e-115	4.2462e-114		FKF1 [Source:Projected from Arabidopsis thaliana (AT1G68050) UniProtKB/TrEMBL;Acc:A0A178W8F6]	-
Solyc07g066385.1	2.04164	1.15961e-72	2.07914e-71		-	-
Solyc04g011370.3	2.04135	3.4835e-95	8.29271e-94	Actin-depolymerizing factor (AHRD V3.11 *** tr|D9I9X9|D9I9X9_HEVBR)	-	Cofilin_ADF
Solyc02g064670.1	2.04095	2.64923e-139	9.79438e-138	60S ribosomal protein L26 (AHRD V3.3 *** A0A1U8FHZ3_CAPAN)	-	KOW
Solyc07g054730.1	2.04034	3.13827e-68	5.21809e-67	Wound-responsive family protein (AHRD V3.3 *** AT4G28240.1)	-	-
Solyc09g076020.3	2.04034	7.7525e-36	7.07591e-35	Imidazoleglycerol-phosphate dehydratase (AHRD V3.3 *** A0A2G3CT70_CAPCH)	Imidazoleglycerol-phosphate dehydratase [Source:UniProtKB/TrEMBL;Acc:K4CVH9]	-
Solyc11g010270.2	2.03993	1.00873e-27	7.58741e-27	Homeobox-leucine zipper protein HOX4 (AHRD V3.3 *** A0A2G2Y5D1_CAPAN)	-	HALZ
Solyc08g067150.3	2.03662	2.70021e-27	2.01167e-26	CRC domain-containing protein TS.1	-	-
Solyc01g097540.3	2.03468	2.26403e-50	2.82854e-49	annexin 4	-	-
Solyc12g089240.2	2.03397	4.7391e-93	1.10269e-91	B-box zinc finger protein 22 (AHRD V3.3 *** A0A1U8F0C2_CAPAN)	-	zf-B_box
Solyc09g015360.3	2.03291	6.55806e-29	5.09514e-28	Chaperone protein DnaJ (AHRD V3.11 *** tr|A0A1J3HP96|A0A1J3HP96_NOCCA)	-	-
Solyc10g083490.2	2.03222	3.23438e-16	1.65241e-15	Cell division protein FtsZ (AHRD V3.3 *** A0A2G2VUU5_CAPBA)	-	Tubulin
Solyc06g007220.3	2.02744	5.66683e-57	8.00171e-56	Unknown protein	-	-
Solyc09g011850.3	2.02664	3.31779e-24	2.24652e-23	Fructokinase-like protein.1	Fructokinase-like 1, chloroplastic [Source:Projected from Arabidopsis thaliana (AT3G54090) UniProtKB/Swiss-Prot;Acc:Q9M394]	PfkB
Solyc01g111360.3	2.02579	5.44448e-20	3.20989e-19	Peptidyl-prolyl cis-trans isomerase (AHRD V3.3 *** A0A1U8DY34_CAPAN)	Peptidyl-prolyl cis-trans isomerase [Source:UniProtKB/TrEMBL;Acc:K4B3Z8]	Pro_isomerase
Solyc05g006420.3	2.02573	4.40417e-20	2.60946e-19	Two-component response regulator ARR3 (AHRD V3.3 *** A0A2G2VM98_CAPBA)	-	Response_reg
Solyc12g087890.2	2.02327	1.97309e-16	1.01766e-15	transcription factor bHLH143-like (AHRD V3.11 *** tr|A0A2I4FQB9|A0A2I4FQB9_9ROSI)	-	-
novel.1012	2.02283	3.7967e-08	1.23876e-07		- && - && -	-
Solyc10g007200.3	2.02229	3.68191e-21	2.27987e-20	Hexosyltransferase (AHRD V3.3 *** A0A2G3BCF8_CAPCH)	Hexosyltransferase [Source:UniProtKB/TrEMBL;Acc:K4CXQ0]	Galactosyl_T
Solyc09g042770.3	2.02225	1.60774e-21	1.00542e-20	Rhodanese-like domain-containing protein 4A	Rhodanese-like domain-containing protein 4A, chloroplastic [Source:Projected from Arabidopsis thaliana (AT3G25480) UniProtKB/Swiss-Prot;Acc:Q56XR7]	-
Solyc11g008250.2	2.02217	7.37042e-16	3.71521e-15	P-loop containing nucleoside triphosphate hydrolases superfamily protein (AHRD V3.3 *** A0A2U1LNZ5_ARTAN)	-	-
Solyc03g117480.3	2.02197	1.47265e-151	6.11256e-150	Pyrophosphate-energized vacuolar membrane proton pump (AHRD V3.3 *** A0A1U8FVU1_CAPAN)	-	-
Solyc06g053140.3	2.02176	0.000139853	0.000325744	Rhodanese-like domain-containing protein 14	-	Rhodanese
Solyc03g007460.2	2.02089	0.00382584	0.00736286	Solanum lycopersicum Cytokinin Response Factor 4	-	AP2
Solyc10g083910.2	2.01962	2.66913e-32	2.26048e-31	hypothetical protein (AHRD V3.3 *** AT2G36835.1)	-	-
Solyc02g068040.3	2.01944	3.10943e-57	4.40707e-56	Unknown protein	-	-
Solyc02g094250.3	2.01884	3.98932e-15	1.95101e-14	Unknown protein	-	-
Solyc04g051660.3	2.017	8.2624e-17	4.3205e-16	protein SLOW GREEN 1	-	-
Solyc11g021310.1	2.01677	0.000624977	0.00134612	Protein TIC 214 (AHRD V3.3 *-* TI214_TOBAC)	-	-
Solyc08g075690.3	2.01442	4.51267e-127	1.493e-125	Acyl-CoA-binding protein (AHRD V3.3 *** A0A2G2XLT1_CAPBA)	-	-
Solyc12g005150.2	2.01209	5.81058e-58	8.31346e-57	Pollen Ole e.1	-	-
Solyc01g089870.3	2.01184	5.96647e-23	3.88558e-22	Pentatricopeptide repeat-containing protein (AHRD V3.3 *** A0A1U8F0K6_CAPAN)	-	-
novel.693	2.01144	6.32435e-12	2.62171e-11		- && - && -	-
Solyc01g110450.3	2.01078	2.92882e-101	7.50009e-100	NAD(P)-linked oxidoreductase superfamily protein (AHRD V3.3 *** A0A2U1PJ17_ARTAN)	-	Aldo_ket_red
Solyc06g069280.3	2.01031	2.10844e-63	3.28183e-62	Protein LSM14-like protein A (AHRD V3.3 *** A0A2G2WLR1_CAPBA)	-	-
Solyc02g087960.3	2.00957	7.08283e-09	2.43504e-08	R2R3MYB transcription factor 94	-	Myb_DNA-binding
Solyc04g077970.3	2.00935	2.1729e-296	2.21822e-294	Adenine phosphoribosyltransferase 3 (AHRD V3.11 *** tr|A0A2G3CPQ3|A0A2G3CPQ3_CAPCH)	Adenine phosphoribosyl transferase 1 [Source:Projected from Arabidopsis thaliana (AT1G27450) UniProtKB/TrEMBL;Acc:F4HSX1]	Pribosyltran
Solyc11g065125.1	2.00859	1.37544e-08	4.63864e-08		-	-
ENSRNA050030355	2.00831	0.00862896	0.0156496		microRNA MIR169_2	-
Solyc06g072700.3	2.0082	1.29892e-05	3.37161e-05	Heavy metal-associated isoprenylated plant protein (AHRD V3.3 *-* A0A2R6PUZ2_ACTCH)	-	HMA
Solyc11g066440.2	2.00806	9.80621e-71	1.70428e-69	lethal leaf spot 1	Pheophorbide a oxygenase, chloroplastic [Source:Projected from Arabidopsis thaliana (AT3G44880) UniProtKB/Swiss-Prot;Acc:Q9FYC2]	-
Solyc11g017470.2	2.00597	1.18971e-254	9.62944e-253	NAC domain-containing protein (AHRD V3.3 *** A0A2K3N804_TRIPR)	NAC4 domain protein [Source:UniProtKB/TrEMBL;Acc:K4D6Q0]	NAM
Solyc11g071790.2	2.00564	3.86787e-51	4.90255e-50	Succinate dehydrogenase subunit 6	-	-
Solyc09g014760.3	2.00226	6.11283e-54	8.12523e-53	Chlorophyll synthase	-	UbiA
Solyc07g048035.1	2.0011	6.60346e-17	3.46101e-16		-	-
Solyc12g098340.2	2.00051	7.76997e-16	3.90966e-15	Pectinesterase (AHRD V3.3 *** A0A2G2VIL1_CAPBA)	Pectinesterase [Source:UniProtKB/TrEMBL;Acc:K4DHK8]	-
Solyc02g088260.3	1.99876	2.79869e-46	3.25432e-45	glycine-rich protein (AHRD V3.3 *-* AT3G29075.1)	-	-
Solyc07g018235.1	1.99753	5.19779e-07	1.54205e-06		-	-
Solyc07g008700.3	1.99631	4.18459e-25	2.91981e-24	protein FAR1-RELATED SEQUENCE 9-like (AHRD V3.3 *** A0A2I4HQF4_9ROSI)	-	SWIM
Solyc09g011380.3	1.99573	1.16519e-09	4.24067e-09	BEL1-like homeodomain protein 9 (AHRD V3.3 *** A0A2G2VXF9_CAPBA)	-	POX
ENSRNA050030005	1.99516	0.0103292	0.0184687		Group II catalytic intron	-
Solyc03g093880.3	1.99441	4.41106e-69	7.46028e-68	U6 snRNA phosphodiesterase (AHRD V3.3 *** A0A2G2YI60_CAPAN)	U6 snRNA phosphodiesterase [Source:UniProtKB/TrEMBL;Acc:K4BIR4]	-
Solyc04g080810.3	1.99402	6.74621e-63	1.04219e-61	Ubiquitin-conjugating enzyme (AHRD V3.3 *** A0A200QE21_9MAGN)	-	UQ_con
Solyc12g098720.2	1.99108	1.67217e-37	1.59429e-36	V-type proton ATPase subunit .1	-	-
Solyc08g083090.2	1.99061	3.25966e-07	9.83409e-07		-	-
Solyc01g006250.2	1.98993	2.3421e-05	5.90553e-05	F-box protein (AHRD V3.3 *** A0A2G3AHK9_CAPAN)	-	-
Solyc07g053100.3	1.98765	2.24253e-14	1.05616e-13	Receptor protein kinase (AHRD V3.3 *** Q40096_IPOTF)	-	Pkinase_Tyr
Solyc05g008870.3	1.98706	5.57847e-46	6.45354e-45	Nucleotidylyl transferase superfamily protein (AHRD V3.3 *** A0A2U1NI52_ARTAN)	-	CTP_transf_2
Solyc09g065270.3	1.98575	3.86161e-29	3.01986e-28	Ribosome recycling factor (AHRD V3.3 *** A0A200Q4W7_9MAGN)	Ribosome-recycling factor, chloroplastic [Source:Projected from Arabidopsis thaliana (AT3G63190) UniProtKB/Swiss-Prot;Acc:Q9M1X0]	-
Solyc09g098445.1	1.98526	3.92181e-25	2.73898e-24		-	-
Solyc03g116660.3	1.98474	2.85363e-17	1.52312e-16	transmembrane protein (AHRD V3.3 --* AT3G15780.1)	-	-
Solyc05g056270.3	1.98387	1.82337e-38	1.7781e-37	Phosphoenolpyruvate carboxylase family protein (AHRD V3.3 *** A0A2U1PPT0_ARTAN)	-	-
Solyc09g005850.3	1.98257	8.00735e-23	5.19526e-22	Pectate lyase (AHRD V3.3 *** A0A1U8E5I9_CAPAN)	-	-
Solyc04g064870.3	1.98213	6.71458e-71	1.17056e-69	Pathogen-related protein (AHRD V3.3 *** A0A1U8GE43_CAPAN)	-	-
Solyc03g059260.3	1.98143	4.96713e-19	2.82555e-18	Carboxyl-terminal-processing protease (AHRD V3.3 *** B6T6L2_MAIZE)	-	Peptidase_S41
Solyc04g080960.3	1.98075	3.57451e-185	1.93339e-183	pre-pro-cysteine proteinase	-	Peptidase_C1
Solyc07g065940.1	1.98011	0.0116473	0.020635	transmembrane protein (AHRD V3.3 *-* AT3G13275.1)	-	-
Solyc01g100310.2	1.98002	1.60292e-11	6.53012e-11	DUF1645 family protein (AHRD V3.11 *-* tr|G7I9G3|G7I9G3_MEDTR)	-	-
Solyc05g005020.3	1.97861	3.52358e-115	1.05072e-113	Alpha-Glucan Water Dikinase	-	-
Solyc09g005740.2	1.97815	1.07919e-33	9.43218e-33	Protein SLOW GREEN 1	-	-
Solyc11g012710.2	1.97787	6.26996e-07	1.84684e-06	SNF1-related protein kinase regulatory subunit beta-2 (AHRD V3.3 *** A0A1U8F370_CAPAN)	Tau2 [Source:UniProtKB/TrEMBL;Acc:I2E5L9]	-
Solyc12g019010.2	1.97778	2.83259e-20	1.68757e-19	Ubiquinone/menaquinone biosynthesis C-methyltransferase UbiE (AHRD V3.3 *** A0A0A5PD05_CITFR)	2-phytyl-1,4-beta-naphthoquinone methyltransferase, chloroplastic [Source:UniProtKB/TrEMBL;Acc:K4DDC9]	-
Solyc08g075710.3	1.97641	1.53004e-36	1.42806e-35	Polyamine transporter PU.1	-	-
Solyc03g113480.1	1.97566	1.01741e-18	5.71299e-18	extensin-like protein (AHRD V3.3 *** AT1G77400.1)	-	-
Solyc11g071220.2	1.97487	1.6572e-31	1.37522e-30	hypothetical protein (AHRD V3.3 *-* AT5G11600.2)	-	-
Solyc04g076820.1	1.97484	7.49902e-67	1.22619e-65	Phox/Bem1p (AHRD V3.3 *** A0A200QI01_9MAGN)	-	-
Solyc03g097700.3	1.97311	1.3292e-80	2.66818e-79	O-methyltransferase (AHRD V3.3 *** F6M2M1_VITPS)	-	-
Solyc09g005660.3	1.97195	1.82818e-25	1.29152e-24		-	DUF659
Solyc02g069925.1	1.97107	8.91114e-05	0.000211691		2-succinylbenzoate--CoA ligase, chloroplastic/peroxisomal [Source:Projected from Arabidopsis thaliana (AT1G30520) UniProtKB/Swiss-Prot;Acc:Q8VYJ1]	AMP-binding
Solyc01g080640.3	1.97076	1.12597e-183	6.01837e-182	ABC transporter C family member 4 (AHRD V3.3 *** A0A2G3DI56_CAPCH)	-	ABC_membrane
novel.262	1.97025	0.000131292	0.000306401		- && - && -	-
Solyc10g080940.2	1.96989	3.0731e-11	1.22962e-10		-	Tubulin
Solyc12g096300.2	1.96887	9.92663e-102	2.55354e-100	40S ribosomal protein S6 (AHRD V3.3 *** Q3HVK4_SOLTU)	40S ribosomal protein S6 [Source:UniProtKB/TrEMBL;Acc:K4DHA3]	-
Solyc11g069940.1	1.96793	1.65449e-17	8.9127e-17	Glutaredoxin (AHRD V3.3 *** A0A118JSL8_CYNCS)	-	-
Solyc02g081920.3	1.96624	1.16397e-20	7.06264e-20	Ribulose-1	Protein PLASTID TRANSCRIPTIONALLY ACTIVE 14 [Source:Projected from Arabidopsis thaliana (AT4G20130) UniProtKB/Swiss-Prot;Acc:Q84JF5]	SET
Solyc01g008925.1	1.96598	0.0159452	0.0275704		-	-
Solyc07g056590.3	1.96468	2.12113e-33	1.84181e-32	Polyadenylate-binding protein-interacting protein 9 (AHRD V3.3 *** A0A2G2WEN6_CAPBA)	-	RRM_1
Solyc07g043570.3	1.96337	1.01976e-06	2.94218e-06	NAD(P)-linked oxidoreductase superfamily protein (AHRD V3.3 *** A0A2U1Q7S8_ARTAN)	-	Aldo_ket_red
Solyc06g069030.3	1.96284	6.13108e-21	3.75943e-20	microbial collagenase (AHRD V3.3 *** AT1G18060.1)	-	-
Solyc09g083350.3	1.96023	1.44658e-19	8.41044e-19	Chloroplastic group IIA intron splicing facilitator CRS1	-	-
Solyc04g050790.3	1.95991	0.0284415	0.0468063	ubiquitin hydrolase (AHRD V3.3 *** AT5G18310.2)	-	-
Solyc09g015190.2	1.95911	2.44068e-13	1.0912e-12	Dehydration-responsive element-binding protein 2D (AHRD V3.3 *-* A0A2G3BKG9_CAPCH)	-	-
Solyc03g098110.3	1.95909	2.36678e-09	8.41123e-09	hypothetical protein (AHRD V3.3 *** AT1G73470.1)	-	-
Solyc08g077890.3	1.95875	7.1052e-118	2.18191e-116	ATP-dependent Clp protease proteolytic subunit (AHRD V3.3 *** A0A2G2XM13_CAPBA)	ATP-dependent Clp protease proteolytic subunit [Source:UniProtKB/TrEMBL;Acc:K4CNE8]	-
Solyc11g008990.2	1.95847	1.12018e-60	1.6658e-59	Phage shock protein A	-	-
Solyc10g008500.3	1.95767	9.15678e-46	1.05608e-44	Peroxisomal membrane 22 kDa (Mpv17/PMP22) family protein (AHRD V3.11 *** tr|A0A2U1PNL3|A0A2U1PNL3_ARTAN)	-	Mpv17_PMP22
Solyc02g071890.3	1.95718	3.68337e-56	5.1181e-55	Histidinol dehydrogenase (AHRD V3.3 *** O48933_NOCGO)	-	-
Solyc07g041780.3	1.95683	1.77925e-15	8.83309e-15	OBP3-responsive protein 4 (ORG4) (AHRD V3.3 *** Q8VY85_ARATH)	-	-
Solyc05g056255.1	1.95638	9.6326e-66	1.55376e-64		-	tRNA-synt_2d
Solyc09g011830.3	1.95349	2.25324e-50	2.81972e-49	Transcription termination/antitermination protein NusG (AHRD V3.11 *** tr|A0A1J3IJK4|A0A1J3IJK4_NOCCA)	AT3g09210/F3L24_8 [Source:Projected from Arabidopsis thaliana (AT3G09210) UniProtKB/TrEMBL;Acc:Q94AA3]	-
Solyc10g006080.2	1.95345	0.000822291	0.00174474	Sodium/hydrogen exchanger (AHRD V3.3 *** A0A328CZZ7_9ASTE)	Sodium/hydrogen exchanger 4 [Source:Projected from Arabidopsis thaliana (AT5G55470) UniProtKB/Swiss-Prot;Acc:Q8S397]	Na_H_Exchanger
Solyc02g071265.1	1.95291	3.41504e-19	1.95888e-18		-	-
Solyc01g008910.2	1.95211	3.04479e-19	1.75048e-18	Transcription factor GRAS (AHRD V3.3 *** A0A200QIE7_9MAGN)	-	GRAS
Solyc06g084390.3	1.95179	4.23409e-99	1.05101e-97	ER auxin binding 1	Auxin-binding protein 1 [Source:Projected from Arabidopsis thaliana (AT4G02980) UniProtKB/Swiss-Prot;Acc:P33487]	-
Solyc06g059800.3	1.95175	0.000458406	0.00100317	ACT domain-containing protein ACR3 (AHRD V3.3 *** A0A2G2Z9T5_CAPAN)	-	ACT
Solyc06g076480.3	1.95118	4.0665e-09	1.42002e-08	Pentapeptide repeat (AHRD V3.11 *-* tr|A0A200QYM1|A0A200QYM1_9MAGN)	-	Pentapeptide
Solyc02g032100.3	1.95113	5.08879e-06	1.37902e-05	Zinc transporter protein (AHRD V3.3 *** A5BDR3_VITVI)	-	-
Solyc06g069490.3	1.95052	4.34543e-84	9.12701e-83	Transmembrane protein adipocyte-associated.1	-	-
Solyc06g074310.3	1.95041	2.39937e-163	1.10522e-161	Transmembrane 9 superfamily member (AHRD V3.3 *** A0A2G2VAU9_CAPBA)	Transmembrane 9 superfamily member [Source:Projected from Arabidopsis thaliana (AT1G08350) UniProtKB/TrEMBL;Acc:A0A178WGW9]	Fer2
Solyc04g016460.3	1.9494	8.6424e-19	4.871e-18	Unknown protein	-	-
Solyc07g009500.2	1.94935	0.000326548	0.000727614	Chitinase 12 (AHRD V3.3 *** A0A2G2VG15_CAPBA)	-	-
Solyc03g033340.3	1.94929	4.9156e-29	3.83616e-28	Protein phosphatase 2C homolog (AHRD V3.3 *** Q9ZSQ7_MESCR)	-	PP2C
Solyc08g075500.3	1.94751	0.000232893	0.000528492	Pentatricopeptide repeat-containing protein (AHRD V3.3 *** A0A2K3N651_TRIPR)	Pentatricopeptide repeat-containing protein At1g31790 [Source:Projected from Arabidopsis thaliana (AT1G31790) UniProtKB/Swiss-Prot;Acc:Q9C6R9]	PPR
Solyc07g064690.1	1.94742	8.97082e-86	1.93073e-84	50S ribosomal protein L34 (AHRD V3.3 *** AT1G29040.1)	-	-
Solyc01g109070.2	1.94642	1.27127e-36	1.18955e-35	Diphthamide biosynthesis protein 3 (CSL zinc finger) (AHRD V3.3 *** A0A166Z4Y4_9PEZI)	-	-
Solyc09g056360.3	1.94585	1.75688e-06	4.96896e-06	Cytochrome b5.1	Cytochrome b561 and DOMON domain-containing protein [Source:UniProtKB/TrEMBL;Acc:K4CTD1]	Cytochrom_B561
Solyc06g069440.3	1.94428	4.91686e-88	1.08607e-86	Zinc finger transcription factor 45	-	-
Solyc08g079750.3	1.94335	1.54857e-46	1.80532e-45	1-aminocyclopropane-1-carboxylate synthase (AHRD V3.3 *** Q6U5H3_ROSHC)	Probable aminotransferase ACS10 [Source:Projected from Arabidopsis thaliana (AT1G62960) UniProtKB/Swiss-Prot;Acc:Q9LQ10]	LRRNT_2
Solyc12g013700.2	1.94264	1.60492e-25	1.13451e-24	stem-specific protein TSJT1-like (AHRD V3.3 *** A0A2I4H4H1_9ROSI)	-	-
Solyc02g076820.3	1.94117	7.72962e-142	2.91475e-140		-	-
Solyc06g061170.3	1.93981	5.33094e-187	2.93954e-185	Mitochondrial carnitine/acylcarnitine carrier-like protein (AHRD V3.3 *** A0A2G2ZAG7_CAPAN)	-	Mito_carr
Solyc01g100180.3	1.9396	1.25229e-08	4.23717e-08		Exonuclease DPD1, chloroplastic/mitochondrial [Source:Projected from Arabidopsis thaliana (AT5G26940) UniProtKB/Swiss-Prot;Acc:Q682U6]	Exonuc_X-T
Solyc12g010350.2	1.9392	8.95693e-70	1.53316e-68	60S ribosomal protein L39 (AHRD V3.3 *** B6SP72_MAIZE)	-	-
novel.170	1.93875	0.0254116	0.0422		- && P04146.3 RecName: Full=Copia protein; AltName: Full=Gag-int-pol protein; Contains: RecName: Full=Copia VLP protein; Contains: RecName: Full=Copia protease && -	-
Solyc02g083650.3	1.93793	5.42143e-76	1.02388e-74	hypothetical protein (AHRD V3.3 *** AT4G35980.1)	-	-
Solyc09g072650.3	1.93776	3.64588e-18	2.01234e-17	tetratricopeptide repeat protein 7A-like (AHRD V3.3 *** A0A2I4F6F8_9ROSI)	-	-
Solyc07g047950.1	1.93698	2.66452e-12	1.12724e-11	Transcription factor GRAS (AHRD V3.3 *** A0A200QZY2_9MAGN)	-	GRAS
Solyc04g081950.3	1.93695	0.0133428	0.0233865	Pentatricopeptide repeat-containing protein	-	-
Solyc06g068120.3	1.93662	6.21768e-37	5.84452e-36	DUF4050 family protein (AHRD V3.3 *** Q8L920_ARATH)	-	-
Solyc08g042050.3	1.93651	8.05388e-92	1.84183e-90	RNA helicase DEAD25	RH3 [Source:Projected from Arabidopsis thaliana (AT5G26742) UniProtKB/TrEMBL;Acc:A0A178UT03]	DEAD
Solyc06g069120.3	1.93649	0	0	BnaA05g33450D protein (AHRD V3.3 *** A0A078J4B8_BRANA)	-	-
Solyc08g006780.3	1.93624	1.99517e-60	2.95148e-59	Nucleoid-associated protein (AHRD V3.3 *** A0A1J3J8Y5_NOCCA)	-	-
Solyc04g009230.3	1.935	3.2465e-90	7.3649e-89	Thioredoxin-like protein 4A (AHRD V3.11 *** tr|A0A1U8FZJ9|A0A1U8FZJ9_CAPAN)	-	-
Solyc03g005320.3	1.93474	0.00777962	0.0142185	3-ketoacyl-CoA synthase (AHRD V3.3 *** A0A2G2WWC0_CAPBA)	3-ketoacyl-CoA synthase [Source:UniProtKB/TrEMBL;Acc:K4BDV6]	-
Solyc08g076480.3	1.9343	8.08331e-75	1.50035e-73	Plastid lipid-associated protein chloroplastic-like (AHRD V3.3 *** A0A2K3PR63_TRIPR)	-	-
Solyc05g012950.2	1.93428	1.19216e-05	3.1098e-05	Sulfotransferase (AHRD V3.3 *-* A0A200QN29_9MAGN)	-	Sulfotransfer_1
Solyc07g062300.3	1.93303	2.10769e-05	5.34122e-05	NHL domain-containing protein (AHRD V3.3 *** A0A1Q3AYA6_CEPFO)	-	-
Solyc04g082310.3	1.9318	6.51288e-25	4.50279e-24	hypothetical protein (AHRD V3.3 *** AT1G63610.1)	-	-
Solyc06g060910.2	1.93067	5.96994e-12	2.47796e-11	Glycerol-3-phosphate transporter 4-like protein (AHRD V3.3 *** A0A2K3PKE8_TRIPR)	-	MFS_1
Solyc07g014605.1	1.93028	2.92796e-06	8.10609e-06		-	-
Solyc03g005355.1	1.93012	4.61476e-15	2.25058e-14		-	-
Solyc01g066570.3	1.92985	1.17133e-62	1.79606e-61	FCS-Like Zinc finger 15 (AHRD V3.3 *-* FLZ15_ARATH)	FCS-Like Zinc finger 15 [Source:Projected from Arabidopsis thaliana (AT5G49120) UniProtKB/Swiss-Prot;Acc:Q9FH22]	-
Solyc06g061055.1	1.92899	8.35685e-51	1.05217e-49		-	-
Solyc03g031920.3	1.92874	4.12043e-130	1.40926e-128	Metal-nicotianamine transporter YSL (AHRD V3.3 *** A0A1S6YG52_PHAEQ)	-	OPT
Solyc04g007600.3	1.92861	4.78994e-17	2.52746e-16	RING/FYVE/PHD zinc finger superfamily protein (AHRD V3.3 *-* A0A2U1L203_ARTAN)	-	-
Solyc02g084240.3	1.92818	2.83103e-201	1.70637e-199	0.1	HIS1-3 [Source:Projected from Arabidopsis thaliana (AT2G18050) UniProtKB/TrEMBL;Acc:A0A178VX64]	-
Solyc04g079430.3	1.92755	1.3008e-73	2.37551e-72	Nucleobase-ascorbate transporter 3 (AHRD V3.3 *** A0A2G3CQ85_CAPCH)	Nucleobase-ascorbate transporter 3 [Source:Projected from Arabidopsis thaliana (AT2G26510) UniProtKB/Swiss-Prot;Acc:Q8GZD4]	-
Solyc07g006280.3	1.92657	0	0	Tetraspanin (AHRD V3.3 *** A0A200Q8V3_9MAGN)	-	Tetraspannin
Solyc01g101060.3	1.92577	1.02472e-182	5.41335e-181	S-adenosyl-L-methionine synthetase	-	-
Solyc06g084570.3	1.92516	8.84626e-18	4.80659e-17	S-adenosyl-L-methionine-dependent methyltransferases superfamily protein (AHRD V3.3 *** B3H6G9_ARATH)	-	-
Solyc03g116465.1	1.9245	0.00871289	0.0157905		-	-
Solyc10g051390.2	1.92336	7.84622e-163	3.60687e-161		-	-
Solyc10g084520.1	1.92131	6.51206e-35	5.84024e-34	Unknown protein	-	-
Solyc03g116350.3	1.92032	8.88847e-45	1.00619e-43	HVA22-like protein (AHRD V3.3 *** A0A1U8FVF2_CAPAN)	HVA22-like protein [Source:UniProtKB/TrEMBL;Acc:K4BLD7]	TB2_DP1_HVA22
Solyc03g122360.3	1.9196	9.45755e-37	8.8642e-36	Cytochrome P450 (AHRD V3.3 *** Q43795_TOBAC)	-	p450
Solyc09g065390.1	1.91945	6.76838e-13	2.9618e-12	DUF5.1	-	-
Solyc07g066310.3	1.91814	2.75447e-134	9.75385e-133	Photosystem II 10 kDa polypeptide	Photosystem II 10 kDa polypeptide, chloroplastic [Source:UniProtKB/Swiss-Prot;Acc:Q40163]	-
Solyc08g006760.3	1.9157	4.26917e-127	1.41451e-125	Unknown protein	-	2OG-FeII_Oxy
Solyc10g085620.2	1.91537	0.00437074	0.00833718	Myb family transcription factor APL (AHRD V3.3 *** A0A1U8E9S3_CAPAN)	-	Myb_DNA-binding
Solyc09g098040.3	1.91484	8.02114e-70	1.37506e-68	Phosphoglucan	-	-
Solyc07g052430.3	1.91474	3.5121e-33	3.03218e-32	transmembrane protein 97-like (AHRD V3.3 *** A0A2I4FME0_9ROSI)	-	-
Solyc05g012100.3	1.91447	4.43884e-45	5.05515e-44	Fructokinase-like protein 2 (AHRD V3.3 *** D9IWP0_NICBE)	Fructokinase-like 2, chloroplastic [Source:Projected from Arabidopsis thaliana (AT1G69200) UniProtKB/Swiss-Prot;Acc:F4I0K2]	PfkB
Solyc05g052270.2	1.91371	5.10551e-62	7.76031e-61	Non-specific serine/threonine protein kinase (AHRD V3.3 *** A0A2G2ZJA2_CAPAN)	-	Pkinase
Solyc06g075340.3	1.91337	2.30097e-69	3.91838e-68	Carbamoyl-phosphate synthase large chain-like protein (AHRD V3.11 *** tr|A0A2K3P243|A0A2K3P243_TRIPR)	Carbamoyl-phosphate synthase large chain, chloroplastic [Source:Projected from Arabidopsis thaliana (AT1G29900) UniProtKB/Swiss-Prot;Acc:Q42601]	CPSase_L_D2
Solyc01g095980.3	1.913	4.46212e-07	1.33129e-06	Acid phosphatase/vanadium-dependent haloperoxidase-related protein (AHRD V3.3 *** Q8RXV2_ARATH)	-	-
Solyc01g107330.3	1.91265	1.16751e-16	6.07001e-16	SWIB domain-containing protein (AHRD V3.11 *** tr|A0A1Q3C0F4|A0A1Q3C0F4_CEPFO)	-	-
novel.314	1.91132	0.0225532	0.0378414		- && - && -	-
Solyc07g063475.1	1.91126	8.95168e-12	3.68724e-11		-	Pkinase_Tyr
Solyc03g032100.2	1.9112	7.74667e-11	3.03165e-10	PHD finger-like protein (AHRD V3.3 --* AT4G35510.1)	-	-
Solyc01g112120.3	1.91011	3.22137e-43	3.52515e-42	Flavin-containing monooxygenase (AHRD V3.3 *** A0A2G2XYN9_CAPAN)	-	FMO-like
[truncated: 7,524 more rows]

## Sheet: M29_2_DEGs
Supplementary Table S2 (part 2): Fruit transcript data of the line M29_2 with disrupted l1l4 coding sequence, compared to a wild-type (WT) tomato genotype as a control.
GeneID	log2FC	pvalue	padj	Gene Description (iTAG4.1)	Gene Description (UniProtKB/TrEMBL)	TF/TR
Solyc05g053550.3	11.1297	8.34917e-21	1.11691e-19	chalcone synthase 2	-	Chal_sti_synt_N
Solyc09g091510.3	9.92907	9.21222e-17	1.00259e-15	chalcone synthase 1	-	Chal_sti_synt_N
Solyc10g078440.1	9.3297	3.02228e-19	3.76174e-18	Sigma factor binding protein 1	-	-
Solyc10g075070.2	9.11625	1.96601e-50	7.3042e-49	Non-specific lipid-transfer protein (AHRD V3.3 *** K4D1U9_SOLLC)	Non-specific lipid-transfer protein [Source:UniProtKB/TrEMBL;Acc:K4D1U9]	-
Solyc09g031840.1	8.8945	1.29501e-12	1.06898e-11	Protein Ycf2 (AHRD V3.3 *-* A0A172MBP1_9SOLA)	-	-
novel.813	8.86143	9.68208e-13	8.04001e-12		- && - && -	-
Solyc11g021220.2	8.69988	4.20732e-12	3.3604e-11	NAD(P)H-quinone oxidoreductase subunit I	-	Fer4
novel.348	8.51951	7.12086e-12	5.59677e-11		- && - && -	-
Solyc06g036210.1	8.51001	2.36821e-11	1.78057e-10	NAD(P)H-quinone oxidoreductase subunit K	NAD(P)H-quinone oxidoreductase subunit K, chloroplastic [Source:Projected from Arabidopsis thaliana (ATCG00430) UniProtKB/TrEMBL;Acc:A0A1B1W4U5]	-
Solyc10g017920.1	8.43875	3.30147e-11	2.45315e-10	DNA-directed RNA polymerase subunit beta (AHRD V3.3 *-* A0A2G3DGX3_CAPCH)	-	RNA_pol_Rpb2_2
Solyc07g049440.3	8.32283	7.69644e-12	6.03418e-11	GDSL esterase/lipase (AHRD V3.3 *** A0A2G2Z2Z1_CAPAN)	-	Lipase_GDSL
Solyc06g060570.3	8.3029	3.2898e-11	2.4453e-10	dihydrofolate reductase-like (AHRD V3.3 *** A0A2I4ECQ2_9ROSI)	-	-
Solyc10g018140.2	8.22696	4.45083e-15	4.35847e-14	Dihydroflavonol-4-reductase (AHRD V3.3 *** A0A2K3N028_TRIPR)	-	-
Solyc08g014000.3	8.19554	5.27976e-114	5.94442e-112	lipoxygenase A	Linoleate 9S-lipoxygenase A [Source:UniProtKB/Swiss-Prot;Acc:P38415]	Lipoxygenase
Solyc09g055950.1	8.19411	1.32383e-10	9.32437e-10		-	Photo_RC
Solyc12g096310.2	8.14076	1.15601e-10	8.16572e-10	plant/protein (Protein of unknown function%2C DUF599) (AHRD V3.3 *** AT5G10580.4)	-	-
Solyc11g056460.1	8.12184	1.0963e-10	7.76123e-10		-	-
Solyc03g034220.3	8.06197	2.56105e-10	1.75919e-09	Tomato RuBP carboxylase small subunit	Ribulose bisphosphate carboxylase small chain 2A, chloroplastic [Source:UniProtKB/Swiss-Prot;Acc:P07179]	-
Solyc09g061390.1	8.0248	5.27021e-10	3.51665e-09	Maturase K (AHRD V3.3 *-* Q95DQ0_9SOLA)	Maturase K [Source:UniProtKB/TrEMBL;Acc:K4CTX2]	-
Solyc08g066250.3	8.01987	2.33164e-10	1.60708e-09	Serine decarboxylase (AHRD V3.3 *** A0A2G2VBA7_CAPBA)	-	-
Solyc10g018990.2	8.00997	5.75318e-10	3.82667e-09	Protein Ycf2 (AHRD V3.3 *-* A0A2G2VDC7_CAPBA)	-	-
Solyc11g063580.2	7.86482	1.01163e-09	6.57815e-09		-	-
Solyc03g013600.1	7.83641	3.59968e-23	5.44246e-22	NAD(P)H-quinone oxidoreductase subunit 6	-	-
Solyc01g104210.2	7.82104	1.04117e-09	6.76426e-09	elongation of fatty acids protein 3-like (AHRD V3.11 *** tr|A0A2I4E461|A0A2I4E461_9ROSI)	-	ELO
Solyc02g031940.2	7.82104	1.57248e-09	1.00137e-08	pathogenesis-related family protein (AHRD V3.3 *-* AT1G78780.5)	-	-
Solyc09g008530.2	7.77846	1.41561e-09	9.06154e-09	Purine-uracil permease NCS1 (AHRD V3.11 *** tr|A0A2G2VXW0|A0A2G2VXW0_CAPBA)	-	-
Solyc03g025580.1	7.73451	1.5583e-09	9.92625e-09	Pectin acetylesterase (AHRD V3.3 *** K4BF31_SOLLC)	Pectin acetylesterase [Source:UniProtKB/TrEMBL;Acc:K4BF31]	-
Solyc05g023730.1	7.66325	1.1706e-09	7.55861e-09	50S ribosomal protein L2	-	-
Solyc12g096910.1	7.62898	4.78585e-09	2.90107e-08	DNA-directed RNA polymerase subunit beta'' (AHRD V3.3 *-* A0A2G2ZTM2_CAPAN)	-	-
Solyc09g031830.1	7.62622	1.04176e-09	6.76613e-09	Protein Ycf2 (AHRD V3.3 *-* A0A075TVZ1_9ERIC)	-	-
Solyc03g093550.1	7.62429	5.10593e-24	8.00916e-23	Ethylene-responsive transcription factor 5 (AHRD V3.3 *** A0A2G3CVP7_CAPCH)	-	AP2
Solyc08g062850.2	7.60789	2.06589e-08	1.17071e-07	Protein Ycf2 (AHRD V3.3 *-* A0A172MBP1_9SOLA)	-	-
Solyc10g019000.2	7.60163	5.86826e-09	3.52636e-08	Protein Ycf2 (AHRD V3.3 *-* A0A172MBP1_9SOLA)	-	-
Solyc12g009240.1	7.59578	3.51506e-137	5.6908e-135	Ethylene-responsive transcription factor (AHRD V3.3 *-* A0A2G3BP26_CAPCH)	-	AP2
Solyc09g059045.1	7.58431	7.78725e-09	4.62069e-08		-	-
Solyc07g063610.3	7.53357	1.32016e-12	1.08852e-11	Dynein light chain (AHRD V3.11 *** tr|A0A2G3C370|A0A2G3C370_CAPCH)	Dynein light chain [Source:UniProtKB/TrEMBL;Acc:K4CH44]	-
Solyc07g051880.1	7.53168	7.13754e-09	4.24995e-08	MAP kinase kinase kinase 52	-	Pkinase
Solyc11g050760.2	7.49303	1.35619e-11	1.04373e-10		-	-
Solyc07g006600.1	7.48673	1.64503e-12	1.34488e-11	Protein GLUTAMINE DUMPER 3 (AHRD V3.3 *-* A0A2G2WAS7_CAPBA)	-	-
Solyc11g039970.1	7.47844	4.59294e-12	3.65261e-11		-	-
Solyc07g026910.2	7.47662	6.17512e-12	4.86418e-11	NAD(P)H-quinone oxidoreductase subunit 6	-	-
Solyc05g041360.2	7.45931	1.94758e-08	1.10898e-07		-	-
novel.769	7.43988	1.16154e-08	6.78154e-08		- && - && -	-
Solyc02g031950.3	7.3914	7.34557e-103	6.93296e-101	pathogenesis-related family protein (AHRD V3.3 *** AT1G78780.5)	-	-
Solyc12g033060.2	7.38568	3.46106e-08	1.91008e-07	Photosystem I P700 chlorophyll a apoprotein A2 (AHRD V3.3 *-* A7Y3D1_IPOPU)	-	-
Solyc01g060085.1	7.36181	9.53364e-33	2.12947e-31		-	RuBisCO_large
Solyc10g075090.2	7.31478	1.72356e-79	1.15494e-77	Non-specific lipid-transfer protein (AHRD V3.3 *** K4D1V1_SOLLC)	Non-specific lipid-transfer protein 2 [Source:UniProtKB/Swiss-Prot;Acc:P93224]	-
Solyc04g050300.1	7.28652	3.29476e-08	1.82239e-07	Unknown protein	-	-
Solyc06g076800.3	7.26931	6.05925e-08	3.25095e-07	Cytochrome P450 (AHRD V3.3 *** A0A200R4M3_9MAGN)	Cytochrome P450 86A1 [Source:Projected from Arabidopsis thaliana (AT5G58860) UniProtKB/Swiss-Prot;Acc:P48422]	p450
Solyc11g021260.1	7.26275	1.06009e-08	6.21541e-08	Protein TIC 214 (AHRD V3.3 *-* TI214_SOLTU)	-	-
Solyc07g024040.2	7.25114	8.66282e-08	4.56068e-07		Photosystem I reaction center subunit VIII [Source:Projected from Arabidopsis thaliana (ATCG00510) UniProtKB/TrEMBL;Acc:A0A1B1W4U9]	-
Solyc03g013615.1	7.24018	3.26766e-13	2.81354e-12	NAD(P)H-quinone oxidoreductase subunit I	-	-
Solyc12g099430.2	7.20343	6.37509e-08	3.41215e-07	Alpha/beta-Hydrolases superfamily protein (AHRD V3.3 *** A0A2U1MWY4_ARTAN)	-	-
Solyc10g047420.2	7.18813	1.47341e-08	8.50828e-08		-	-
Solyc11g056510.1	7.18761	9.84652e-08	5.15693e-07	Ribonuclease H domain (AHRD V3.11 --* tr|A0A200Q982|A0A200Q982_9MAGN)	-	-
Solyc09g031800.1	7.1435	9.32125e-11	6.65846e-10	Protein Ycf2 (AHRD V3.3 *-* G3LV81_9SOLA)	-	-
Solyc08g005630.3	7.13952	1.56194e-50	5.81273e-49	Long-chain-alcohol oxidase (AHRD V3.3 *** R9R6I9_SOLLC)	Long-chain-alcohol oxidase [Source:UniProtKB/TrEMBL;Acc:K4CI54]	-
novel.438	7.12471	1.9054e-07	9.6554e-07		- && - && -	-
Solyc04g024540.2	7.07035	1.25438e-07	6.49445e-07	Protein Ycf2 (AHRD V3.3 *-* A0A2G2VDC7_CAPBA)	-	-
Solyc09g061793.1	7.04754	1.69036e-07	8.60702e-07		-	p450
Solyc11g056530.1	7.04655	1.75524e-07	8.92508e-07		-	-
novel.339	7.04363	5.45752e-07	2.61952e-06		- && Q8S8X4.1 RecName: Full=Photosystem I P700 chlorophyll a apoprotein A1; AltName: Full=PSI-A; AltName: Full=PsaA && PF00181:Ribosomal Proteins L2, RNA binding domain|PF00223:Photosystem I psaA/psaB protein	-
Solyc11g021300.1	7.04179	3.49115e-07	1.70973e-06	Protein TIC 214 (AHRD V3.11 *-* tr|J7H3X3|J7H3X3_CAPAN)	-	-
Solyc11g062050.1	7.03516	1.52511e-10	1.06743e-09	Protein Ycf2 (AHRD V3.3 *-* A0A0U1ZD57_SOLCI)	-	-
Solyc10g080840.1	7.01958	1.79564e-07	9.12217e-07	Cytochrome P450 (AHRD V3.3 *** A2PZD4_IPONI)	-	p450
Solyc01g107280.3	6.99439	3.31114e-08	1.83054e-07	glutamate racemase (AHRD V3.3 *** AT3G19550.1)	-	-
Solyc03g098480.1	6.98892	3.48962e-19	4.32401e-18	chromosome alignment-maintaining phosphoprotein 1-like isoform X2 (AHRD V3.3 --* XP_017702391.1)	-	-
Solyc05g043330.3	6.98287	3.71102e-07	1.81061e-06	GDSL esterase/lipase (AHRD V3.3 *** A0A2G2Z312_CAPAN)	-	Lipase_GDSL
Solyc11g065530.1	6.96167	1.53916e-19	1.94966e-18	Alpha/beta-Hydrolases superfamily protein (AHRD V3.3 *** A0A2U1P0Y5_ARTAN)	-	Lipase_3
Solyc03g120370.1	6.96017	3.39305e-07	1.66543e-06	Protein Ycf2 (AHRD V3.3 *-* A0A2G2YBS2_CAPAN)	-	-
Solyc08g066245.1	6.95649	2.53301e-07	1.26508e-06		-	-
Solyc11g021240.2	6.95117	9.10426e-08	4.78853e-07	Protein TIC 214 (AHRD V3.11 *-* tr|I6N9B5|I6N9B5_DATST)	-	-
Solyc10g079570.2	6.93399	3.15836e-07	1.55534e-06	Acyltransferase (AHRD V3.3 *-* Q58VT1_CAPFR)	-	-
Solyc03g093535.1	6.93198	4.68644e-08	2.54643e-07		-	-
Solyc11g039350.1	6.90751	7.82162e-08	4.14437e-07	Unknown protein	-	-
Solyc01g011410.1	6.89976	7.15688e-07	3.3926e-06		-	-
Solyc01g056330.2	6.89852	8.69016e-07	4.07414e-06		-	-
ENSRNA050029983	6.8582	5.35345e-07	2.57012e-06		Small nucleolar RNA Z103	-
Solyc01g010060.2	6.83681	2.54298e-18	3.01784e-17	Unknown protein	-	-
novel.175	6.82987	7.17313e-07	3.39958e-06		- && - && -	-
Solyc02g063420.3	6.82292	1.07487e-07	5.61618e-07	Hydroxyproline-rich glycoprotein family protein (AHRD V3.3 *** A0A2U1M3E1_ARTAN)	-	-
Solyc02g080510.1	6.82166	4.10184e-140	6.99837e-138	Senescence regulator S40 (AHRD V3.3 *** A0A200Q815_9MAGN)	-	-
Solyc02g088270.3	6.76325	3.16061e-276	2.69624e-273	hypothetical protein (DUF1997) (AHRD V3.3 *** AT5G39530.1)	-	-
Solyc10g009240.3	6.75913	1.01383e-06	4.71323e-06	3-ketoacyl-CoA synthase (AHRD V3.3 *** A0A1U8ENL9_CAPAN)	3-ketoacyl-CoA synthase [Source:UniProtKB/TrEMBL;Acc:K4CYA0]	-
Solyc05g024260.3	6.75662	8.51644e-41	2.47568e-39	Bidirectional sugar transporter SWEET (AHRD V3.3 *** A0A2G3C5C6_CAPCH)	Bidirectional sugar transporter SWEET [Source:UniProtKB/TrEMBL;Acc:K4BZR4]	-
Solyc06g075660.3	6.74881	9.31794e-07	4.35374e-06	MYB transcription factor (AHRD V3.3 *-* B4FPU3_MAIZE)	-	Myb_DNA-binding
Solyc10g031560.1	6.68786	9.56987e-17	1.03947e-15		-	-
Solyc08g045870.2	6.67446	3.07911e-13	2.65945e-12	Ribosomal protein S3 (AHRD V3.3 *-* A0A290WKX3_SOLLC)	-	-
novel.253	6.67018	1.41882e-06	6.47652e-06		- && - && -	-
Solyc03g111550.3	6.66981	2.26332e-277	2.00801e-274	GDSL esterase/lipase (AHRD V3.3 *** A0A2G3CCU4_CAPCH)	-	Lipase_GDSL
Solyc04g050850.2	6.66305	1.86784e-06	8.39319e-06	Protein Ycf2 (AHRD V3.3 *-* A0A172MBP1_9SOLA)	-	-
Solyc07g062220.3	6.66283	2.62871e-21	3.59685e-20	Protein trichome birefringence-like .1	-	-
Solyc08g082250.3	6.65166	4.13567e-06	1.786e-05	endo-beta-1	Endoglucanase [Source:UniProtKB/TrEMBL;Acc:Q9ZSP9]	-
Solyc06g072540.1	6.64633	3.3608e-06	1.46853e-05	ATP synthase subunit alpha	-	-
Solyc09g031810.2	6.63659	3.56753e-09	2.1913e-08	Protein Ycf2 (AHRD V3.11 *-* tr|A0A172MBP1|A0A172MBP1_9SOLA)	-	-
Solyc03g111690.3	6.63275	3.48819e-72	2.04138e-70	Pectate lyase (AHRD V3.3 *** A0A2G2ZW27_CAPAN)	-	-
Solyc04g014350.1	6.61223	7.48436e-06	3.1233e-05	Unknown protein	-	-
novel.904	6.59777	4.27745e-08	2.33392e-07		- && - && -	-
novel.805	6.59735	2.47542e-06	1.10052e-05		- && - && -	-
Solyc01g056670.1	6.59372	3.28646e-07	1.61555e-06		NADH dehydrogenase subunit 4L [Source:Projected from Arabidopsis thaliana (ATMG00650) UniProtKB/TrEMBL;Acc:G1C2W6]	-
Solyc04g071523.1	6.59175	3.41301e-07	1.67405e-06	UPF0496 protein (AHRD V3.3 *** A0A2U1KPX1_ARTAN)	-	-
Solyc10g049470.1	6.57659	2.79024e-06	1.23159e-05	Protein TIC 214 (AHRD V3.3 *-* TI214_SOLTU)	-	-
Solyc07g017600.3	6.57372	2.65095e-06	1.17455e-05	Pectinesterase (AHRD V3.3 *** A0A1U8F5L9_CAPAN)	-	-
Solyc09g030457.1	6.56216	3.09603e-06	1.35873e-05		-	-
Solyc10g018120.2	6.5228	4.61587e-06	1.97874e-05	Neuronal PAS domain protein (AHRD V3.3 *** Q6DR18_ARATH)	-	-
Solyc08g016000.1	6.50235	6.05827e-06	2.55461e-05		-	-
Solyc02g031960.3	6.50038	1.45798e-06	6.64159e-06	Pectate lyase (AHRD V3.3 *-* A0A2G3DIQ3_CAPCH)	-	-
Solyc09g015850.3	6.49811	8.70348e-62	4.13368e-60		-	-
Solyc02g032360.3	6.4886	1.45336e-28	2.75518e-27		-	-
Solyc02g077920.3	6.47459	3.90716e-62	1.87577e-60	Colorless non-ripening	-	SBP
Solyc08g077483.1	6.47151	4.90976e-09	2.97227e-08		-	-
Solyc11g056310.1	6.4689	1.45198e-49	5.27087e-48		Ribosomal protein S13 [Source:UniProtKB/TrEMBL;Acc:K4D8U2]	-
Solyc09g065240.3	6.44933	5.61051e-06	2.37937e-05	Patatin (AHRD V3.3 *** A0A2G3CVC2_CAPCH)	Patatin [Source:UniProtKB/TrEMBL;Acc:K4CUF1]	-
Solyc01g098805.1	6.43324	9.88598e-06	4.05982e-05		-	Na_Ca_ex
Solyc01g095930.3	6.4307	5.24139e-21	7.10599e-20	O-acyltransferase WSD1-like (AHRD V3.3 *** A0A2I4HF74_9ROSI)	-	-
Solyc04g080250.3	6.40448	2.37221e-79	1.58005e-77	Deoxyuridine 5'-triphosphate nucleotidohydrolase (AHRD V3.3 *** A0A2G3AX44_CAPCH)	-	-
Solyc09g011710.3	6.40028	7.02732e-09	4.18657e-08		-	-
Solyc11g044638.1	6.39685	1.05481e-05	4.31655e-05		-	-
Solyc09g061825.1	6.39298	2.69093e-08	1.50151e-07		-	-
Solyc04g039850.1	6.39049	1.4857e-06	6.76095e-06	ATP synthase subunit beta (AHRD V3.3 *-* Q95DW3_9ASTR)	-	ATP-synt_ab
Solyc08g028910.1	6.38989	7.45532e-06	3.11293e-05	DNA-directed RNA polymerase subunit beta (AHRD V3.3 *-* A0A2G2V8P8_CAPBA)	-	-
Solyc01g100760.2	6.37783	4.28838e-43	1.3174e-41	DUF538 domain-containing protein (AHRD V3.3 *** A0A1Q3CLQ5_CEPFO)	-	-
Solyc12g038080.1	6.37322	2.20905e-05	8.63986e-05	Photosystem II CP43 reaction center protein (AHRD V3.3 *-* A0A220NAN4_9BRAS)	-	-
Solyc02g069910.2	6.35893	2.3743e-05	9.2503e-05	Unknown protein	-	-
Solyc03g093540.1	6.35738	1.31466e-15	1.33025e-14	Ethylene-responsive transcription factor 5 (AHRD V3.3 *** ERF5_TOBAC)	-	AP2
Solyc08g074715.1	6.35458	9.78301e-06	4.02201e-05		-	-
novel.323	6.33754	2.80219e-108	2.81233e-106		- && - && -	-
Solyc09g083030.1	6.33718	5.79622e-52	2.23583e-50	inactive protein RESTRICTED TEV MOVEMENT 1-like (AHRD V3.3 *** A0A1S3ZEZ8_TOBAC)	-	-
Solyc10g005340.3	6.32298	1.31969e-05	5.32487e-05	CRIB domain-containing protein RIC10 (AHRD V3.3 *** A0A2G2VSE7_CAPBA)	-	PBD
Solyc03g013620.1	6.31357	1.15858e-05	4.71337e-05	NAD(P)H-quinone oxidoreductase subunit 5	-	-
Solyc03g005020.3	6.3076	4.95683e-150	1.00865e-147	Lipase (AHRD V3.3 *** A0A2G2WWE2_CAPBA)	Lipase [Source:UniProtKB/TrEMBL;Acc:K4BDS6]	-
Solyc07g009230.3	6.28798	2.04455e-08	1.1595e-07	Defensin-like protein.1	-	-
Solyc09g091410.1	6.28721	7.20517e-29	1.37768e-27	Acetyl-coenzyme A carboxylase carboxyl transferase subunit beta	-	-
Solyc12g088840.1	6.26182	1.57066e-05	6.27697e-05	EF-hand domain (AHRD V3.3 *** A0A200QZB4_9MAGN)	-	-
Solyc07g007750.3	6.25914	2.61643e-05	0.000101349	Defensin protein (AHRD V3.3 *** B1N678_SOLLC)	Defensin protein [Source:UniProtKB/TrEMBL;Acc:B1N678]	-
Solyc11g013330.2	6.25823	9.33725e-42	2.79488e-40	BPS1-like protein (AHRD V3.3 *** AT1G22030.1)	-	-
Solyc10g078590.2	6.24379	6.02247e-40	1.69947e-38	Jacalin-related lectin 3 (AHRD V3.3 *-* A0A2G3BI13_CAPCH)	-	-
Solyc01g100770.2	6.24006	1.31462e-14	1.2525e-13	DUF538 domain-containing protein (AHRD V3.11 *** tr|A0A1Q3CLQ5|A0A1Q3CLQ5_CEPFO)	-	-
Solyc08g029410.1	6.23542	6.99945e-05	0.000252026	Protein Ycf2 (AHRD V3.3 *-* A0A0U1ZJJ5_9SOLN)	-	-
Solyc07g064373.1	6.2224	1.88078e-05	7.43728e-05		-	-
Solyc04g064900.2	6.21762	1.90838e-05	7.53701e-05	Endoglucanase (AHRD V3.3 *-* Q6W6R7_MEDTR)	-	-
novel.423	6.21381	1.9905e-05	7.84317e-05		- && - && -	-
Solyc04g071615.1	6.2116	1.13082e-21	1.57547e-20		-	-
Solyc06g075663.1	6.20723	3.84115e-05	0.000144524		-	-
novel.422	6.16763	2.57254e-05	9.97533e-05		- && - && -	-
Solyc11g056520.1	6.15381	2.64589e-05	0.000102383		-	-
Solyc08g066240.3	6.14173	4.92454e-22	7.05141e-21	histidine decarboxylase	-	-
Solyc11g063490.1	6.12336	3.57358e-05	0.000135329	Unknown protein	-	-
Solyc05g020010.1	6.12316	5.17569e-08	2.79651e-07	Photosystem I P700 chlorophyll a apoprotein A2 (AHRD V3.3 *-* A0A0N9DZT7_9MAGN)	-	-
Solyc02g031740.3	6.12256	4.16677e-05	0.000155771	Phloem protein 2-like (AHRD V3.3 *** A0A200QPN3_9MAGN)	-	-
Solyc11g021070.2	6.11484	3.55104e-05	0.000134567		-	-
Solyc05g021190.2	6.11322	5.10471e-05	0.000187579	Photosystem II protein D2 (AHRD V3.11 *-* tr|A0A346IPR3|A0A346IPR3_9POAL)	-	-
Solyc01g021730.2	6.11103	7.35193e-165	1.71648e-162	NAC domain-containing protein (AHRD V3.3 *-* A0A2U1NIJ0_ARTAN)	-	NAM
Solyc09g065790.1	6.11031	5.59966e-08	3.01751e-07		ATP-dependent Clp protease proteolytic subunit [Source:UniProtKB/TrEMBL;Acc:K4CUK5]	-
novel.1011	6.10248	1.09155e-57	4.77528e-56		- && - && -	-
Solyc02g080280.2	6.09637	1.68719e-16	1.80347e-15		-	-
Solyc03g095900.3	6.09182	2.11445e-190	7.32788e-188	2-oxoglutarate (2OG) and Fe(II)-dependent oxygenase superfamily protein (AHRD V3.11 *** tr|A0A2U1L2L8|A0A2U1L2L8_ARTAN)	-	2OG-FeII_Oxy
Solyc11g021080.2	6.0837	6.82882e-06	2.86158e-05	Protein Ycf2 (AHRD V3.3 *-* A0A2G2XPU4_CAPBA)	-	-
Solyc10g012230.1	6.07737	4.64861e-05	0.000172016	Protein Ycf2 (AHRD V3.3 *-* A0A172MBP1_9SOLA)	-	-
novel.66	6.07362	8.758e-06	3.62276e-05		- && - && -	-
Solyc11g010670.1	6.06317	7.0314e-14	6.39166e-13	Unknown protein	-	-
Solyc11g039980.2	6.06228	3.70901e-64	1.84453e-62	ATP synthase subunit alpha (AHRD V3.3 *-* A0A2H4NB27_SOLLC)	-	ATP-synt_ab
Solyc12g088220.2	6.06083	0	0	SlBCAT1	Branched-chain-amino-acid aminotransferase [Source:UniProtKB/TrEMBL;Acc:K4DGP3]	-
novel.1198	6.05358	0	0		- && P85524.1 RecName: Full=Kirola; AltName: Allergen=Act d 11 && PF00407:Pathogenesis-related protein Bet v 1 family	-
Solyc12g036550.2	6.04126	8.87481e-05	0.000313845		-	-
Solyc12g032990.2	6.04059	4.90133e-05	0.000180674	UDP-glucuronosyl/UDP-glucosyltransferase (AHRD V3.3 *-* A0A2U1NU76_ARTAN)	-	-
Solyc01g081600.3	6.03573	9.35554e-05	0.000329741	Non-specific lipid-transfer protein (AHRD V3.3 *** K4AY52_SOLLC)	Non-specific lipid-transfer protein [Source:UniProtKB/TrEMBL;Acc:K4AY52]	-
Solyc06g036238.1	6.00632	0.000111255	0.000386472		-	ABC2_membrane
Solyc11g021290.2	5.99078	7.15028e-05	0.000257081	Protein TIC 214 (AHRD V3.11 *-* sp|Q2VEC3|TI214_SOLTU)	-	-
Solyc11g056400.2	5.98211	2.52304e-58	1.11922e-56		-	-
Solyc11g006670.1	5.97553	8.14774e-05	0.000290215	ovate family protein 29	-	-
Solyc12g017750.2	5.96522	1.02538e-05	4.20311e-05		-	RNA_pol_Rpb2_6
Solyc01g058230.1	5.96259	9.51251e-05	0.000334901		-	-
Solyc10g039397.1	5.95268	1.93737e-05	7.64468e-05		-	-
Solyc05g006030.3	5.94592	8.01579e-102	7.43892e-100	D-ribose-binding periplasmic (AHRD V3.3 *** A0A0B0Q0N1_GOSAR)	-	-
Solyc06g072530.3	5.92803	0.000101603	0.000355842	CASP-like protein (AHRD V3.3 *** A0A328D0P9_9ASTE)	CASP-like protein [Source:UniProtKB/TrEMBL;Acc:K4C8X3]	-
Solyc09g008440.1	5.92707	1.29879e-05	5.24607e-05	Zinc finger protein (AHRD V3.3 *** A0A200R9U1_9MAGN)	-	-
Solyc01g017530.1	5.9119	0.000100755	0.000353262	30S ribosomal protein S2 (AHRD V3.3 *** H2BC65_MOLVE)	-	-
Solyc11g022590.1	5.90552	0.000114896	0.000398186	trypsin inhibitor-like protein precursor	-	-
Solyc12g038430.2	5.90021	1.69205e-05	6.72708e-05		-	-
Solyc12g014620.2	5.89609	0.000118516	0.000409834		-	-
Solyc08g074700.1	5.89426	0.000170444	0.000572016	Ribosomal protein L16 (AHRD V3.3 *-* A0A290WKW7_SOLLC)	-	-
Solyc03g095910.2	5.88424	0.000104743	0.000366147		-	2OG-FeII_Oxy
Solyc07g032380.3	5.88219	1.72022e-05	6.83282e-05	Pentatricopeptide repeat-containing protein (AHRD V3.3 *** A0A2G2Z1L2_CAPAN)	-	-
Solyc04g039830.2	5.86834	0.000124678	0.000429069	Acetyl-coenzyme A carboxylase carboxyl transferase subunit beta	-	-
Solyc04g014290.1	5.86817	3.84197e-05	0.00014453	protein PELPK1-like (AHRD V3.3 *** XP_010319537.1)	-	-
Solyc04g071260.3	5.8675	0.000257712	0.000839362	Actin (AHRD V3.3 *** Q5XPX5_SACOF)	-	Actin
Solyc08g044265.1	5.86182	4.72501e-13	4.01997e-12		-	-
Solyc12g019315.1	5.85681	0.000153401	0.000518583		-	-
Solyc11g063570.1	5.84501	5.60654e-10	3.7332e-09	Unknown protein	-	-
novel.181	5.84332	0.000135355	0.000462512		- && - && -	-
Solyc05g050540.3	5.84077	0.000170818	0.000573184	Laccase (AHRD V3.11 *** tr|K4C186|K4C186_SOLLC)	Laccase-6 [Source:Projected from Arabidopsis thaliana (AT2G46570) UniProtKB/Swiss-Prot;Acc:Q9ZPY2]	-
Solyc11g056320.1	5.80498	7.5275e-56	3.12659e-54	Cytochrome c oxidase subunit 2 (AHRD V3.11 *-* tr|A0A2G3D2T0|A0A2G3D2T0_CAPCH)	-	-
Solyc07g019500.2	5.79952	0.000153731	0.000519622	Unknown protein	-	-
Solyc11g039370.2	5.76318	1.47415e-22	2.16391e-21	Unknown protein	-	-
novel.21	5.75694	1.54153e-12	1.26306e-11		- && - && -	-
Solyc06g074600.1	5.75581	8.98564e-14	8.08525e-13	DNA-directed RNA polymerase subunit beta'' (AHRD V3.11 *-* tr|A0A2G2ZTM2|A0A2G2ZTM2_CAPAN)	-	-
Solyc01g108710.3	5.75482	2.8237e-05	0.000108751	Unknown protein	-	-
Solyc08g016720.1	5.74821	3.78787e-30	7.69367e-29	9-cis-epoxycarotenoid dioxygenase2	9-cis-epoxycarotenoid dioxygenase NCED2, chloroplastic [Source:UniProtKB/Swiss-Prot;Acc:K4CJJ1]	RPE65
novel.1010	5.73766	5.71863e-18	6.64775e-17		- && - && -	-
Solyc07g007350.1	5.7212	0.000319374	0.00102159	Sterile alpha motif (SAM) domain protein (AHRD V3.3 *** Q1G3Q5_ARATH)	-	-
Solyc01g006540.3	5.71691	4.79669e-07	2.31384e-06	lipoxygenase C	-	Lipoxygenase
Solyc03g095880.1	5.68973	4.14542e-05	0.000155051	Unknown protein	-	-
Solyc09g011040.1	5.6832	3.94125e-05	0.000147939	Aspartic proteinase PC.1	-	-
Solyc10g044643.1	5.68271	0.000296609	0.00095414		-	hATC
Solyc08g079870.2	5.68149	0.00061742	0.00186496	subtilisin	-	Peptidase_S8
Solyc11g056270.2	5.67514	4.09826e-289	3.78747e-286	Maturase (AHRD V3.11 *** tr|O79414|O79414_SOLTU)	Maturase (Fragment) [Source:Projected from Arabidopsis thaliana (ATMG00520) UniProtKB/TrEMBL;Acc:P93307]	-
ENSRNA050030005	5.67263	2.31105e-28	4.34767e-27		Group II catalytic intron	-
Solyc01g017220.1	5.66084	1.12998e-06	5.22364e-06	ATP synthase epsilon chain	-	-
Solyc07g007845.1	5.64836	0.000431518	0.0013469		-	-
novel.669	5.6481	0.000405571	0.0012738		- && - && -	-
Solyc01g094625.1	5.63768	0.00058213	0.00176883		-	-
Solyc10g018980.2	5.63463	0.000388352	0.00122405	Protein Ycf2 (AHRD V3.11 *-* tr|D3WAY6|D3WAY6_AUCJA)	-	-
Solyc06g050530.3	5.63278	0.000137362	0.000468586	Laccase (AHRD V3.3 *** K4C5J7_SOLLC)	Laccase [Source:UniProtKB/TrEMBL;Acc:K4C5J7]	-
novel.841	5.63272	0.000381385	0.00120415		- && - && -	-
novel.1029	5.62228	0.000650949	0.00195611		- && - && -	-
Solyc07g019510.3	5.6164	1.26091e-38	3.43153e-37	Cytochrome c oxidase subunit.1	-	-
novel.1047	5.61354	1.86152e-06	8.36646e-06		- && - && -	-
novel.535	5.60205	0.000415342	0.00130154		- && - && -	-
Solyc01g098740.3	5.60051	0.000568517	0.00173068	Protein kinase superfamily protein (AHRD V3.3 *** F4HYK7_ARATH)	-	Pkinase
novel.300	5.59707	5.36547e-13	4.54742e-12		- && - && -	-
Solyc11g063600.2	5.59623	3.484e-39	9.63531e-38	Ribosomal protein S10 (AHRD V3.3 *** Q36552_SOLTU)	-	Ribosomal_S10
Solyc10g031550.1	5.59142	1.61323e-13	1.42897e-12		-	-
Solyc09g014350.3	5.59102	0.000509117	0.00156532	Glycerol-3-phosphate acyltransferase	-	Acyltransferase
ENSRNA050030372	5.58984	0.00106796	0.00306909		U6 spliceosomal RNA	-
Solyc07g051870.1	5.58228	0.000417673	0.00130755	MAP kinase kinase kinase 51	-	Pkinase
Solyc09g059170.2	5.58134	0.000625891	0.00188738	Glycosyltransferase (AHRD V3.3 *** A4GRT2_9SOLA)	-	UDPGT
Solyc02g091180.1	5.57995	5.36882e-137	8.56694e-135	DUF4228 domain-containing protein (AHRD V3.3 *** A0A1Q3D1C5_CEPFO)	-	-
Solyc08g065240.1	5.57989	0.00045723	0.00141897	Unknown protein	-	-
Solyc05g023720.1	5.57691	9.22237e-23	1.36916e-21	Cytochrome f (AHRD V3.3 *** I6N969_DATST)	-	-
Solyc08g074705.1	5.56987	6.28447e-05	0.000227798		-	-
Solyc11g039380.1	5.55866	7.07898e-18	8.20334e-17	Unknown protein	-	-
Solyc06g005280.1	5.55677	0.000576426	0.00175211	Exocyst subunit Exo70 family protein (AHRD V3.3 *** A0A1S6GXB7_TOBAC)	Exocyst subunit Exo70 family protein [Source:UniProtKB/TrEMBL;Acc:K4C312]	Exo70
Solyc09g031820.1	5.55444	1.99417e-08	1.13296e-07	Protein Ycf2 (AHRD V3.3 *-* A0A172MBP1_9SOLA)	-	-
Solyc11g045430.1	5.5541	1.10397e-32	2.45597e-31	Transmembrane protein (AHRD V3.3 *-* A0A1D8I1Y1_ORYRU)	-	-
novel.418	5.55373	2.16593e-13	1.89733e-12		- && - && -	-
Solyc03g116230.3	5.54976	0.000681706	0.00204001	Chitin-binding lectin.1	-	-
Solyc01g006290.3	5.54744	0.000599626	0.00181591		-	-
Solyc08g013680.3	5.54661	8.93577e-09	5.28239e-08	Soluble inorganic pyrophosphatase (AHRD V3.3 *** A0A2G3BPG8_CAPCH)	-	Pyrophosphatase
Solyc08g061060.2	5.53192	1.69751e-32	3.74634e-31	EG45-like domain containing protein (AHRD V3.11 *** tr|A0A2K3LKU5|A0A2K3LKU5_TRIPR)	-	-
Solyc11g056330.1	5.52992	2.02898e-49	7.30566e-48		-	-
Solyc02g079780.1	5.52285	4.76069e-42	1.43079e-40	hypothetical protein (AHRD V3.3 *** AT1G11440.1)	-	-
Solyc04g007790.3	5.52202	0.000177111	0.000593402	Sn.1	-	-
Solyc01g017090.3	5.51638	0.000989157	0.00286604	NAD(P)H-quinone oxidoreductase subunit 5	-	-
Solyc11g063620.2	5.49485	1.52334e-149	3.07161e-147	Cytochrome c biogenesis FN (AHRD V3.3 *** A0A0C5B9X0_9SOLA)	CcmFN1 [Source:Projected from Arabidopsis thaliana (ATMG00830) UniProtKB/TrEMBL;Acc:G1C2S2]	-
Solyc12g010540.1	5.49225	1.37406e-168	3.38628e-166	UDP-glucuronate 4-epimerase 4 (AHRD V3.3 *** A0A1U8F5Z6_CAPAN)	-	-
novel.193	5.47078	0.000718875	0.00214338		- && - && -	-
Solyc06g082420.3	5.46703	0.000809544	0.00239154	Peroxidase (AHRD V3.3 *** K4CAA1_SOLLC)	-	-
Solyc03g034160.3	5.46382	0.000913776	0.00266854	F-box/kelch-repeat protein isoform X1 (AHRD V3.11 *-* XP_004234618.1)	-	-
Solyc03g093560.1	5.4618	1.39199e-112	1.50607e-110	ethylene response factor C.6	-	AP2
Solyc09g005200.3	5.44638	0.000823596	0.00242626	transmembrane protein (AHRD V3.3 *-* AT5G01015.1)	-	-
Solyc09g074450.1	5.42463	3.26331e-08	1.80544e-07	Classical arabinogalactan protein 26 (AHRD V3.3 *-* A0A2G3CCP4_CAPCH)	-	-
Solyc06g018000.2	5.42167	0.00169962	0.00466612	Protein Ycf2 (AHRD V3.11 *-* tr|M9THZ5|M9THZ5_SOLCA)	-	-
Solyc04g055207.1	5.4146	0.000896039	0.0026195		-	-
Solyc12g077650.2	5.41432	0.00111112	0.00318406		-	-
Solyc03g013610.1	5.41077	0.00102767	0.00296793	50S ribosomal protein L32	50S ribosomal protein L32, chloroplastic [Source:Projected from Arabidopsis thaliana (ATCG01020) UniProtKB/Swiss-Prot;Acc:P61847]	-
Solyc08g080100.3	5.40657	1.00867e-159	2.23724e-157		-	SRF-TF
Solyc06g069070.1	5.4064	0.00184015	0.00500608	Bifunctional inhibitor/lipid-transfer protein/seed storage 2S albumin superfamily protein (AHRD V3.3 *** A0A1I9LP30_ARATH)	-	-
Solyc08g022170.1	5.40024	0.00135347	0.0038048	NAD(P)H-quinone oxidoreductase subunit H	-	-
Solyc10g085285.1	5.38946	2.51296e-41	7.43165e-40		-	-
Solyc09g073030.3	5.38857	0.000959709	0.00278873		-	-
Solyc12g038407.1	5.3824	0.00110346	0.00316416		-	-
Solyc09g010210.3	5.38204	1.57102e-11	1.20197e-10	endo-1	Endoglucanase [Source:UniProtKB/TrEMBL;Acc:Q42872]	-
Solyc01g009430.3	5.37936	8.70562e-30	1.74427e-28	hypothetical protein (AHRD V3.3 *** AT2G27830.1)	-	-
Solyc11g018700.2	5.37701	0.00141107	0.00394772	Ycf15 protein (AHRD V3.3 *** J7H9P3_CAPAN)	-	-
Solyc11g011210.2	5.37513	6.78129e-24	1.0555e-22	Gibberellin-regulated protein 12 (AHRD V3.3 *** A0A1U8GMV5_CAPAN)	Protein RSI-1 [Source:UniProtKB/Swiss-Prot;Acc:P47926]	-
Solyc03g112170.1	5.37402	5.41164e-12	4.27915e-11	pectinesterase inhibitor-like (AHRD V3.3 *** A0A2G3A1B6_CAPAN)	-	-
Solyc03g093760.1	5.36554	0.00110105	0.00315846	histone-lysine N-methyltransferase	-	Pre-SET
Solyc02g093180.3	5.3628	0.00134632	0.00378625	HXXXD-type acyl-transferase family protein (AHRD V3.3 *** A0A2K3L8P7_TRIPR)	-	-
Solyc11g056410.2	5.36038	4.1581e-38	1.11519e-36		-	-
Solyc11g021190.1	5.35646	0.00150776	0.00418969	NAD(P)H-quinone oxidoreductase subunit 5	-	-
Solyc09g042670.3	5.3549	0.0015692	0.00434247	Unknown protein	-	-
Solyc12g005450.1	5.3526	0.00122344	0.00347583	Protein kinase domain (AHRD V3.3 *** A0A200QFW1_9MAGN)	-	Pkinase
Solyc08g079690.3	5.34766	4.37759e-19	5.39716e-18	binding protein Chr3:22497024-22497442 REVERSE LENGTH=105 201606 (AHRD V3.11 *-* AT3G60890.3)	-	-
Solyc03g020080.3	5.33939	0.00136737	0.00383786	Proteinase inhibitor type-2 (AHRD V3.3 *** A0A2G2XU31_CAPAN)	-	-
Solyc08g029400.2	5.32883	0.00141216	0.00394979		-	-
Solyc05g016120.2	5.32496	4.71961e-31	9.97912e-30		-	Photo_RC
Solyc07g056700.1	5.31874	6.51458e-10	4.31452e-09	Unknown protein	-	-
Solyc02g091390.3	5.315	1.28527e-51	4.90659e-50	cold-regulated protein (AHRD V3.3 *** AT3G03341.1)	-	-
Solyc04g007810.1	5.3095	0.00166201	0.00457306	protein PELP.1	-	-
Solyc05g051400.3	5.30045	4.62252e-123	6.21378e-121	Mitochondrial uncoupling protein 6 (AHRD V3.11 *** tr|A0A2G3CG15|A0A2G3CG15_CAPCH)	-	Mito_carr
Solyc10g037893.1	5.29841	0.000276429	0.000895981		-	RVT_2
Solyc06g060805.1	5.29352	0.00232553	0.00619285		-	RVT_2
Solyc02g071080.2	5.29258	2.05273e-30	4.2353e-29	Purine permease (AHRD V3.3 *** A0A2U1LZ22_ARTAN)	-	-
Solyc06g011590.2	5.27417	0.00161267	0.00444944	Major facilitator superfamily (AHRD V3.3 *** A0A2U1Q7R9_ARTAN)	-	-
Solyc11g063610.2	5.25602	3.09098e-34	7.22424e-33	Cytochrome c oxidase subunit.1	-	-
Solyc01g087580.3	5.25421	1.30942e-55	5.39831e-54	hypothetical protein Chr3:21262028-21262318 FORWARD LENGTH=96 201606 (AHRD V3.11 *-* AT3G57450.1)	-	-
Solyc02g091260.1	5.25048	0.00212005	0.0057018	Mediator of RNA polymerase II transcription subunit (AHRD V3.3 *** Q9ZU37_ARATH)	-	-
ENSRNA050029720	5.23834	0.00191669	0.00519074		Small nucleolar RNA SNORD24	-
Solyc04g010130.1	5.23834	0.00191669	0.00519074	hypothetical protein (AHRD V3.3 --* AT5G13590.4)	-	-
Solyc02g077080.3	5.23261	1.6096e-33	3.68811e-32	Protein trichome birefringence-like 40 (AHRD V3.3 *** A0A2G2VBM9_CAPBA)	-	-
Solyc01g066910.3	5.21855	0.0028858	0.00751521	Bifunctional inhibitor/plant lipid transfer protein/seed storage helical domain containing protein (AHRD V3.3 *** A0A2P5CY45_TREOI)	-	-
Solyc08g005760.2	5.21628	4.27902e-35	1.03839e-33	Alcohol acyl transferase (AHRD V3.3 *** Q6QLX4_SOLLC)	-	-
Solyc04g049730.1	5.21201	0.000346563	0.0011011		-	-
novel.736	5.20557	1.36222e-31	2.94198e-30		- && - && -	-
novel.94	5.20281	0.00245419	0.00650423		- && - && -	-
Solyc02g021770.1	5.19544	7.20125e-23	1.07269e-21	Cytochrome c oxidase subunit.1	Cytochrome c oxidase subunit 1 [Source:UniProtKB/TrEMBL;Acc:K4B525]	-
Solyc05g051240.1	5.18634	2.05208e-08	1.16347e-07	aspartic proteinase PC.1	-	-
Solyc09g050030.1	5.18498	9.48718e-44	2.95127e-42	Ribosomal protein S14 (AHRD V3.3 *** K4CT01_SOLLC)	Ribosomal protein S14 [Source:UniProtKB/TrEMBL;Acc:K4CT01]	-
Solyc05g051390.3	5.17287	0.000359945	0.00114035	Kinase-interacting protein.1	-	-
novel.460	5.16519	0.00291656	0.00758551		- && Q6XKE6.1 RecName: Full=Genome polyprotein; Contains: RecName: Full=Movement protein; Short=MP; Contains: RecName: Full=Capsid protein; Short=CP; Contains: RecName: Full=Aspartic protease; Short=PR; Contains: RecName: Full=Reverse transcriptase; Short	-
Solyc10g080880.2	5.1651	0.000463153	0.00143554	SlPIN7	Auxin efflux carrier component [Source:UniProtKB/TrEMBL;Acc:E5KGD2]	-
Solyc03g097870.3	5.1648	0.00237207	0.00630693	Bidirectional sugar transporter SWEET (AHRD V3.3 *** M1D7G9_SOLTU)	-	-
Solyc04g051690.3	5.16163	0.000473893	0.00146552	WRKY transcription factor 51	-	WRKY
Solyc05g010330.3	5.16066	5.4494e-05	0.00019932	Peroxidase (AHRD V3.3 *** K4BXK6_SOLLC)	-	-
Solyc02g069800.1	5.15975	5.39604e-217	3.06882e-214	Alpha/beta-Hydrolases superfamily protein (AHRD V3.3 *** A0A2U1PVQ0_ARTAN)	-	Abhydrolase_3
Solyc07g063600.3	5.15382	0.000386767	0.00121975	Chlorophyll a-b binding protein	Chlorophyll a-b binding protein, chloroplastic [Source:UniProtKB/TrEMBL;Acc:K4CH43]	-
Solyc06g062430.3	5.15336	3.12785e-07	1.54168e-06	Inositol oxygenase (AHRD V3.3 *** A0A2U1PDJ1_ARTAN)	-	-
Solyc02g072170.3	5.14535	0.000473949	0.00146552	hypothetical protein (AHRD V3.3 --* AT4G15140.1)	-	-
Solyc06g011490.3	5.14266	0.00060981	0.00184373		-	-
Solyc02g083860.3	5.14251	7.80838e-47	2.64816e-45	2-oxoglutarate (2OG) and Fe(II)-dependent oxygenase superfamily protein (AHRD V3.3 *** A0A2U1QGX7_ARTAN)	-	2OG-FeII_Oxy
Solyc09g090873.1	5.1408	0.000436698	0.00136058		-	-
Solyc10g017930.1	5.13752	0.000421499	0.00131822	cytochrome b6/f complex subunit VIII (chloroplast) (AHRD V3.3 *** YP_009256027.1)	-	-
Solyc10g085280.2	5.13582	7.02562e-95	5.92503e-93	UDP-glycosyltransferase 76.1	-	UDPGT
Solyc05g015350.3	5.13527	3.62096e-06	1.57507e-05	Cytochrome P450 (AHRD V3.3 *** A0A2U1PN82_ARTAN)	-	p450
novel.13	5.13404	0.00278519	0.00728339		- && - && -	-
Solyc06g008760.1	5.12999	0.00464965	0.0115732	Glutaredoxin (AHRD V3.3 *** B3F8F2_SOLTU)	-	-
Solyc04g072920.3	5.11863	0.000500304	0.00154057	Trehalose 6-phosphate phosphatase (AHRD V3.11 *** tr|A0A2G3CNJ5|A0A2G3CNJ5_CAPCH)	Trehalose 6-phosphate phosphatase [Source:UniProtKB/TrEMBL;Acc:K4BTS9]	-
Solyc03g119250.3	5.11565	1.24471e-161	2.78865e-159	Calmodulin binding protein-like (AHRD V3.11 *** tr|A0A200Q136|A0A200Q136_9MAGN)	-	-
Solyc11g045260.1	5.11287	0.00377204	0.00957033	Photosystem II CP43 reaction center protein (AHRD V3.3 *-* A0A2H4REW2_9LAMI)	-	-
Solyc02g085870.3	5.10826	1.12514e-54	4.52915e-53	beta-ketoacyl-coenzyme A synthase	3-ketoacyl-CoA synthase [Source:UniProtKB/TrEMBL;Acc:K4BB98]	-
ENSRNA050030322	5.10317	0.0030375	0.00786593		Group II catalytic intron	-
Solyc12g098620.2	5.10055	3.26924e-05	0.000124676	bHLH transcription factor 072	-	-
Solyc04g026220.3	5.09614	0.00395437	0.00999977	Ubiquitin-like-specific protease 1D (AHRD V3.3 *-* A0A2G2WSE4_CAPBA)	-	Peptidase_C48
Solyc11g006890.2	5.09183	0.00318461	0.00821142	Unknown protein	-	-
Solyc04g007500.1	5.0863	1.23585e-211	6.22982e-209	RING-H2 finger protein 2B (AHRD V3.3 *** A0A2U1PWM9_ARTAN)	-	-
Solyc07g021230.2	5.08599	0.00577174	0.0140524	Photosystem I P700 chlorophyll a apoprotein A2 (AHRD V3.3 *-* A0A125RTC7_9ASTR)	-	-
Solyc04g071520.3	5.08548	0.000551211	0.00168122	Transcription elongation factor (TFIIS) family protein (AHRD V3.3 *** A0A1P8BE77_ARATH)	-	-
Solyc09g065430.3	5.07693	7.49663e-05	0.000268402	Lipid transfer protein (AHRD V3.3 *-* B7FGM2_MEDTR)	-	-
Solyc03g025670.3	5.06883	1.50974e-23	2.30938e-22	PA.1	-	-
Solyc09g091520.2	5.05591	0.00369961	0.00941026	60S acidic ribosomal protein P0 (AHRD V3.3 *** A0A2G3CRU5_CAPCH)	60S acidic ribosomal protein P0 [Source:UniProtKB/TrEMBL;Acc:K4CWH8]	-
novel.194	5.05502	0.00442684	0.0110733		- && - && -	-
Solyc02g090560.3	5.05419	0.000109471	0.000380874	Calcium-transporting ATPase (AHRD V3.3 *** A0A200RBT6_9MAGN)	-	Cation_ATPase_C
novel.211	5.05137	0.0040191	0.0101484		- && - && -	-
Solyc06g082190.3	5.04859	3.43275e-07	1.68224e-06	Protein kinase like protein (AHRD V3.3 *** Q0WN89_ARATH)	-	Pkinase_Tyr
Solyc08g007865.1	5.04549	0.00543187	0.0133052		-	-
Solyc06g051800.3	5.04241	4.71742e-82	3.25957e-80	expansin 1	Expansin [Source:UniProtKB/TrEMBL;Acc:O04359]	-
Solyc09g065440.3	5.035	0.00420938	0.0105771	Bifunctional inhibitor/lipid-transfer protein/seed storage 2S albumin superfamily protein (AHRD V3.3 *-* A0A2U1NA97_ARTAN)	-	-
Solyc06g053810.3	5.03459	1.17542e-12	9.72425e-12	p-loop containing nucleoside triphosphate hydrolases superfamily protein (AHRD V3.3 *** Q0WUY1_ARATH)	-	-
Solyc04g017670.3	5.03312	0.00553878	0.0135402	F-box protein (AHRD V3.3 *** H6VUS4_9ROSI)	-	-
Solyc11g064990.2	5.03121	0.00429152	0.0107664	Heat shock transcription factor (AHRD V3.3 *** S8CNQ2_9LAMI)	-	HSF_DNA-bind
Solyc12g027753.1	5.02779	1.54276e-08	8.8879e-08		-	-
Solyc06g074180.2	5.02691	0.00399006	0.0100834	Cytochrome P450 (AHRD V3.3 *** A0A200R6R8_9MAGN)	-	p450
Solyc06g084180.3	5.02284	4.19008e-05	0.00015659	Major pollen allergen Ole e 6 (AHRD V3.3 *** A0A2G3CCI9_CAPCH)	-	-
Solyc06g069110.3	5.0207	0.00631721	0.0152366	Bifunctional inhibitor/lipid-transfer protein/seed storage 2S albumin superfamily protein (AHRD V3.11 *-* tr|A0A2U1LRB6|A0A2U1LRB6_ARTAN)	-	-
Solyc01g079620.3	5.01867	1.32831e-06	6.08341e-06	Myb 12 transcription factor (AHRD V3.11 *** tr|D2EBC3|D2EBC3_9SOLN)	MYB12 [Source:UniProtKB/TrEMBL;Acc:B4YAJ8]	Myb_DNA-binding
Solyc03g116335.1	5.01831	6.49188e-09	3.88427e-08		-	-
Solyc01g098813.1	5.01764	0.0044241	0.0110677		-	-
novel.1217	5.00985	7.52329e-192	2.64868e-189		- && P08834.1 RecName: Full=NADH-ubiquinone oxidoreductase chain 1; AltName: Full=NADH dehydrogenase subunit 1 && PF00146:NADH dehydrogenase	-
Solyc10g052790.1	5.0085	6.85103e-21	9.23744e-20	ATP synthase subunit a	-	-
novel.1176	5.0063	4.25308e-70	2.40034e-68		- && P93311.1 RecName: Full=60S ribosomal protein L2, mitochondrial && -	-
Solyc03g063495.1	4.99333	0.00526026	0.0129464		-	-
Solyc07g043490.1	4.9856	0.00076655	0.00227635	Glycosyltransferase (AHRD V3.3 *** P93789_SOLTU)	Glycosyltransferase [Source:UniProtKB/TrEMBL;Acc:K4CEK7]	UDPGT
Solyc11g056260.1	4.9831	0.00121678	0.00345957	Unknown protein	-	-
Solyc03g031860.3	4.983	5.6799e-264	4.34415e-261	Phytoene synthase 1	Phytoene synthase 1 [Source:UniProtKB/TrEMBL;Acc:A1Z0Z4]	-
Solyc09g059560.2	4.98056	0.0047236	0.0117428	B3 DNA-binding domain protein (AHRD V3.3 -** AT3G28853.1)	-	hATC
Solyc01g108977.1	4.97547	0.00101733	0.00294153		-	-
Solyc01g010360.3	4.97153	0.0107613	0.0244731	14-3-3 protein (AHRD V3.3 *** A0A200R871_9MAGN)	-	-
novel.722	4.97039	0.00111158	0.00318496		- && - && -	-
Solyc11g042527.1	4.96309	2.31004e-08	1.30108e-07		-	-
novel.877	4.95829	0.000991996	0.00287314		- && - && -	-
Solyc06g008360.3	4.95156	9.98581e-07	4.64622e-06	NAC domain-containing protein (AHRD V3.3 *-* A0A2U1MZK2_ARTAN)	-	NAM
Solyc12g099200.2	4.94599	5.79311e-165	1.36693e-162	Invertase inhibitor (AHRD V3.3 *** O49908_TOBAC)	-	-
Solyc10g052740.2	4.94471	0.00563199	0.0137468		-	-
Solyc05g051425.1	4.94278	1.58926e-06	7.20709e-06	Dihydrofolate reductase-like protein (AHRD V3.11 *** tr|A0A2K3MS55|A0A2K3MS55_TRIPR)	-	-
Solyc02g085070.1	4.94079	0.0053143	0.0130576	Alpha/beta-Hydrolases superfamily protein (AHRD V3.3 *** O23227_ARATH)	-	-
Solyc12g039030.1	4.93155	0.00697303	0.016641	Photosystem II protein .1	-	-
Solyc08g068600.3	4.92514	1.97842e-08	1.12488e-07	Serine decarboxylase (AHRD V3.3 *** A0A2G2W5V8_CAPBA)	-	-
Solyc10g009550.3	4.92512	1.75354e-06	7.91482e-06	WRKY transcription factor 42	-	WRKY
Solyc07g063470.1	4.92498	0.0076142	0.0180065	hypothetical protein (AHRD V3.3 *** AT1G52855.1)	-	-
Solyc07g032798.1	4.91953	0.00102998	0.00297382		-	-
Solyc05g046180.1	4.91938	0.0112067	0.0253378	Unknown protein	-	-
Solyc09g015880.3	4.9193	8.08752e-32	1.7552e-30	Cytochrome c oxidase subunit 2 (AHRD V3.11 *-* tr|A0A2G3CEU1|A0A2G3CEU1_CAPCH)	-	-
Solyc09g015320.2	4.91408	0.00610486	0.0147726	Photosystem I assembly protein Ycf3 (AHRD V3.3 *-* H6T9Q1_MOLVE)	-	-
Solyc10g008080.2	4.90477	0.00773683	0.0182538	RING/U-box superfamily protein (AHRD V3.3 *-* A0A2U1LDD8_ARTAN)	-	-
novel.77	4.89848	0.00955546	0.0220038		- && - && -	-
Solyc06g068390.1	4.89614	0.00656965	0.0157666	Zinc finger protein 4 (AHRD V3.3 *** A0A2G3C958_CAPCH)	-	-
Solyc04g074840.3	4.88318	3.32087e-87	2.51389e-85	Protein DETOXIFICATION (AHRD V3.3 *** A0A218X5P1_PUNGR)	Protein DETOXIFICATION [Source:UniProtKB/TrEMBL;Acc:K4BU22]	MatE
novel.1024	4.88188	0.0124858	0.0278718		- && - && -	-
Solyc06g074570.1	4.87487	0.000129519	0.000444419		-	-
Solyc07g064370.1	4.8724	0.01269	0.0282595	Aminotransferase-like	-	-
novel.468	4.86884	0.00834213	0.0195013		- && - && -	-
ENSRNA050030144	4.86454	0.00737946	0.0175089		U6atac minor spliceosomal RNA	-
Solyc01g011090.3	4.86374	0.0078685	0.0185348	Phospholipid-transporting ATPase (AHRD V3.3 *-* A0A1U8GCQ9_CAPAN)	-	-
Solyc04g039800.2	4.85923	0.00831758	0.019448	NAD(P)H-quinone oxidoreductase subunit 2	-	-
Solyc03g026000.3	4.84911	0.000100718	0.00035319	bromodomain-containing protein DDB_G0271118-like (AHRD V3.11 *** XP_021765153.1)	-	-
Solyc03g043610.2	4.8397	0.000146089	0.000496057		-	-
ENSRNA050030207	4.83896	0.00162808	0.00448804		Plant signal recognition particle RNA	-
Solyc11g013310.2	4.83462	0.00147947	0.00412038	Auxin transporter-like protein 3 (AHRD V3.3 *** A0A2G2ZP08_CAPAN)	LAX3 protein [Source:UniProtKB/TrEMBL;Acc:F8SS64]	Aa_trans
Solyc03g118100.3	4.82743	0.000183387	0.000613224	NAD(P)-binding Rossmann-fold superfamily protein (AHRD V3.3 *** A0A2U1N555_ARTAN)	-	adh_short
Solyc04g012125.1	4.82565	0.0080817	0.0189524		-	-
novel.850	4.82386	0.0145791	0.0319468		- && - && -	-
Solyc11g056280.1	4.82114	4.19037e-06	1.80646e-05		-	-
Solyc06g036677.1	4.82067	0.00819134	0.0191872		-	-
novel.1238	4.81671	0.00792456	0.0186431		- && Q8HVV1.1 RecName: Full=NAD(P)H-quinone oxidoreductase subunit I, chloroplastic; AltName: Full=NAD(P)H dehydrogenase subunit I; Short=NDH subunit I; AltName: Full=NADH-plastoquinone oxidoreductase subunit I && -	-
Solyc03g113690.1	4.81591	0.00858852	0.020014	ABC transporter G family member 23 (AHRD V3.3 *** A0A2G2WRI2_CAPBA)	-	ABC2_membrane
Solyc11g021210.1	4.81211	0.00177855	0.00485994	Cytochrome c biogenesis protein CcsA (AHRD V3.3 *** A0A1U8QCK2_CAPAN)	Cytochrome c biogenesis protein CcsA [Source:Projected from Arabidopsis thaliana (ATCG01040) UniProtKB/Swiss-Prot;Acc:P56770]	-
Solyc07g064020.3	4.81209	0.00152536	0.0042349	21.7 kDa class VI heat shock protein (AHRD V3.11 *** tr|A0A2G2WFJ0|A0A2G2WFJ0_CAPBA)	21.7 kDa class VI heat shock protein [Source:Projected from Arabidopsis thaliana (AT5G54660) UniProtKB/Swiss-Prot;Acc:Q9FIT9]	-
Solyc06g034300.1	4.80712	0.0110469	0.025025		-	-
Solyc10g083630.2	4.80606	1.80669e-144	3.28462e-142	DNA demethylase 2	-	-
Solyc02g084990.3	4.80588	6.22695e-15	6.06294e-14	Mannan endo-1	-	-
Solyc04g054745.1	4.79898	0.00185432	0.00503968		-	-
ENSRNA050028803	4.78373	6.96911e-08	3.71753e-07		tRNA-Glu for anticodon UUC	-
Solyc08g005725.1	4.77882	0.0116279	0.0261755		-	p450
Solyc12g016203.1	4.77397	0.0122074	0.0273219		-	-
ENSRNA050029223	4.76534	0.0152711	0.0332368		tRNA-Tyr for anticodon GUA	-
Solyc10g017890.1	4.75204	1.60334e-13	1.42135e-12	Photosystem I chlorophyll a apoprotein .1	-	-
Solyc03g031420.1	4.75095	0.000297146	0.000955727	molybdenum cofactor sulfurase (AHRD V3.3 *** A0A2I4FGR8_9ROSI)	-	Aminotran_5
Solyc02g069420.3	4.74944	1.18543e-41	3.53873e-40	Phospholipid-transporting ATPase (AHRD V3.11 *** tr|A0A2G2Y2S2|A0A2G2Y2S2_CAPAN)	-	-
Solyc01g068410.3	4.74679	0.0204048	0.042805	Auxin efflux carrier component (AHRD V3.11 *** tr|E5KGD6|E5KGD6_SOLLC)	-	-
Solyc07g066360.1	4.74401	1.68236e-11	1.28318e-10	proline-rich receptor-like protein kinase PERK2 (AHRD V3.3 --* XP_015959884.1)	-	-
Solyc06g082807.1	4.7378	0.0107077	0.0243587		-	-
Solyc08g028950.2	4.7378	0.0107077	0.0243587	DNA-directed RNA polymerase subunit beta' (AHRD V3.3 *-* F6I7T7_OLEEU)	-	-
Solyc12g038910.1	4.73752	1.88578e-44	5.98379e-43	NB-LRR tospovirus immune receptor (AHRD V3.3 *-* A0A221IWV4_9SOLN)	-	-
Solyc11g063480.1	4.73296	5.8641e-13	4.95677e-12	Unknown protein	-	-
Solyc05g056590.3	4.73243	0.0102844	0.0234823	Regulator of chromosome condensation (RCC1) family protein (AHRD V3.3 *-* A0A2U1PZI9_ARTAN)	-	-
Solyc01g108240.3	4.73219	1.70657e-19	2.15802e-18	Ethylene-responsive transcription factor (AHRD V3.11 *** tr|A0A2G2Y025|A0A2G2Y025_CAPAN)	-	AP2
Solyc09g015910.1	4.73201	0.00268003	0.00703718	Unknown protein	-	-
Solyc12g033030.1	4.72215	0.012935	0.0287301		-	-
Solyc09g072950.1	4.72106	5.91075e-13	4.9943e-12	pectinesterase inhibitor-like (AHRD V3.3 *** A0A1U8G8K1_CAPAN)	-	-
Solyc09g050020.2	4.71928	2.43086e-33	5.54696e-32	Cytochrome b (AHRD V3.3 *** A0A2G3ASE3_CAPCH)	-	-
novel.999	4.71469	0.0146808	0.0321472		- && - && -	-
Solyc11g067170.2	4.71206	0.000158652	0.000534868	Fatty acyl-CoA reductase (AHRD V3.3 *** A0A2G2XZ88_CAPAN)	-	NAD_binding_4
Solyc01g008710.3	4.71044	8.61996e-06	3.56899e-05	.1 mannan endo-1	MAN1 [Source:Projected from Arabidopsis thaliana (AT1G02310) UniProtKB/TrEMBL;Acc:A0A178WL81]	-
Solyc09g083040.1	4.70913	1.11994e-07	5.83789e-07	inactive protein RESTRICTED TEV MOVEMENT 1-like (AHRD V3.3 *** A0A1S3ZEZ8_TOBAC)	-	-
Solyc03g078150.3	4.70607	5.2544e-19	6.43882e-18	Amino acid transporter family protein (AHRD V3.3 *** S8E0T7_9LAMI)	-	Aa_trans
novel.471	4.70379	0.0211454	0.0441999		- && - && -	-
Solyc01g099840.3	4.7021	2.58399e-170	6.74268e-168	Dormancy/auxin associated protein (AHRD V3.3 *** A0A2K3MXX9_TRIPR)	-	-
Solyc09g083050.3	4.70108	4.73484e-06	2.02544e-05	3-ketoacyl-CoA synthase (AHRD V3.3 *** A0A2G3CSP6_CAPCH)	3-ketoacyl-CoA synthase [Source:UniProtKB/TrEMBL;Acc:K4CVT1]	-
Solyc03g044600.2	4.69536	1.42548e-09	9.11683e-09	Unknown protein	-	-
Solyc05g018307.1	4.69068	0.0122299	0.0273667		-	-
Solyc06g051000.2	4.68509	0.0121747	0.0272652	S-adenosyl-L-methionine-dependent methyltransferases superfamily protein (AHRD V3.3 *** A0A1I9LPV2_ARATH)	-	-
Solyc04g015520.3	4.68453	4.87742e-50	1.80002e-48	Remorin (AHRD V3.3 *** A0A200Q6K8_9MAGN)	-	-
Solyc03g118470.3	4.68367	6.18141e-303	5.96103e-300	Nudix hydrolase 4 (AHRD V3.3 *** A0A2G3CZQ7_CAPCH)	-	NUDIX
Solyc12g013830.2	4.67542	0.0140763	0.0309642	Unknown protein	-	-
Solyc09g050040.1	4.67382	4.60498e-07	2.22572e-06	Ribosomal protein L5 (AHRD V3.3 *** A0A290WL59_SOLLC)	-	-
Solyc08g081620.3	4.6723	1.05291e-05	4.30956e-05		Endoglucanase [Source:UniProtKB/TrEMBL;Acc:Q42871]	-
ENSRNA050029219	4.66976	0.0156574	0.0339414		tRNA-Tyr for anticodon GUA	-
Solyc11g056390.1	4.66955	7.59488e-15	7.33687e-14		-	-
Solyc03g122010.1	4.66913	0.0152771	0.0332462	NAD(P)H-quinone oxidoreductase subunit 2	-	-
Solyc03g111973.1	4.66697	2.32548e-223	1.39403e-220		-	p450
Solyc03g062780.1	4.66668	0.00262407	0.00690904	30S ribosomal protein S7	-	-
Solyc01g088400.3	4.66609	4.49905e-88	3.48912e-86	ECERIFERUM 1	-	-
Solyc07g009380.3	4.6623	5.51118e-06	2.33814e-05	Xyloglucan endotransglucosylase/hydrolase (AHRD V3.11 *** tr|Q9FZ05|Q9FZ05_SOLLC)	Xyloglucan endotransglucosylase/hydrolase [Source:UniProtKB/TrEMBL;Acc:Q9FZ05]	-
Solyc10g047090.2	4.66078	1.17894e-05	4.79005e-05		-	-
Solyc02g071100.3	4.65832	0.000241538	0.000790047	Purine permease (AHRD V3.3 *** A0A2U1LZ22_ARTAN)	-	-
Solyc09g097760.3	4.64848	1.4372e-57	6.26271e-56	Glycine-rich protein (AHRD V3.3 *-* A0A2G2W2G9_CAPBA)	-	-
Solyc02g067590.1	4.64412	0.016491	0.0355049		-	-
ENSRNA050029225	4.64316	0.0141932	0.0311874		tRNA-Tyr for anticodon GUA	-
Solyc12g005750.1	4.64221	0.0230823	0.0477	B-box zinc finger protein 32 (AHRD V3.3 *** A0A2G3BMP6_CAPCH)	-	-
Solyc11g056350.1	4.64007	1.63078e-09	1.0376e-08		-	-
Solyc05g025560.1	4.63859	1.98772e-09	1.2557e-08		-	-
ENSRNA050030471	4.63838	0.0167213	0.0359483		U1 spliceosomal RNA	-
Solyc09g050050.1	4.63701	8.1057e-32	1.75742e-30	OR338 (AHRD V3.3 --* R4IUB8_VICFA)	-	-
ENSRNA050029907	4.63517	8.3661e-88	6.43701e-86		Group II catalytic intron	-
Solyc12g010070.1	4.63295	6.9039e-13	5.79374e-12	Unknown protein	-	-
Solyc06g043038.1	4.6329	0.0146863	0.0321562		-	-
Solyc11g051170.2	4.63169	0.0139044	0.0306317		-	-
Solyc08g007210.3	4.62778	0.0186732	0.0395806	Transferase domain-containing protein (AHRD V3.11 *** tr|A0A1Q3AZY6|A0A1Q3AZY6_CEPFO)	-	-
Solyc08g077487.1	4.62767	1.14157e-12	9.45835e-12		-	-
Solyc11g062060.2	4.62401	1.24667e-11	9.62787e-11	Zinc finger protein (AHRD V3.3 *** A0A200QA40_9MAGN)	Zinc finger protein WIP4 [Source:Projected from Arabidopsis thaliana (AT3G20880) UniProtKB/Swiss-Prot;Acc:Q8W030]	-
Solyc06g030470.3	4.61242	1.6358e-104	1.57065e-102	UPSTREAM OF FLC protein (DUF966) (AHRD V3.3 *** Q8GYT8_ARATH)	-	-
Solyc07g017980.1	4.60894	0.000465841	0.00144327	protein PELP.1	-	-
Solyc09g015890.3	4.60879	3.35115e-33	7.60784e-32		-	-
Solyc11g020960.2	4.60624	6.28527e-32	1.3654e-30	Proteinase inhibitor type-2 (AHRD V3.3 *** A0A2G3AT14_CAPCH)	Probable proteinase inhibitor [Source:UniProtKB/TrEMBL;Acc:Q7M222]	-
Solyc12g088390.2	4.60131	4.4792e-34	1.04358e-32	Zinc-finger protein (AHRD V3.3 *** Q40899_PETHY)	-	-
Solyc09g030420.3	4.59971	3.56315e-07	1.7423e-06		-	-
Solyc07g051860.1	4.59851	0.00340046	0.0087173	MAP kinase kinase kinase 50	-	Pkinase
Solyc02g094756.1	4.59475	1.89855e-30	3.92449e-29		-	Abhydrolase_1
novel.1179	4.59213	0	0		- && P93318.1 RecName: Full=Uncharacterized mitochondrial protein AtMg00660; AltName: Full=ORF149 && -	-
Solyc10g062330.1	4.58718	0.0169076	0.0363135	Protein TIC 214 (AHRD V3.11 *-* tr|J7H3X3|J7H3X3_CAPAN)	-	-
Solyc02g087110.3	4.58667	2.23099e-06	9.94838e-06	Alpha-dioxygenase (AHRD V3.3 *** Q5GQ66_PEA)	-	An_peroxidase
novel.883	4.57602	0.0186525	0.0395519		- && - && -	-
Solyc02g089160.3	4.57437	6.04495e-91	4.89332e-89	dwarf	6-deoxocastasterone oxidase [Source:UniProtKB/TrEMBL;Acc:Q0NZY6]	p450
Solyc03g006050.3	4.57126	0.0034713	0.00888045	receptor-like protein 51 (AHRD V3.11 *-* tr|A0A2I4GVM3|A0A2I4GVM3_9ROSI)	-	-
Solyc03g031440.3	4.55977	8.64427e-99	7.76234e-97	NAD(P)H dehydrogenase (Quinone) (AHRD V3.3 *** A0A2G2XZH4_CAPAN)	-	FMN_red
Solyc01g109250.2	4.55818	5.63978e-18	6.55953e-17	Mitochondrial fission regulator like (AHRD V3.11 *** tr|A0A2R6RH96|A0A2R6RH96_ACTCH)	-	-
Solyc02g091840.3	4.55201	5.49121e-39	1.50736e-37	Leucine rich repeat receptor protein kinase CLAVAT.1	Leucine rich repeat receptor protein kinase CLAVATA1 [Source:UniProtKB/TrEMBL;Acc:F8WS84]	Pkinase
Solyc11g017390.2	4.54887	0.0210311	0.0439776	hypothetical protein (AHRD V3.3 --* AT1G71910.2)	-	-
Solyc06g048620.3	4.54194	0.0190958	0.040376	Leucine-rich receptor-like kinase family protein (AHRD V3.3 *** A0A072V1G8_MEDTR)	-	Pkinase_Tyr
Solyc01g048590.2	4.53828	1.09191e-06	5.05607e-06		-	-
novel.665	4.53748	0.00474507	0.0117936		- && - && -	-
novel.768	4.53097	0.019159	0.0404866		- && - && -	-
Solyc02g084440.3	4.52729	5.50222e-149	1.07999e-146	Fructose-bisphosphate aldolase (AHRD V3.3 *** A0A2G3AA97_CAPAN)	-	-
Solyc06g009940.1	4.52407	0.00558874	0.0136518	Photosystem I P700 chlorophyll a apoprotein .1	-	-
Solyc05g007720.1	4.52237	1.14276e-24	1.85553e-23	Unknown protein	-	-
Solyc03g078770.3	4.5181	0.0226073	0.0468319	Glycosyltransferase (AHRD V3.3 *** A0A288W8G3_GARJA)	Glycosyltransferase [Source:UniProtKB/TrEMBL;Acc:K4BHV3]	UDPGT
Solyc09g005610.3	4.51743	0.023597	0.0486189	Transcription factor (AHRD V3.3 *** A0A2U1LZI0_ARTAN)	-	-
Solyc02g064690.3	4.50467	0.00235189	0.00625779	Acyl-CoA N-acyltransferases (NAT) superfamily protein (AHRD V3.3 *** A0A1P8B3D5_ARATH)	-	Acetyltransf_1
Solyc03g093810.1	4.50289	0.00583942	0.0142063	Unknown protein	-	-
novel.996	4.50014	5.48418e-12	4.33496e-11		- && - && -	-
Solyc11g073120.2	4.49059	7.43055e-85	5.45727e-83	R2R3MYB transcription factor 58	-	Myb_DNA-binding
Solyc05g014167.1	4.48766	2.73435e-05	0.000105548		-	Retrotrans_gag
Solyc07g019505.1	4.47344	1.14111e-43	3.54479e-42		-	-
Solyc07g052990.1	4.47312	7.04503e-66	3.68535e-64	Unknown protein	-	-
Solyc06g053620.3	4.4727	8.25618e-103	7.75941e-101	Phosphoenolpyruvate carboxylase kinase 2 (AHRD V3.11 *** tr|Q84JP7|Q84JP7_SOLLC)	-	Pkinase
Solyc06g062795.1	4.4711	0.0234224	0.048313		-	-
Solyc08g076760.1	4.4711	0.0234224	0.048313	RVT_3 domain-containing protein (AHRD V3.3 *-* A0A1Q3BYV9_CEPFO)	-	-
novel.738	4.46605	2.11049e-14	1.97931e-13		- && - && -	-
Solyc07g039410.3	4.46583	2.71375e-05	0.000104789	Disease resistance protein RPP13 (AHRD V3.3 *** A0A2G2X9C3_CAPBA)	-	-
Solyc08g074680.2	4.46294	0.00167217	0.00459759	partialpolyphenol oxidase A	-	-
ENSRNA050030376	4.45682	4.01749e-43	1.23589e-41		Group II catalytic intron	-
Solyc11g063640.1	4.45638	0.0067492	0.0161503	Unknown protein	-	-
Solyc04g007770.3	4.45386	2.1204e-40	6.07629e-39	Sn.1	-	-
Solyc07g006220.2	4.45151	3.35377e-131	4.89386e-129	UDP-glucuronate 4-epimerase 4 (AHRD V3.3 *** A0A1U8F5Z6_CAPAN)	-	-
Solyc09g005730.3	4.44921	9.22711e-08	4.84855e-07	Plant protein 1589 of Uncharacterized protein function (AHRD V3.3 *** A0A061EZD3_THECC)	-	-
ENSRNA050029909	4.44413	5.94549e-62	2.84205e-60		Group II catalytic intron	-
Solyc01g104850.3	4.42843	0.00677383	0.0162005	Carboxypeptidase (AHRD V3.3 *** A0A1U8HG02_CAPAN)	Carboxypeptidase [Source:UniProtKB/TrEMBL;Acc:K4B257]	Peptidase_S10
Solyc03g026270.2	4.42331	1.93091e-140	3.3459e-138	CRT binding factor 3 (AHRD V3.3 *** B3TPP7_SOLPI)	-	AP2
Solyc10g006890.3	4.42245	3.46762e-53	1.36611e-51		-	WD40
Solyc02g086460.3	4.4193	2.84748e-84	2.06396e-82		-	-
Solyc03g083730.1	4.40259	0.00610762	0.0147777	Plant invertase/pectin methylesterase inhibitor superfamily protein	-	-
Solyc06g060110.3	4.40002	4.57671e-136	6.95284e-134	amino acid transporter 2	-	Aa_trans
Solyc11g056500.2	4.39956	1.24153e-81	8.5254e-80		-	-
Solyc02g082740.1	4.39797	0.00600692	0.0145574	Dirigent protein (AHRD V3.3 *** K4BAE4_SOLLC)	Dirigent protein [Source:UniProtKB/TrEMBL;Acc:K4BAE4]	-
Solyc09g018280.1	4.39253	2.83443e-101	2.59784e-99	Non-specific serine/threonine protein kinase (AHRD V3.3 *** A0A2G3DDH8_CAPCH)	Non-specific serine/threonine protein kinase [Source:UniProtKB/TrEMBL;Acc:K4CS94]	Pkinase
Solyc09g074270.3	4.38182	2.0246e-88	1.58118e-86	Gibberellin receptor (AHRD V3.3 *** E3VJP7_9FABA)	-	Abhydrolase_3
Solyc10g080120.1	4.36941	0.000836675	0.00246087	NADH-ubiquinone oxidoreductase chain 5 (AHRD V3.3 *-* M9MU27_SILVU)	-	-
Solyc01g108720.2	4.36139	8.0524e-05	0.000287096	Unknown protein	-	-
Solyc12g036650.2	4.35755	7.83071e-19	9.5379e-18	hypothetical protein (AHRD V3.3 *** AT3G02555.2)	-	-
novel.137	4.35675	3.15647e-07	1.55475e-06		- && - && -	-
Solyc01g090740.3	4.35602	7.45044e-10	4.90213e-09	zinc ion-binding protein (AHRD V3.3 *** AT3G60520.1)	-	-
novel.557	4.35206	9.81198e-05	0.00034446		- && - && -	-
Solyc01g080870.3	4.35121	3.34265e-49	1.19196e-47	Protein NRT1/ PTR FAMILY 7.3 (AHRD V3.3 *** A0A2G3DJ73_CAPCH)	-	-
Solyc02g084420.3	4.34923	5.18083e-05	0.000190155	Zinc finger	-	-
Solyc04g079760.3	4.34446	4.25475e-05	0.000158873	UPF0114 domain-containing protein (AHRD V3.3 *** A0A1Q3D8A0_CEPFO)	-	-
Solyc07g049290.3	4.34167	0.00832025	0.0194522	Protein NRT1/ PTR FAMILY 6.4 (AHRD V3.3 *** A0A2G2Z2Y2_CAPAN)	-	-
Solyc04g081695.1	4.33997	0.000916904	0.00267697		-	-
Solyc11g056290.2	4.33523	0.00123129	0.00349636	orf187 gene product (mitochondrion) (AHRD V3.11 *-* NP_064077.1)	-	-
Solyc10g075150.2	4.33445	7.07189e-06	2.96008e-05	Non-specific lipid-transfer protein (AHRD V3.3 *** A0A2G2YKI8_CAPAN)	-	-
Solyc07g037910.2	4.33231	0.00010114	0.00035439	homeobox-leucine zipper protein ROC8 (AHRD V3.3 *-* A0A2I4EBE3_9ROSI)	-	START
Solyc06g053220.3	4.31916	3.71866e-19	4.60525e-18	Homeobox-leucine zipper protein HOX6 (AHRD V3.3 *** A0A2G2WIJ7_CAPBA)	-	Homeobox
Solyc11g066920.1	4.30981	0.00847751	0.0197803	Pentatricopeptide repeat-containing protein (AHRD V3.3 *** A0A2I0VP48_9ASPA)	-	-
Solyc06g074030.1	4.30973	7.05646e-167	1.71992e-164	Polynucleotidyl transferase	-	CAF1
Solyc04g073980.3	4.30818	1.70877e-11	1.30198e-10	Pumilio 7 (AHRD V3.3 *-* A0A1P8AT22_ARATH)	-	PUF
novel.355	4.30802	0.00104979	0.00302317		- && Q2MI68.1 RecName: Full=30S ribosomal protein S11, chloroplastic >Q2MIF5.1 RecName: Full=30S ribosomal protein S11, chloroplastic >Q2VEE7.1 RecName: Full=30S ribosomal protein S11, chloroplastic && PF00411:Ribosomal protein S11	-
ENSRNA050029908	4.30652	1.50208e-66	7.9895e-65		Group II catalytic intron	-
Solyc01g009230.3	4.30634	0.00825137	0.0193115	sitiens	-	-
novel.331	4.30284	0.00818713	0.0191794		- && - && -	-
Solyc12g009065.1	4.30282	0.00121745	0.00346061	RING/U-box superfamily protein (AHRD V3.11 *-* tr|A0A2U1LC40|A0A2U1LC40_ARTAN)	-	-
Solyc08g066700.3	4.29987	4.50835e-206	1.96069e-203	Exosome complex exonuclease RRP46-like protein (AHRD V3.3 *** A0A1U8GGL3_CAPAN)	Exosome complex exonuclease RRP46 homolog [Source:Projected from Arabidopsis thaliana (AT3G46210) UniProtKB/Swiss-Prot;Acc:Q9LX74]	RNase_PH
Solyc03g118300.1	4.29931	3.53082e-107	3.49615e-105	Unknown protein	-	-
Solyc03g115220.3	4.29179	4.93006e-35	1.19116e-33	Flavonoid 3'-monooxygenase (AHRD V3.11 *** tr|A0A2G2WR53|A0A2G2WR53_CAPBA)	-	p450
Solyc01g020340.2	4.28705	0.000150949	0.000510995	Pentatricopeptide repeat-containing protein (AHRD V3.3 *-* A0A2U1MY66_ARTAN)	-	-
novel.113	4.28525	0.0124078	0.0277229		- && - && -	-
novel.992	4.27511	0.0092401	0.0213797		- && - && -	-
Solyc05g052240.3	4.27049	4.46285e-30	9.04807e-29	Chalcone-flavonone isomerase family protein (AHRD V3.3 *** A0A2G2ZJB2_CAPAN)	Probable chalcone--flavonone isomerase 3 [Source:Projected from Arabidopsis thaliana (AT5G05270) UniProtKB/Swiss-Prot;Acc:Q8VZW3]	-
Solyc01g096320.3	4.26871	1.97063e-14	1.85206e-13	Homeobox-leucine zipper protein HOX6 (AHRD V3.3 *** A0A1U8DTA9_CAPAN)	-	HALZ
Solyc05g005720.3	4.24775	6.90989e-66	3.6232e-64	Potassium transporter (AHRD V3.3 *** A0A2G2VMI2_CAPBA)	Potassium transporter [Source:UniProtKB/TrEMBL;Acc:K4BW99]	K_trans
ENSRNA050030417	4.24638	2.18306e-19	2.73716e-18		Group II catalytic intron	-
Solyc08g082190.3	4.24494	7.12376e-10	4.69415e-09	Unknown protein	-	-
Solyc10g055390.2	4.2423	0.0020301	0.00547712	Major facilitator superfamily protein (AHRD V3.3 *** Q9SW40_ARATH)	-	-
Solyc01g094700.3	4.24107	0.00153679	0.00426287	Glycerol-3-phosphate acyltransferase	-	Acyltransferase
Solyc11g063590.1	4.24024	2.42155e-05	9.42777e-05	Unknown protein	-	-
novel.170	4.2385	2.84497e-10	1.94577e-09		- && P04146.3 RecName: Full=Copia protein; AltName: Full=Gag-int-pol protein; Contains: RecName: Full=Copia VLP protein; Contains: RecName: Full=Copia protease && -	-
Solyc11g056380.1	4.22816	2.18405e-05	8.55113e-05		Protein transport protein SEC23 [Source:UniProtKB/TrEMBL;Acc:K4D8U9]	-
Solyc05g050510.3	4.22539	2.16965e-19	2.72342e-18	Protein yippee-like (AHRD V3.3 *** A0A1U8H0U4_CAPAN)	Protein yippee-like [Source:UniProtKB/TrEMBL;Acc:K4C183]	-
Solyc11g069430.2	4.22425	2.33938e-178	6.91832e-176	plasma membrane intrinsic protein 2.6	-	-
Solyc10g024420.2	4.22381	1.6793e-134	2.4998e-132	ABC transporter C family member 9 (AHRD V3.3 *** A0A2G2VSW8_CAPBA)	-	ABC_membrane
Solyc05g052040.1	4.21882	2.23884e-147	4.20826e-145	ripening regulated protein DDTFR10/A	-	AP2
Solyc11g056340.1	4.21673	4.5142e-05	0.000167461		-	-
Solyc03g114160.1	4.21511	2.32345e-08	1.30797e-07	RING-type E3 ubiquitin transferase (AHRD V3.3 *** A0A2G2VA42_CAPBA)	RING-type E3 ubiquitin transferase [Source:UniProtKB/TrEMBL;Acc:K4BKR8]	U-box
Solyc05g032700.3	4.21243	0.0117817	0.0264787	Ribonuclease H (AHRD V3.11 *-* tr|A0A2K3MNZ4|A0A2K3MNZ4_TRIPR)	-	-
Solyc06g053950.2	4.21172	1.20158e-159	2.63871e-157		-	-
Solyc08g048080.1	4.20998	0.0109542	0.0248442		-	-
Solyc08g082210.3	4.20637	5.96691e-07	2.8486e-06	Ethylene-responsive transcription factor (AHRD V3.3 *** A0A2G3ADG6_CAPAN)	-	AP2
Solyc01g080260.3	4.2027	4.13165e-15	4.06026e-14	ARM repeat superfamily protein (AHRD V3.3 *** A0A2U1LFG7_ARTAN)	-	-
novel.1062	4.20237	0.0111522	0.025225		- && - && -	-
Solyc02g084430.3	4.19894	2.23467e-12	1.81623e-11	B-box zinc finger protein 19 (AHRD V3.3 *-* A0A2G3AAA5_CAPAN)	-	-
Solyc12g038403.1	4.19677	0.0121941	0.0273004		-	-
Solyc08g065625.1	4.19193	0.00182885	0.00498145		-	-
Solyc03g095770.3	4.19174	1.80774e-139	3.03755e-137	WRKY transcription factor 80	WRKY DNA-binding transcription factor 70 [Source:UniProtKB/Swiss-Prot;Acc:K4BIZ9]	WRKY
novel.494	4.18957	2.42882e-24	3.88121e-23		- && - && -	-
Solyc12g017250.2	4.18405	5.33352e-188	1.81996e-185	photosystem II 10 kDa polypeptide	-	-
Solyc10g049533.1	4.17615	1.78423e-07	9.06628e-07		-	-
Solyc03g119300.3	4.17548	0.000427194	0.00133383	Zinc finger protein (AHRD V3.3 *** A0A200QRC0_9MAGN)	-	-
Solyc11g056430.1	4.16936	1.12823e-07	5.87695e-07		-	-
novel.896	4.16381	0.000138038	0.000470522		- && - && -	-
Solyc01g109810.2	4.15622	0.000143471	0.000487768	tRNA-methyltransferase non-catalytic subunit trm6MTase subunit (AHRD V3.3 *** Q9FJZ5_ARATH)	-	-
Solyc08g016150.1	4.15536	1.40344e-19	1.78182e-18	Avr9/Cf-9 rapidly elicited protein 180 (AHRD V3.3 *** Q9FQZ1_TOBAC)	-	-
Solyc11g009000.2	4.14694	3.46818e-47	1.18527e-45	Alpha/beta-Hydrolases superfamily protein (AHRD V3.3 *** Q4PSG2_ARATH)	-	-
Solyc10g055760.2	4.14453	1.70878e-112	1.83096e-110	NAC domain-containing protein 2 (AHRD V3.3 *** A0A1U8EDX1_CAPAN)	NAC domain containing protein 36 [Source:Projected from Arabidopsis thaliana (AT2G17040) UniProtKB/TrEMBL;Acc:F4IME8]	NAM
Solyc07g009130.3	4.14427	0.0135761	0.029965		-	E1-E2_ATPase
Solyc01g007030.3	4.13685	6.88237e-10	4.54318e-09	RING-type E3 ubiquitin transferase (AHRD V3.3 *** Q3HLY8_CAPAN)	-	-
Solyc11g017320.2	4.13596	0.0132059	0.0292438	Pentatricopeptide repeat-containing protein	-	-
Solyc08g067300.1	4.12981	1.14789e-91	9.39493e-90	F-box family protein (AHRD V3.3 *** A0A1P8B768_ARATH)	-	F-box
Solyc04g010200.1	4.12312	4.73536e-08	2.56923e-07	ABC transporter G family member (AHRD V3.3 *** A0A2K3PJ14_TRIPR)	-	ABC2_membrane
Solyc08g077760.3	4.12301	0.00225544	0.006025	Unknown protein	-	-
Solyc01g108730.2	4.11827	1.62322e-08	9.32235e-08	Methyl esterase 1 (AHRD V3.11 *-* tr|A0A2U1LMY0|A0A2U1LMY0_ARTAN)	-	-
Solyc12g070220.2	4.11236	2.52833e-10	1.73832e-09		-	-
Solyc05g010517.1	4.10975	0.00230481	0.00614209		-	bZIP_1
Solyc03g097710.3	4.10691	0.0173541	0.0371468	meiosis chromosome segregation family protein (AHRD V3.3 *-* AT3G26890.8)	-	-
Solyc02g081990.3	4.1034	0.0155832	0.0338245	Pectinesterase (AHRD V3.3 *** A0A2G2XFI1_CAPBA)	Pectinesterase [Source:UniProtKB/TrEMBL;Acc:K4BA69]	-
novel.316	4.09956	1.20083e-08	7.00354e-08		- && - && -	-
ENSRNA050029692	4.08661	0.0189664	0.040133		U5 spliceosomal RNA	-
novel.1058	4.08235	1.27566e-35	3.14029e-34		- && - && -	-
Solyc02g072370.2	4.08124	8.03625e-37	2.0654e-35	Subtilisin-like protease (AHRD V3.3 *** Q9LWA3_SOLLC)	-	Peptidase_S8
Solyc11g064835.1	4.07676	3.02049e-06	1.32794e-05		-	-
Solyc11g013110.2	4.07128	2.0459e-107	2.04406e-105	2-oxoglutarate (2OG) and Fe(II)-dependent oxygenase superfamily protein (AHRD V3.3 *** AT1G49390.1)	-	2OG-FeII_Oxy
Solyc02g067350.3	4.06836	9.41771e-10	6.14006e-09	DUF1666 domain-containing protein (AHRD V3.3 *-* A0A1Q3AQV7_CEPFO)	-	-
novel.267	4.06612	0.00599585	0.0145374		- && - && -	-
Solyc09g075795.1	4.05981	0.0214678	0.0447725		-	-
novel.44	4.05856	4.07348e-10	2.74619e-09		- && - && -	-
Solyc03g078730.2	4.05755	0.0213908	0.0446329	Glycosyltransferase (AHRD V3.3 *-* A0A2U1NU39_ARTAN)	-	UDPGT
Solyc06g008807.1	4.05506	0.00339634	0.00870977		-	-
Solyc04g014500.3	4.04668	3.17405e-56	1.33192e-54	Nudix hydrolase 4 (AHRD V3.3 *** A0A2G2XAD0_CAPBA)	-	NUDIX
Solyc02g093420.3	4.04279	1.54928e-08	8.92082e-08	NAC domain-containing protein 10 (AHRD V3.3 *** A0A2G3ACK5_CAPAN)	-	-
Solyc01g098890.1	4.03993	3.40019e-22	4.9131e-21	CLE protein 2	-	-
Solyc12g036710.2	4.03797	0.00452292	0.0112844	ribosomal protein S12 (chloroplast) (AHRD V3.3 *-* YP_009184034.1)	-	-
Solyc07g043120.2	4.03399	6.03145e-08	3.23838e-07	Glycosyltransferase (AHRD V3.3 *** A0A288W8G4_GARJA)	-	UDPGT
Solyc09g072660.3	4.02848	0.01987	0.0418097	FAD-binding Berberine family protein (AHRD V3.11 *** tr|A0A1P8AT94|A0A1P8AT94_ARATH)	-	FAD_binding_4
Solyc10g061880.1	4.02805	3.388e-17	3.77049e-16	Unknown protein	-	-
novel.318	4.02794	0.00362969	0.00924937		- && - && -	-
Solyc05g006040.3	4.02707	3.18629e-06	1.3964e-05		-	-
Solyc11g020230.1	4.02507	3.00513e-20	3.9162e-19	Serine/threonine-protein kinase-like protein CCR4 (AHRD V3.3 *** A0A2G2WXQ5_CAPBA)	-	Pkinase
Solyc04g077010.3	4.02502	4.06826e-07	1.97882e-06	Receptor-like protein kinase haiku2 (AHRD V3.3 *** A0A1J6JYR4_NICAT)	Receptor protein-tyrosine kinase CEPR1 [Source:Projected from Arabidopsis thaliana (AT5G49660) UniProtKB/Swiss-Prot;Acc:Q9FGL5]	Pkinase
Solyc11g056365.1	4.02412	0.0182128	0.0387157		-	-
Solyc12g005820.2	4.02165	0.004801	0.0119099	transmembrane protein (AHRD V3.3 *** AT3G21710.2)	-	-
novel.73	4.02113	4.34578e-07	2.10687e-06		- && - && -	-
Solyc02g093580.3	4.01825	4.5049e-05	0.00016725	Pectate lyase (AHRD V3.11 *** tr|A0A2G2XIT4|A0A2G2XIT4_CAPBA)	Pectate lyase [Source:UniProtKB/TrEMBL;Acc:K4BDF4]	-
Solyc07g042190.3	4.01613	9.54502e-38	2.54272e-36	DUF5.1	-	-
Solyc01g044540.1	4.0129	6.63069e-09	3.96412e-08		-	-
Solyc12g006260.1	3.99064	2.49067e-56	1.05627e-54	Glycine rich protein-interacting protein (AHRD V3.3 *** Q4U602_TOBAC)	-	-
Solyc09g008170.2	3.98698	0.0044024	0.0110222	Small auxin up-regulated RNA69	-	Auxin_inducible
Solyc03g122360.3	3.98422	6.47112e-176	1.84012e-173	Cytochrome P450 (AHRD V3.3 *** Q43795_TOBAC)	-	p450
Solyc08g074710.1	3.98324	0.0195323	0.0411968	SNF2 domain-containing protein CLASSY 4 (AHRD V3.3 --* CLSY4_ARATH)	-	-
Solyc08g079900.2	3.97809	5.6697e-05	0.000206968	Subtilisin-like protease (AHRD V3.3 *** Q9LWA4_SOLLC)	-	Peptidase_S8
Solyc04g054370.1	3.97379	2.57085e-09	1.60353e-08	RING/U-box superfamily protein (AHRD V3.3 *-* Q3EAE6_ARATH)	-	-
Solyc04g081890.1	3.96529	3.75702e-193	1.38884e-190	RING/U-box superfamily protein (AHRD V3.3 *** A0A2U1PXB9_ARTAN)	-	-
Solyc06g076320.1	3.95617	1.29474e-51	4.93426e-50	DVL (AHRD V3.3 *** A0A2U1MHP2_ARTAN)	-	-
novel.997	3.95516	3.54659e-15	3.49926e-14		- && - && PF03055:Retinal pigment epithelial membrane protein	RPE65
Solyc11g038350.1	3.94489	0.00102093	0.00295115	Unknown protein	-	-
Solyc10g085210.2	3.94197	9.22829e-41	2.6791e-39	Transcription factor (AHRD V3.3 *** A0A2U1NHT6_ARTAN)	-	-
Solyc09g059470.3	3.94112	0.0223262	0.0463276	hypothetical protein (AHRD V3.3 *** AT3G07210.1)	-	-
Solyc12g009000.1	3.94072	2.72186e-187	9.14712e-185		-	-
novel.852	3.93745	2.50235e-08	1.40086e-07		- && - && -	-
novel.723	3.93117	0.00807457	0.0189377		- && - && -	-
Solyc05g052570.3	3.93017	1.17935e-255	8.7193e-253	Zinc finger transcription factor 39	-	-
Solyc06g060680.2	3.92989	6.42186e-79	4.23919e-77	Protein kinase superfamily protein (AHRD V3.3 *** Q9SVY4_ARATH)	-	Pkinase
Solyc03g093630.2	3.92974	0.000623414	0.0018805	Pentatricopeptide repeat-containing protein (AHRD V3.3 *** A0A2I0X046_9ASPA)	-	-
Solyc11g056360.2	3.92331	7.30508e-91	5.87053e-89		-	Ribosomal_S12
Solyc06g083490.3	3.91857	8.68635e-107	8.48737e-105		-	-
Solyc06g034290.3	3.91429	5.36393e-10	3.57811e-09	Glycerol-3-phosphate transporter 1-like protein (AHRD V3.3 *** A0A2K3PR18_TRIPR)	-	MFS_1
Solyc02g090210.3	3.91233	0.000127146	0.000437022	GDSL esterase/lipase (AHRD V3.3 *** A0A2G3D8U2_CAPCH)	-	Lipase_GDSL
Solyc10g050670.1	3.90888	6.8127e-09	4.06635e-08		-	-
Solyc12g044240.2	3.90221	7.51167e-24	1.16591e-22	Dynein light chain (AHRD V3.3 *** A0A2G3D067_CAPCH)	-	-
Solyc02g087540.2	3.89894	1.11316e-168	2.80567e-166	P-loop containing nucleoside triphosphate hydrolases superfamily protein (AHRD V3.3 *** A0A1I9LN06_ARATH)	-	AAA
Solyc10g007600.3	3.8989	4.88853e-12	3.87934e-11	glycolate oxidase	-	FMN_dh
Solyc02g080635.1	3.8988	4.31616e-08	2.35388e-07		-	-
novel.819	3.88622	0.0020947	0.00564046		- && P10978.1 RecName: Full=Retrovirus-related Pol polyprotein from transposon TNT 1-94; Includes: RecName: Full=Protease; Includes: RecName: Full=Reverse transcriptase; Includes: RecName: Full=Endonuclease && -	-
Solyc06g010240.2	3.8796	1.08657e-17	1.24678e-16	SNF2-related (AHRD V3.3 *-* A0A200R5T0_9MAGN)	-	-
Solyc11g066510.2	3.8766	1.87719e-10	1.30357e-09	RING/U-box superfamily protein (AHRD V3.3 *-* A0A2U1KVX7_ARTAN)	RING-H2 finger protein ATL57 [Source:Projected from Arabidopsis thaliana (AT2G27940) UniProtKB/Swiss-Prot;Acc:Q9SJJ7]	-
Solyc06g008050.3	3.86292	1.39201e-45	4.56728e-44	Flavin-containing monooxygenase (AHRD V3.3 *** D2IGV3_SOLLC)	-	FMO-like
novel.107	3.85854	0.00038427	0.00121222		- && - && -	-
novel.870	3.83557	0.00620077	0.0149818		- && - && -	-
Solyc01g006545.1	3.83474	0.00104359	0.00300763		-	LRRNT_2
Solyc05g051850.3	3.82811	2.35124e-12	1.90818e-11	putative myo-inositol-1-phosphatase	-	-
Solyc10g080210.2	3.81658	7.79299e-63	3.79887e-61	polygalacturonase	Polygalacturonase-2 [Source:UniProtKB/Swiss-Prot;Acc:P05117]	-
Solyc03g116247.1	3.80925	0.00813212	0.0190586		-	-
Solyc10g075100.2	3.80756	9.73029e-45	3.11426e-43	Non-specific lipid-transfer protein (AHRD V3.3 *** Q4A1N1_SOLLC)	Non-specific lipid-transfer protein [Source:UniProtKB/TrEMBL;Acc:Q4A1N1]	-
Solyc09g064410.1	3.80474	1.26153e-05	5.10506e-05	50S ribosomal protein L33	50S ribosomal protein L33, chloroplastic [Source:UniProtKB/Swiss-Prot;Acc:Q2MI79]	-
novel.985	3.80396	1.5243e-32	3.37415e-31		- && - && -	-
Solyc10g018010.2	3.79913	1.63565e-07	8.3476e-07		-	-
Solyc06g075170.1	3.79702	1.69885e-11	1.29486e-10	Senescence regulator S40 (AHRD V3.3 *** A0A200QID2_9MAGN)	-	-
novel.733	3.79529	1.15062e-62	5.58443e-61		- && - && -	-
Solyc01g099163.1	3.79202	9.56948e-09	5.64347e-08		-	-
Solyc04g014875.1	3.78412	0.00679517	0.016248		-	-
Solyc03g031755.1	3.7776	0.00178788	0.00488305		-	-
Solyc11g021310.1	3.7715	1.00094e-14	9.60248e-14	Protein TIC 214 (AHRD V3.3 *-* TI214_TOBAC)	-	-
Solyc10g006700.1	3.76922	5.34941e-199	2.08158e-196	Calcium-binding protein PB.1	-	-
Solyc05g011890.1	3.7662	0.00853741	0.0199012	Sulfotransferase (AHRD V3.3 *** A0A2G3B6Y2_CAPCH)	Sulfotransferase [Source:UniProtKB/TrEMBL;Acc:K4BXR2]	Sulfotransfer_1
Solyc03g005820.3	3.75647	1.12152e-08	6.55822e-08	Purine permease (AHRD V3.3 *** A0A2U1LZ77_ARTAN)	-	-
ENSRNA050030403	3.75513	2.14717e-40	6.14507e-39		Group II catalytic intron	-
novel.1009	3.75026	7.76064e-26	1.31197e-24		- && - && -	-
Solyc12g042010.1	3.7484	2.65355e-11	1.98502e-10	transcription factor IBH1-like (AHRD V3.3 *** A0A2I4G0N0_9ROSI)	-	-
Solyc06g066010.3	3.7455	8.5323e-06	3.53533e-05	U11/U12 small nuclear ribonucleoprotein 25 kDa protein-like (AHRD V3.3 *** A0A2I4E0F9_9ROSI)	-	-
novel.703	3.74036	0.0110654	0.0250593		- && - && -	-
Solyc03g097440.3	3.73699	1.91154e-37	5.04737e-36	11-beta-hydroxysteroid dehydrogenase 1A (AHRD V3.3 *** A0A2G3A0G7_CAPAN)	-	adh_short
Solyc03g111100.1	3.72938	5.85539e-113	6.39767e-111	At3g48510 (AHRD V3.3 *** Q9SMP6_ARATH)	-	-
Solyc03g118290.3	3.7267	6.46295e-85	4.7624e-83	auxin response factor 2A	Auxin response factor 2A [Source:UniProtKB/Swiss-Prot;Acc:Q2LAJ3]	Auxin_resp
Solyc03g078010.1	3.72648	0.013132	0.0291064	Protein Ycf2 (AHRD V3.3 *-* A0A172MBP1_9SOLA)	-	-
Solyc12g056220.2	3.72526	2.7529e-07	1.36843e-06	plasma membrane intrinsic protein 1.3	Plasmamembrane intrinsic protein 13 [Source:UniProtKB/TrEMBL;Acc:K4DFV3]	-
Solyc01g094790.3	3.71923	9.68921e-54	3.85137e-52	Cysteine synthase (AHRD V3.3 *** A0A2G3BSX6_CAPCH)	Cysteine synthase [Source:UniProtKB/TrEMBL;Acc:K4AZL9]	PALP
Solyc06g050270.2	3.71825	0.0126447	0.0281699	Non-specific serine/threonine protein kinase (AHRD V3.3 *** A0A2G2ZJA2_CAPAN)	-	Pkinase
Solyc03g025585.1	3.71302	2.4803e-23	3.76286e-22		-	-
Solyc08g066810.3	3.71244	7.5806e-44	2.36814e-42	Cellulase (Glycosyl hydrolase family 5) protein (AHRD V3.3 *** Q9LTN0_ARATH)	-	-
Solyc09g018220.2	3.70836	7.78915e-10	5.11437e-09	Tobacco mosaic virus resistance-2	-	NB-ARC
Solyc01g011092.1	3.70323	0.0160169	0.0346353		-	-
Solyc10g009190.1	3.69823	0.000236989	0.000776659	glycine-rich protein (AHRD V3.3 *-* AT4G21620.2)	-	-
Solyc01g095920.3	3.69614	0.00943664	0.0217731	Ankyrin repeat/KH domain protein (DUF1442) (AHRD V3.3 *** O22136_ARATH)	-	-
Solyc05g052520.3	3.69414	4.58113e-170	1.1815e-167	Protein phosphatase 2C (AHRD V3.3 *** O24078_MEDSA)	PP2C-type phosphatase AP2C3 [Source:Projected from Arabidopsis thaliana (AT2G40180) UniProtKB/TrEMBL;Acc:F6LPR7]	PP2C
Solyc03g083640.1	3.69229	0.000322607	0.0010306	Unknown protein	-	-
Solyc02g084890.2	3.68574	1.99512e-101	1.83617e-99	Disease resistance RPP13-like protein 4 (AHRD V3.3 *** A0A2G2XGN6_CAPBA)	-	NB-ARC
Solyc01g005730.3	3.67959	0.0111413	0.0252028	NL0C (AHRD V3.3 *** Q9ZS83_SOLLC)	-	LRRNT_2
Solyc12g015630.2	3.67887	0.00184646	0.00502138	transmembrane protein (AHRD V3.3 *** AT5G55570.1)	-	-
Solyc03g025830.3	3.67763	3.9631e-06	1.71348e-05	Myosin heavy chain-related protein (AHRD V3.11 *** tr|Q9C8T4|Q9C8T4_ARATH)	-	-
Solyc01g104720.3	3.67263	1.51597e-171	4.10051e-169	thionin-like protein (AHRD V3.3 -** AT1G25275.1)	-	-
Solyc06g051240.1	3.67198	0.0109187	0.0247876	Unknown protein	-	-
Solyc05g012540.3	3.65891	0.00258754	0.00682016	Heparanase-like protein 2 (AHRD V3.11 *** tr|A0A2G2YD89|A0A2G2YD89_CAPAN)	-	-
Solyc06g076040.3	3.65392	8.43244e-79	5.5499e-77	RING-type E3 ubiquitin transferase (AHRD V3.3 *** A0A2G2WNK7_CAPBA)	RING-type E3 ubiquitin transferase [Source:UniProtKB/TrEMBL;Acc:K4C9W5]	U-box
Solyc02g090263.1	3.64518	0.0195619	0.0412531		-	-
Solyc12g010233.1	3.64285	5.12113e-06	2.18059e-05		-	hATC
Solyc06g059720.3	3.63943	7.64039e-27	1.34069e-25	Acyl-[acyl-carrier-protein] desaturase (AHRD V3.3 *** A0A2I4GZ93_9ROSI)	-	-
ENSRNA050030473	3.63737	0.000398138	0.00125223		Small nucleolar RNA Z221/R21b	-
Solyc04g081000.3	3.63372	0.00308014	0.00796333	Deficiens	Floral homeotic protein DEFICIENS [Source:UniProtKB/TrEMBL;Acc:Q2UVA8]	SRF-TF
Solyc06g075690.3	3.63162	7.89306e-47	2.67279e-45	auxin-regulated protein AF416289	Auxin-regulated protein [Source:UniProtKB/TrEMBL;Acc:Q945F5]	-
Solyc07g017510.3	3.62851	2.2914e-126	3.15673e-124	1-phosphatidylinositol-3-phosphate 5-kinase FAB1B (AHRD V3.3 *** A0A2G2WC08_CAPBA)	-	PIP5K
novel.474	3.62658	3.90648e-06	1.69032e-05		- && - && -	-
Solyc01g109010.3	3.62541	5.33933e-13	4.52873e-12	phox domain-containing protein (AHRD V3.3 *-* AT2G15900.1)	-	-
Solyc02g068310.3	3.62261	4.27689e-58	1.88967e-56		-	2OG-FeII_Oxy
ENSRNA050029754	3.62034	0.0124663	0.0278368		Group II catalytic intron	-
novel.320	3.6192	1.31237e-30	2.73062e-29		- && P19199.2 RecName: Full=Polyprotein P3; Includes: RecName: Full=Putative movement protein; Short=MP; Includes: RecName: Full=Capsid protein; AltName: Full=Coat protein; Short=CP; Includes: RecName: Full=Protease; Short=PR; Includes: RecName: Full=Reve	-
novel.662	3.61702	0.000606058	0.00183338		- && - && -	-
Solyc07g049140.3	3.61679	1.90749e-131	2.80186e-129		Fruit-specific protein [Source:UniProtKB/Swiss-Prot;Acc:P14903]	-
Solyc03g120980.3	3.61127	2.34224e-114	2.67788e-112	Pleiotropic drug resistance transporter 5 (AHRD V3.11 *** tr|I6XGC6|I6XGC6_NICPL)	-	Malic_M
Solyc03g117500.1	3.61101	9.12458e-15	8.76877e-14	VQ motif-containing protein (AHRD V3.3 *** A0A2U1PE46_ARTAN)	VQ motif-containing protein 11 [Source:Projected from Arabidopsis thaliana (AT1G80450) UniProtKB/Swiss-Prot;Acc:Q9M8L3]	-
novel.89	3.60987	2.47682e-10	1.70449e-09		- && - && -	-
Solyc06g053960.3	3.6095	5.72506e-96	4.88392e-94	Heat shock transcription factor (AHRD V3.3 *-* A0A1Y1I763_KLENI)	-	HSF_DNA-bind
Solyc09g065850.3	3.60827	2.45883e-11	1.84495e-10	auxin-regulated IAA3	-	-
Solyc11g008775.1	3.60711	5.72243e-09	3.44246e-08		-	-
Solyc10g086520.2	3.60528	1.95406e-08	1.11217e-07	expansin 6	-	-
Solyc01g108400.3	3.60268	1.65242e-147	3.15955e-145	CDPK-related protein kinase (AHRD V3.3 *** A0A2G3AU42_CAPCH)	-	Pkinase
Solyc11g022460.2	3.59899	1.32959e-99	1.20369e-97	C2 calcium/lipid-binding plant phosphoribosyltransferase family protein (AHRD V3.3 *** A0A061FS12_THECC)	-	C2
Solyc04g014330.1	3.5988	0.000412495	0.00129371	protein PELPK2-like (AHRD V3.3 *** XP_010319535.1)	-	-
Solyc10g050440.2	3.58809	0.0141182	0.031041	Unknown protein	-	-
Solyc02g088190.3	3.58665	0.000853535	0.00250747	MYB transcription factor (AHRD V3.11 *-* tr|A0A0U3IU11|A0A0U3IU11_MESCR)	-	Myb_DNA-binding
Solyc03g098240.3	3.58251	1.09222e-208	5.15436e-206	glutamate decarboxylase	Glutamate decarboxylase [Source:UniProtKB/TrEMBL;Acc:B1Q3F0]	-
Solyc01g102495.1	3.58067	1.29276e-08	7.512e-08		-	-
Solyc05g005755.1	3.57836	0.000165106	0.00055536		-	-
Solyc11g066360.2	3.57489	1.58187e-38	4.28922e-37	Enabled-like protein (DUF1635) (AHRD V3.3 *** F4KBD8_ARATH)	-	-
Solyc05g052980.3	3.57351	2.25314e-157	4.75948e-155		-	PP2C
novel.1022	3.57134	0.0222366	0.0461718		- && - && -	-
Solyc09g005570.3	3.56888	2.9708e-20	3.87374e-19	hypothetical protein (AHRD V3.3 *-* AT5G58630.1)	-	-
Solyc11g021270.1	3.55732	0.0243207	0.0499151	Protein TIC 214 (AHRD V3.3 *-* I6N9B5_DATST)	-	-
Solyc09g047855.1	3.55604	0.0153393	0.0333653		-	-
novel.239	3.5421	5.34598e-22	7.64007e-21		- && - && -	-
Solyc07g064190.2	3.54183	2.26266e-25	3.7677e-24	Pectinesterase (AHRD V3.3 *** Q9SEE7_SOLTU)	-	-
Solyc01g106920.3	3.53862	0.00517984	0.0127654	Nucleobase-ascorbate transporter 8 (AHRD V3.11 *** tr|A0A1U8DZ27|A0A1U8DZ27_CAPAN)	-	-
Solyc12g077463.1	3.53696	0.0160227	0.0346426		-	-
Solyc03g117800.3	3.53305	1.4652e-15	1.47585e-14	Protein ECERIFERUM 3 (AHRD V3.3 *** A0A2G2WQK1_CAPBA)	-	-
novel.176	3.53301	0.000280305	0.000907218		- && - && -	-
Solyc10g080960.1	3.53197	0.00107497	0.00308764	Two-component response regulator AR.1	-	Myb_DNA-binding
Solyc06g031693.1	3.53045	0.000122628	0.000422738		-	RVT_2
Solyc07g053680.2	3.52868	0.00386874	0.00980333	NAC domain (AHRD V3.11 *-* tr|A0A200PW96|A0A200PW96_9MAGN)	-	NAM
Solyc08g048190.1	3.52691	0.0146314	0.0320486	Unknown protein	-	-
Solyc01g021720.1	3.52642	0.0207806	0.0435069	Unknown protein	-	-
novel.706	3.52638	1.48719e-28	2.81449e-27		- && - && -	-
Solyc01g109190.1	3.52181	0.0163377	0.035209	Unknown protein	-	-
Solyc04g005770.2	3.52024	0.0170024	0.036496	Pentatricopeptide repeat-containing protein (AHRD V3.3 *** A0A2G2ZHE2_CAPAN)	-	-
Solyc07g042480.3	3.51893	1.93349e-07	9.7888e-07	Unknown protein	-	-
Solyc01g010490.3	3.51159	1.94953e-31	4.16979e-30	Cytochrome P450 (AHRD V3.11 *** tr|A0A2U1NH79|A0A2U1NH79_ARTAN)	-	p450
Solyc09g057630.3	3.50016	0.0226352	0.0468809	Glucan endo-1	-	Glyco_hydro_17
Solyc07g041325.1	3.49452	1.46062e-14	1.38744e-13		-	-
Solyc09g010595.1	3.49124	0.000276345	0.000895971		-	-
Solyc08g080750.3	3.48872	4.44895e-31	9.4158e-30	LURP-one-like protein (AHRD V3.11 *** tr|A0A1P8AWJ7|A0A1P8AWJ7_ARATH)	-	-
Solyc11g010500.1	3.48849	5.62581e-94	4.7087e-92	Mitochondrial uncoupling protein 6 (AHRD V3.3 *** A0A2G3B0B9_CAPCH)	-	Mito_carr
Solyc02g087500.2	3.48554	0.000458248	0.00142173	Glycerol-3-phosphate acyltransferase (AHRD V3.3 *** A0A0M4FCN7_9SOLA)	-	Acyltransferase
novel.787	3.48366	0.000219433	0.000723398		- && - && -	-
Solyc04g081870.3	3.48292	0.000297503	0.000956736	Expansin (AHRD V3.11 *** tr|K4BVR6|K4BVR6_SOLLC)	Expansin [Source:UniProtKB/TrEMBL;Acc:K4BVR6]	-
ENSRNA050028808	3.48132	3.91304e-05	0.000147004		tRNA-Asn for anticodon GUU	-
Solyc08g005050.3	3.48047	4.31528e-81	2.94501e-79	transcription factor MYC2 (AHRD V3.3 *-* R4S7B4_NICAT)	-	HLH
Solyc06g074710.1	3.47807	5.64846e-45	1.81833e-43	Transferase (AHRD V3.3 *** A0A200R9R6_9MAGN)	-	-
Solyc01g010055.1	3.47599	0.000212437	0.000702318		-	-
Solyc03g097920.1	3.47325	1.43887e-28	2.73003e-27	MAP kinase kinase 4	MAPKK [Source:UniProtKB/TrEMBL;Acc:Q66MH6]	Pkinase
Solyc07g037920.2	3.47252	0.000411637	0.00129121	homeobox-leucine zipper protein ROC8 (AHRD V3.3 *-* A0A2I4EBE3_9ROSI)	-	-
Solyc10g083530.2	3.47033	0.000969637	0.00281389	histone-lysine N-methyltransferase SETD1B-like protein (AHRD V3.3 *** AT5G03670.1)	-	-
Solyc05g013960.3	3.47019	1.43615e-26	2.50423e-25	Oxysterol-binding protein (AHRD V3.3 *** A0A200RCU6_9MAGN)	OSBP(Oxysterol binding protein)-related protein 1D [Source:Projected from Arabidopsis thaliana (AT1G13170) UniProtKB/TrEMBL;Acc:F4HP28]	-
Solyc01g006920.3	3.46283	9.90477e-05	0.000347497	Pentatricopeptide repeat-containing protein (AHRD V3.3 *** A0A2G2XTB6_CAPBA)	Pentatricopeptide repeat-containing protein At4g39530 [Source:Projected from Arabidopsis thaliana (AT4G39530) UniProtKB/Swiss-Prot;Acc:Q9SVA5]	-
Solyc06g053625.1	3.45662	7.81922e-18	9.03283e-17		-	Pkinase
Solyc12g010420.1	3.45239	1.40472e-70	8.05084e-69	hypothetical protein (AHRD V3.3 --* AT5G11070.1)	-	-
Solyc02g076710.3	3.44876	8.60626e-81	5.85542e-79	Cysteine protease CP14 (AHRD V3.3 *** T2BRA8_TOBAC)	-	Peptidase_C1
Solyc12g009680.2	3.44544	0.000947683	0.00275703	Heptahelical transmembrane protein.1	-	-
Solyc02g077710.1	3.43697	8.96776e-81	6.08272e-79	protein E6-like (AHRD V3.3 *-* A0A2I4DTB4_9ROSI)	-	-
Solyc06g076220.3	3.42814	0.00483933	0.0119969	expansin18	Expansin [Source:UniProtKB/TrEMBL;Acc:K4C9Y2]	-
Solyc10g083580.2	3.42755	1.63392e-88	1.28512e-86	PHYTOSULFOKINE 3 PRECURSOR (AHRD V3.3 *-* AT3G44735.2)	-	-
Solyc09g055765.1	3.42628	1.92316e-15	1.92056e-14	transcription factor IBH1-like (AHRD V3.11 *** tr|A0A2I4G0N0|A0A2I4G0N0_9ROSI)	-	-
Solyc09g075210.3	3.42124	1.08122e-208	5.15436e-206	Late embryogenesis abundant protein Lea5 (AHRD V3.3 *** A0A1J3JXG8_NOCCA)	Heat shock protein [Source:UniProtKB/TrEMBL;Acc:Q42475]	-
Solyc06g071090.2	3.41975	0.0229424	0.0474419	Protein NRT1/ PTR FAMILY 2.9 (AHRD V3.3 *** A0A2G3C9R5_CAPCH)	-	-
Solyc04g026274.1	3.41505	1.42887e-07	7.3345e-07		-	-
Solyc08g021820.3	3.41006	0.000158255	0.000533613	auxin-regulated IAA29	Auxin-responsive protein [Source:UniProtKB/TrEMBL;Acc:G9HPX2]	-
Solyc11g012360.2	3.40999	5.41387e-17	5.96225e-16	Tonoplast dicarboxylate transporter (AHRD V3.3 *** A0A2G3AZI6_CAPCH)	Tonoplast dicarboxylate transporter [Source:UniProtKB/TrEMBL;Acc:K4D641]	Na_sulph_symp
Solyc09g008790.3	3.409	3.85364e-37	1.00557e-35	SRSF protein kinase.1	Ser/arg-rich protein kinase 4 [Source:Projected from Arabidopsis thaliana (AT3G53030) UniProtKB/TrEMBL;Acc:F4J982]	Pkinase
Solyc08g068040.3	3.40065	7.65518e-26	1.29513e-24	zinc finger FYVE domain protein (AHRD V3.3 *-* AT2G25730.3)	-	-
Solyc10g084880.3	3.39302	1.88375e-42	5.73136e-41	Avr9/Cf-9 rapidly elicited protein 137 (AHRD V3.11 *** tr|Q9FQZ2|Q9FQZ2_TOBAC)	-	-
Solyc12g010237.1	3.38897	1.675e-11	1.27844e-10		-	-
Solyc01g099580.2	3.38768	1.21732e-24	1.97082e-23	Cysteine/Histidine-rich .1	-	-
Solyc10g080190.1	3.38295	2.08623e-79	1.39375e-77	DUF1138 domain-containing protein (AHRD V3.3 *** A0A1Q3B532_CEPFO)	-	-
Solyc07g040960.1	3.36853	3.38551e-175	9.50515e-173		-	-
Solyc01g065980.3	3.3623	1.55042e-139	2.62506e-137		-	AP2
Solyc01g028935.1	3.36072	0.00220569	0.0059042		-	-
Solyc05g006460.2	3.35876	0.000883112	0.00258443	Pentatricopeptide repeat-containing protein	-	PPR
Solyc02g031975.1	3.35414	1.93062e-08	1.10052e-07		-	-
Solyc08g068640.3	3.34624	0.000370657	0.00117244	Serine decarboxylase (AHRD V3.3 *** A0A2G2W5V8_CAPBA)	-	-
Solyc10g054460.2	3.34506	3.44884e-05	0.00013094	FAD-binding Berberine family protein (AHRD V3.3 *-* A0A2U1MQE5_ARTAN)	-	BBE
Solyc01g010160.3	3.34493	2.51709e-29	4.9232e-28	Beta-glucosidase 34 (AHRD V3.3 *-* A0A2G3DFM9_CAPCH)	-	-
Solyc09g010840.1	3.34231	6.9163e-11	5.00337e-10	phantastica	-	-
Solyc01g098800.3	3.3386	1.38116e-08	7.99219e-08	Cation/calcium exchanger 5 (AHRD V3.11 *** tr|A0A2G3BUD8|A0A2G3BUD8_CAPCH)	-	Na_Ca_ex
Solyc05g053500.3	3.33841	7.42444e-05	0.000266075		-	GATA
Solyc01g086670.3	3.33174	4.1715e-69	2.31309e-67	Unknown protein	-	-
Solyc07g043343.1	3.32216	1.17803e-14	1.12576e-13		-	-
Solyc11g071810.2	3.31632	5.65347e-14	5.17088e-13	fasciated	FAS protein [Source:UniProtKB/TrEMBL;Acc:B2YHV8]	YABBY
Solyc07g006370.1	3.30978	7.69767e-31	1.61834e-29	cation/calcium exchanger.1	-	Na_Ca_ex
Solyc08g066260.3	3.30395	0.000346457	0.00110092	Serine decarboxylase (AHRD V3.3 *** A0A2G2VBA7_CAPBA)	-	-
Solyc12g070080.2	3.30326	2.78497e-21	3.80829e-20		-	Amidase
Solyc04g008910.2	3.30217	0.00126307	0.00357696	UPF04.1	-	-
Solyc06g005960.3	3.29463	4.04723e-107	3.97201e-105	Dentin sialophosphoprotein (AHRD V3.11 *-* tr|F4HQL7|F4HQL7_ARATH)	-	Glyco_hydro_3
Solyc01g094690.3	3.29249	1.68177e-16	1.79854e-15	Aquaporin (AHRD V3.11 *** tr|A0A0C7AUI9|A0A0C7AUI9_COFAR)	Plasmamembrane intrinsic protein 12 [Source:UniProtKB/TrEMBL;Acc:K4AZL0]	-
Solyc07g053230.3	3.29248	8.36385e-27	1.46648e-25	R2R3MYB transcription factor 83	-	Myb_DNA-binding
Solyc02g085600.1	3.28739	2.11945e-56	9.04026e-55	Scarecrow-like protein 15 (AHRD V3.3 *** A0A2G3AAH7_CAPAN)	BAC19.14 [Source:UniProtKB/TrEMBL;Acc:Q9FYW2]	GRAS
Solyc07g065860.3	3.28321	4.91662e-50	1.81147e-48	Receptor protein kinase	-	Pkinase
Solyc03g096610.2	3.2812	0.00908835	0.0210571	Pentatricopeptide repeat-containing protein (AHRD V3.11 *** tr|A0A2G2YMG9|A0A2G2YMG9_CAPAN)	-	PPR
Solyc03g061595.1	3.27863	0.00563972	0.0137642		-	Retrotrans_gag
Solyc01g088590.3	3.27393	1.10472e-13	9.88408e-13	Pectinesterase inhibitor (AHRD V3.11 *** tr|A0A2U1KTC1|A0A2U1KTC1_ARTAN)	-	-
novel.412	3.27316	3.11797e-06	1.36781e-05		- && Q1ECJ7.1 RecName: Full=Actin-related protein 2/3 complex subunit 3; AltName: Full=Actin-related protein C3; AltName: Full=Arp2/3 complex 21 kDa subunit; Short=p21-ARC && PF04062:ARP2/3 complex ARPC3 (21 kDa) subunit	-
Solyc03g111425.1	3.2729	6.24372e-08	3.34426e-07		-	-
Solyc11g056440.1	3.27097	5.61472e-07	2.69264e-06		-	-
novel.741	3.26755	1.56702e-49	5.66994e-48		- && - && -	-
Solyc08g081890.3	3.26745	9.06795e-14	8.1527e-13	ABC transporter C family member 10 (AHRD V3.3 *** A0A1U8GDT9_CAPAN)	-	ABC_tran
Solyc09g018695.1	3.26419	0.00138025	0.00386783		-	-
Solyc10g048060.1	3.25977	2.18308e-13	1.91084e-12	hypothetical protein (AHRD V3.3 *-* ATMG00030.1)	-	-
Solyc01g020150.3	3.2591	0.010332	0.0235765	Glycosyltransferases (AHRD V3.11 *-* tr|K4D5Z0|K4D5Z0_SOLLC)	-	-
Solyc08g083210.3	3.25859	0.000388552	0.00122451	endo-1	Endoglucanase [Source:UniProtKB/TrEMBL;Acc:K4CPW5]	-
novel.1040	3.25614	0.00950876	0.0219121		- && P10978.1 RecName: Full=Retrovirus-related Pol polyprotein from transposon TNT 1-94; Includes: RecName: Full=Protease; Includes: RecName: Full=Reverse transcriptase; Includes: RecName: Full=Endonuclease && -	-
Solyc01g010390.3	3.25401	0.0156245	0.0338927	Beta-glucosidase 34 (AHRD V3.3 *** A0A2G3DFM9_CAPCH)	-	Glyco_hydro_1
Solyc02g090360.3	3.25201	1.65039e-74	1.00015e-72	L-ascorbate oxidase-like protein (AHRD V3.3 *** A0A1U8FPI3_CAPAN)	-	-
Solyc04g005740.1	3.24212	0.00270415	0.0070938	RING/U-box superfamily protein (AHRD V3.3 *-* A0A1I9LQQ9_ARATH)	-	-
Solyc12g056350.2	3.23855	0.000604408	0.00182914	Stress responsive alpha-beta barrel (AHRD V3.3 *** A0A200QUF2_9MAGN)	-	-
Solyc04g054260.3	3.23698	5.71293e-13	4.83452e-12	Cytochrome p450 (AHRD V3.11 *** tr|A0A2K3NDQ9|A0A2K3NDQ9_TRIPR)	-	p450
novel.1125	3.23426	0.000959711	0.00278873		- && - && -	-
novel.1045	3.2319	7.95388e-11	5.70929e-10		- && Q9SCU9.1 RecName: Full=Beta-galactosidase 13; Short=Lactase 13; Flags: Precursor && -	-
Solyc03g032040.3	3.22915	7.59876e-09	4.51367e-08	Tonoplast monosaccharide transporter 1	Tonoplast monosaccharide transporter 1 [Source:UniProtKB/TrEMBL;Acc:K4BFH5]	Sugar_tr
Solyc03g083615.1	3.22427	2.14981e-88	1.67308e-86		-	-
Solyc09g055810.1	3.22165	0.00359555	0.00916974		Protein transport protein SEC23 [Source:UniProtKB/TrEMBL;Acc:K4CT76]	-
Solyc06g053210.3	3.21609	0.0122019	0.0273123	ubiquitin-60S ribosomal protein L40 (AHRD V3.3 *-* A0A2I4GFW8_9ROSI)	-	Homeobox
Solyc12g006360.2	3.21157	2.08342e-13	1.82794e-12	Protein DETOXIFICATION (AHRD V3.3 *** K4DBH3_SOLLC)	-	MatE
Solyc07g032385.1	3.20658	2.34247e-29	4.59381e-28		-	-
Solyc01g091450.3	3.20501	1.93376e-13	1.69999e-12	Pentatricopeptide repeat-containing protein (AHRD V3.3 *** A0A2G2XNT7_CAPBA)	-	-
Solyc09g061827.1	3.20426	1.87104e-05	7.4014e-05		-	-
novel.939	3.20049	3.52146e-83	2.47171e-81		- && P04323.1 RecName: Full=Retrovirus-related Pol polyprotein from transposon 17.6; Includes: RecName: Full=Protease; Includes: RecName: Full=Reverse transcriptase; Includes: RecName: Full=Endonuclease && -	-
Solyc01g103060.3	3.19955	0.00432821	0.0108476		Lipid transfer-like protein VAS [Source:Projected from Arabidopsis thaliana (AT5G13900) UniProtKB/Swiss-Prot;Acc:Q9FFY3]	-
Solyc02g087490.2	3.19859	2.17837e-06	9.72189e-06	Oxoglutarate/iron-dependent oxygenase (AHRD V3.3 *** A0A2U1MYZ7_ARTAN)	-	-
Solyc12g019060.2	3.19388	4.47686e-18	5.23441e-17	Ankyrin repeat-containing protein (AHRD V3.3 *** A0A1U8F3K5_CAPAN)	-	-
Solyc09g076030.3	3.18753	0.00342638	0.00877564	Photosystem II .1	-	-
novel.864	3.18703	0.00419934	0.0105543		- && - && -	-
Solyc06g083850.3	3.18496	9.75787e-18	1.12431e-16	NAC domain protein (AHRD V3.3 *** S5R645_9ROSA)	-	NAM
Solyc10g006660.3	3.18263	5.42815e-138	8.98481e-136	Calcium-binding protein PB.1	-	-
Solyc01g100040.3	3.18142	1.58003e-25	2.6449e-24	Protein phosphatase 2C family protein (AHRD V3.3 *** A0A2U1N538_ARTAN)	-	PP2C
Solyc12g056950.2	3.17923	6.88611e-29	1.31781e-27	FCS-Like Zinc finger 6 (AHRD V3.3 *** FLZ6_ARATH)	-	-
Solyc12g021317.1	3.17562	0.0013443	0.00378238		-	WD40
Solyc02g077160.3	3.17309	0.0183843	0.0390317	Phospholipase A1-IIgamma (AHRD V3.3 *** A0A2U1NY06_ARTAN)	-	Lipase_3
Solyc01g111340.3	3.17221	2.72576e-06	1.20505e-05	Endo-1	-	-
Solyc03g063750.3	3.16932	2.08978e-56	8.93091e-55	Exostosin family protein (AHRD V3.3 *** A0A2U1LUA7_ARTAN)	-	-
Solyc08g066800.3	3.16519	3.40143e-46	1.1362e-44	phospholipase D	-	C2
Solyc01g110000.3	3.16261	1.56737e-21	2.16871e-20	Beta-galactosidase (AHRD V3.3 *** A0A2G3BW46_CAPCH)	Beta-galactosidase [Source:UniProtKB/TrEMBL;Acc:K4B3L3]	-
Solyc03g115930.2	3.1586	4.40196e-136	6.73349e-134	Calcium-binding EF-hand family protein (AHRD V3.3 *-* A0A2U1NCV0_ARTAN)	-	-
Solyc09g010360.3	3.15503	3.24462e-05	0.000123823	WAT1-related protein (AHRD V3.3 *** K4CR63_SOLLC)	WAT1-related protein [Source:UniProtKB/TrEMBL;Acc:K4CR63]	DUF6
Solyc09g010970.3	3.15165	3.2615e-13	2.80932e-12	Carbonic anhydrase (AHRD V3.11 *** tr|A0A2G2VYB2|A0A2G2VYB2_CAPBA)	-	-
Solyc11g039360.1	3.14808	8.6552e-14	7.80375e-13	Cytochrome c biogenesis FC (AHRD V3.3 *-* A0A0C5B7H6_9SOLA)	CcmFC [Source:Projected from Arabidopsis thaliana (ATMG00180) UniProtKB/TrEMBL;Acc:G1C2X7]	-
Solyc12g006225.1	3.14756	5.80086e-17	6.37755e-16		-	-
Solyc11g013500.1	3.14706	2.12488e-10	1.47005e-09	myotubularin-like protein (AHRD V3.3 *** AT1G36940.1)	-	-
Solyc11g008107.1	3.14588	0.000500513	0.001541		-	RVT_2
Solyc09g082300.3	3.14218	0.0171149	0.036702	Bifunctional inhibitor/lipid-transfer protein/seed storage 2S albumin superfamily protein (AHRD V3.3 *-* A0A2U1Q1B8_ARTAN)	-	-
Solyc01g109880.3	3.14088	5.54979e-68	3.03937e-66	BZIP transcription factor (AHRD V3.3 *** Q8GTZ1_CAPCH)	BZIP transcription factor [Source:UniProtKB/TrEMBL;Acc:C0KYN1]	bZIP_1
Solyc11g066120.2	3.13952	6.37409e-08	3.41215e-07	CLAVATA3/ESR (CLE)-related protein 46-like (AHRD V3.3 -** XP_022878632.1)	-	-
Solyc01g108350.3	3.13116	0.00856101	0.0199541	Cupredoxin (AHRD V3.11 *** tr|A0A2U1P8C5|A0A2U1P8C5_ARTAN)	-	-
Solyc07g054840.3	3.13096	0.0222658	0.0462239	R2R3MYB transcription factor 41	MYB41 [Source:Projected from Arabidopsis thaliana (AT4G28110) UniProtKB/TrEMBL;Acc:A0A178V452]	Myb_DNA-binding
Solyc10g045433.1	3.12847	2.5162e-11	1.88673e-10		-	-
Solyc01g102350.3	3.12751	1.06106e-05	4.34132e-05	Pectin acetylesterase (AHRD V3.3 *** K4B1G3_SOLLC)	Pectin acetylesterase [Source:UniProtKB/TrEMBL;Acc:K4B1G3]	-
Solyc02g079010.3	3.12588	1.27858e-65	6.57977e-64	Cotton fiber	-	-
Solyc08g078240.3	3.12431	3.84365e-67	2.06422e-65	Mediator of RNA polymerase II transcription subunit 32 (AHRD V3.3 *** A0A2G2XL50_CAPBA)	-	-
Solyc06g075440.2	3.12422	0.0185776	0.0394042	protein NRT1/ PTR FAMILY 2.7-like (AHRD V3.3 *** A0A2I4HW78_9ROSI)	-	-
Solyc06g072845.1	3.1239	4.74943e-102	4.42615e-100	hypothetical protein (AHRD V3.3 *** AT5G17165.1)	-	-
Solyc04g005380.3	3.11959	0.0178367	0.0380072	Ninja-family protein AFP3 (AHRD V3.3 *** A0A2G3CFM6_CAPCH)	-	-
Solyc06g082210.1	3.11057	2.38082e-17	2.66969e-16	Protein LIGHT-DEPENDENT SHORT HYPOCOTYLS 6 (AHRD V3.3 *** A0A1J3GXN6_NOCCA)	-	-
Solyc02g093230.3	3.10757	6.6289e-08	3.54287e-07	Caffeoyl-CoA O-methyltransferase (AHRD V3.3 *** A0A1U8FPA5_CAPAN)	-	-
Solyc03g122000.3	3.09853	0.00771018	0.0182056	Cytochrome b6-f complex subunit 4 (AHRD V3.3 *** A0A2S0SWC7_9FABA)	-	-
Solyc11g056420.1	3.08874	0.00271077	0.0071063		-	-
Solyc07g017220.3	3.08496	1.82139e-46	6.11173e-45	DUF5.1	-	-
Solyc10g051140.2	3.08439	0.00399925	0.010104	Protein ENHANCED DOWNY MILDEW 2 (AHRD V3.11 *** tr|A0A2G2YIJ3|A0A2G2YIJ3_CAPAN)	-	-
Solyc12g008350.2	3.08429	1.3098e-08	7.60509e-08	dehydration responsive element binding protein 2	-	AP2
Solyc01g108975.1	3.08358	0.00142061	0.00397191		-	-
Solyc06g071300.1	3.08227	1.71321e-08	9.81886e-08	AGAMOUS-like 98 (AHRD V3.3 *-* Q9FIW6_ARATH)	SRF-type transcription factor family protein [Source:UniProtKB/TrEMBL;Acc:Q53J20]	SRF-TF
Solyc10g081040.1	3.0812	3.40304e-140	5.85112e-138	Unknown protein	-	-
Solyc09g056450.3	3.07851	2.33515e-118	2.8458e-116	RING-type E3 ubiquitin transferase (AHRD V3.3 *** A0A2G3BL85_CAPCH)	RING-type E3 ubiquitin transferase [Source:UniProtKB/TrEMBL;Acc:K4CTD8]	U-box
Solyc05g015060.3	3.07669	1.47872e-28	2.80086e-27	P-loop containing nucleoside triphosphate hydrolases superfamily protein (AHRD V3.3 *** A0A2U1NGS8_ARTAN)	-	AAA
Solyc04g014320.1	3.07247	0.00546062	0.0133653	protein PELPK2-like (AHRD V3.3 *** XP_010319535.1)	-	-
Solyc07g007160.3	3.07178	2.68815e-08	1.50033e-07	RING/U-box superfamily protein (AHRD V3.3 *-* A0A1P8AQV3_ARATH)	-	-
Solyc03g032030.3	3.07024	9.38509e-19	1.13936e-17		-	Mito_carr
Solyc04g007410.3	3.06983	4.87373e-05	0.000179746	transmembrane protein (AHRD V3.3 *-* AT3G45050.4)	-	-
Solyc05g055330.3	3.06552	0.000247704	0.000808191	Pleiotropic drug resistance protein 2 (AHRD V3.3 *** A0A1U8GRL3_CAPAN)	-	ABC2_membrane
Solyc11g068620.2	3.06296	0.000338003	0.00107745	NAC domain (AHRD V3.3 *** A0A200Q6H1_9MAGN)	-	NAM
Solyc01g014840.3	3.06131	1.92259e-13	1.69085e-12	Disease resistance protein (TIR-NBS-LRR class) (AHRD V3.3 *** A0A2U1PW75_ARTAN)	-	TIR
Solyc04g064650.1	3.06079	0.00292274	0.00759981	pentatricopeptide repeat-containing protein At3g29230-like (AHRD V3.3 *** A0A2I4HTW6_9ROSI)	-	PPR
ENSRNA050029973	3.05953	0.0057828	0.0140778		Plant small nucleolar RNA U3	-
Solyc08g041860.1	3.05714	4.59947e-88	3.55457e-86	serine/arginine repetitive matrix-like protein (AHRD V3.3 *-* AT4G32020.1)	-	-
Solyc07g009450.1	3.053	0.0101167	0.0231375	Unknown protein	-	-
Solyc06g051795.1	3.05099	0.00728926	0.0173267		-	-
Solyc03g059260.3	3.04919	2.94665e-45	9.56907e-44	Carboxyl-terminal-processing protease (AHRD V3.3 *** B6T6L2_MAIZE)	-	Peptidase_S41
Solyc03g113320.1	3.04832	1.02399e-09	6.65461e-09	Unknown protein	-	-
Solyc07g056570.1	3.04795	1.9998e-36	5.0519e-35	notabilis	9-cis-epoxycarotenoid dioxygenase NCED1, chloroplastic [Source:UniProtKB/Swiss-Prot;Acc:O24023]	RPE65
Solyc08g015640.1	3.04446	0.00321815	0.00828924	Unknown protein	-	-
Solyc10g008000.1	3.04376	0.000928678	0.00270683	Protein LIGHT-DEPENDENT SHORT HYPOCOTYLS 6 (AHRD V3.3 *** A0A2G3BC27_CAPCH)	LSH10 [Source:Projected from Arabidopsis thaliana (AT2G42610) UniProtKB/TrEMBL;Acc:A0A178VLX9]	-
Solyc02g071110.3	3.04195	3.67192e-05	0.000138698	Purine permease (AHRD V3.3 *** A0A2R6Q6Y9_ACTCH)	-	-
Solyc02g094030.3	3.04182	2.40996e-53	9.52816e-52	DSR6 (AHRD V3.3 *** A0A076V4W1_CAPAN)	-	-
Solyc10g006860.3	3.03841	0.0001504	0.000509371	NAD(P)-binding Rossmann-fold superfamily protein (AHRD V3.11 *** tr|F4IPI3|F4IPI3_ARATH)	-	Pkinase_Tyr
novel.52	3.03655	0.000424608	0.00132701		- && - && -	-
Solyc03g034370.1	3.03611	7.51343e-07	3.54948e-06	Unknown protein	-	-
novel.776	3.03246	0.000895493	0.00261825		- && - && -	-
Solyc05g018770.2	3.03182	0.00744865	0.0176621	Alpha/beta-Hydrolases superfamily protein (AHRD V3.3 *** F4I353_ARATH)	-	-
Solyc03g118820.3	3.03082	1.32698e-09	8.52869e-09	Ras-related protein RABA6a (AHRD V3.3 *** A0A1U8FCD3_CAPAN)	-	Ras
Solyc07g052960.2	3.02624	5.26502e-25	8.65023e-24		-	GRAS
Solyc03g034395.1	3.02345	0.0183981	0.0390572		-	-
Solyc08g082870.3	3.01919	1.59886e-38	4.33001e-37	NAD(P)-binding Rossmann-fold superfamily protein (AHRD V3.3 *** A0A1P8B7K9_ARATH)	-	adh_short
Solyc03g063600.3	3.01357	5.39772e-158	1.15117e-155	Guanylate kinase.1	-	-
Solyc01g098790.2	3.00948	1.95713e-12	1.59416e-11	Alpha-crystallin domain-containing protein 22.3 (AHRD V3.3 *** A0A2G2XZ98_CAPAN)	-	-
Solyc04g047680.1	3.0083	0.00283448	0.00739719	proline-rich protein 36-like (AHRD V3.3 --* XP_020153421.1)	-	-
Solyc02g032800.1	3.00754	0.00178436	0.00487402	Senescence regulator S40 (AHRD V3.3 *** A0A200QJC6_9MAGN)	-	-
Solyc06g035970.3	3.00715	1.05807e-08	6.20684e-08	Tubulin beta chain (AHRD V3.3 *** A0A2G3C5Z8_CAPCH)	Tubulin beta chain [Source:UniProtKB/TrEMBL;Acc:K4C4W6]	Tubulin
novel.266	3.00462	0.00390553	0.00988847		- && - && -	-
Solyc06g048570.3	3.00085	9.06067e-07	4.23799e-06	Methyl esterase 17 (AHRD V3.3 *** A0A2U1M7F1_ARTAN)	-	Abhydrolase_1
Solyc08g068017.1	2.99245	0.000295231	0.000950119		-	-
Solyc01g058240.1	2.99209	0.0088692	0.0206032	Unknown protein	-	-
Solyc10g079755.1	2.99063	2.6524e-68	1.4562e-66	Calcium-dependent protein kinase (AHRD V3.3 *-* CDPK_DAUCA)	-	-
Solyc02g077040.3	2.98064	1.11625e-36	2.84907e-35	phytophthora-inhibited protease 1	-	Peptidase_C1
Solyc05g053080.2	2.98024	1.21668e-13	1.08552e-12	Unknown protein	-	-
Solyc07g007800.3	2.97989	1.23763e-07	6.41221e-07	Heptahelical transmembrane protein.1	-	-
Solyc01g112175.1	2.97912	0.00250339	0.0066196		-	-
Solyc04g009180.2	2.97488	0.00225287	0.00601959	TCP transcription factor 14	-	TCP
novel.643	2.97361	4.62779e-06	1.9827e-05		- && - && -	-
Solyc03g006830.3	2.97026	2.50032e-10	1.72014e-09	MADS-box transcription factor (AHRD V3.3 *** Q1EMR8_PLAMJ)	MADS-box transcription factor FYFL [Source:UniProtKB/TrEMBL;Acc:W5S185]	SRF-TF
Solyc07g063540.3	2.96803	7.5777e-30	1.52103e-28	hypothetical protein (AHRD V3.3 *** AT2G20820.1)	-	-
Solyc03g033790.3	2.96711	0.00672459	0.0161001	P-loop containing nucleoside triphosphate hydrolases superfamily protein (AHRD V3.3 *** A0A2U1NGS8_ARTAN)	-	AAA
novel.62	2.9669	4.01625e-28	7.46693e-27		- && - && -	-
Solyc03g062910.3	2.96405	1.66124e-13	1.46915e-12		-	-
Solyc03g046592.1	2.96316	0.0154282	0.0335266	Unknown protein	-	-
Solyc05g055080.1	2.95661	2.68623e-14	2.50023e-13	Unknown protein	-	-
Solyc10g084600.2	2.95577	4.00453e-40	1.13727e-38	Plant protein 1589 of Uncharacterized protein function (AHRD V3.3 *-* A0A061EZD3_THECC)	-	-
Solyc08g078640.2	2.9535	1.83363e-24	2.9471e-23	Pectinesterase (AHRD V3.11 *** tr|A0A2G3DBT2|A0A2G3DBT2_CAPCH)	-	-
Solyc02g036350.3	2.95183	7.77545e-77	4.87174e-75	1-aminocyclopropane-1-carboxylate oxidase EF501822	1-aminocyclopropane-1-carboxylate oxidase [Source:UniProtKB/TrEMBL;Acc:A4ZYQ6]	2OG-FeII_Oxy
novel.226	2.94885	0.0102376	0.0233923		- && - && -	-
Solyc09g098060.3	2.94816	3.00681e-09	1.85976e-08	Ankyrin repeat (AHRD V3.3 *-* A0A200PSP7_9MAGN)	-	-
Solyc04g007580.1	2.9458	2.4813e-70	1.41116e-68	DUF4228 domain-containing protein (AHRD V3.3 *** A0A1Q3CT45_CEPFO)	-	-
Solyc03g116465.1	2.94296	9.39345e-06	3.87118e-05		-	-
ENSRNA050029789	2.93091	3.82262e-11	2.82055e-10		Plant signal recognition particle RNA	-
Solyc10g084040.2	2.92911	4.35508e-14	4.01813e-13	Thylakoid lumenal 15.0 kDa protein 2	-	-
Solyc07g064410.1	2.9291	0.000670406	0.00200859	Fatty acid desaturase 4	-	-
Solyc11g027773.1	2.92798	0.0110675	0.0250616		-	-
Solyc01g108870.3	2.92718	2.97175e-05	0.000114077		-	-
Solyc05g055700.3	2.92551	0.00416478	0.0104793	Zinc-binding dehydrogenase (AHRD V3.3 *** A0A2U1MNF4_ARTAN)	-	ADH_zinc_N
Solyc01g016970.1	2.92409	0.00228964	0.0061068	Unknown protein	-	-
Solyc02g069430.3	2.92372	1.96344e-58	8.74479e-57	Phospholipid-transporting ATPase (AHRD V3.3 *-* A0A2G3D422_CAPCH)	-	-
Solyc01g099200.3	2.92341	4.79898e-06	2.05168e-05	Lipoxygenase (AHRD V3.3 *** K4B0V7_SOLLC)	-	Lipoxygenase
Solyc06g009795.1	2.92279	0.0162604	0.0350797		-	-
novel.519	2.92191	0.010655	0.0242614		- && - && -	-
Solyc02g083450.3	2.92045	0.0100877	0.023076	Eukaryotic aspartyl protease family protein (AHRD V3.3 *** A0A2U1LT79_ARTAN)	-	-
Solyc03g111540.2	2.91996	9.79945e-10	6.37957e-09	G-type lectin S-receptor-like serine/threonine-protein kinase (AHRD V3.3 *** A0A2G2X8E7_CAPBA)	-	Pkinase_Tyr
Solyc09g065840.3	2.91945	6.21958e-05	0.000225556	Single-stranded DNA-binding protein (AHRD V3.3 *-* A0A2T6CTD5_9BACT)	-	-
Solyc03g097500.3	2.91903	9.30115e-06	3.83528e-05	Transferase (AHRD V3.3 *** A0A200QGG9_9MAGN)	-	-
Solyc08g008370.3	2.91585	7.07789e-181	2.21109e-178	DCD (Development and Cell Death) domain protein (AHRD V3.3 *-* A0A2U1P2J5_ARTAN)	-	-
Solyc12g070117.1	2.91156	0.0013164	0.00371379		-	-
Solyc01g102940.3	2.90988	6.56908e-13	5.53369e-12	Methionine S-methyltransferase (AHRD V3.3 *** A0A2G2W8J7_CAPBA)	Methionine S-methyltransferase [Source:UniProtKB/TrEMBL;Acc:K4B1M0]	Aminotran_1_2
Solyc01g095470.3	2.90791	9.92965e-29	1.89047e-27	Glucose-6-phosphate 1-epimerase (AHRD V3.3 *** A0A1U8DT32_CAPAN)	Glucose-6-phosphate 1-epimerase [Source:UniProtKB/TrEMBL;Acc:K4AZT6]	Aldose_epim
Solyc06g069430.3	2.89937	5.38368e-142	9.55281e-140	FRUITFULL-like MADS-box 1	-	K-box
Solyc08g068030.1	2.89851	5.79481e-05	0.000211327	zinc finger FYVE domain protein (AHRD V3.3 *-* AT2G25730.3)	-	-
novel.1222	2.89847	0.0024385	0.00646651		- && - && PF04434:SWIM zinc finger	SWIM
Solyc02g065170.3	2.89709	0.0156366	0.0339122	L-ascorbate oxidase-like protein (AHRD V3.3 *** A0A2G3D2Z5_CAPCH)	-	-
Solyc10g080380.1	2.89576	1.11482e-10	7.8848e-10	Unknown protein	-	-
Solyc01g015040.1	2.89516	0.00800027	0.0187969		-	-
Solyc05g006310.2	2.89153	1.97225e-07	9.9782e-07	Zinc finger protein 5 (AHRD V3.3 *** A0A2G3B8H9_CAPCH)	-	-
Solyc06g050760.1	2.89118	4.12381e-36	1.03002e-34	Wound-induced protein.1	-	-
Solyc01g107390.3	2.88923	8.38727e-88	6.43701e-86	Auxin-responsive GH3 product (AHRD V3.3 *** Q05680_SOYBN)	-	-
Solyc02g089640.3	2.88449	1.45318e-111	1.53483e-109	Cellulose-synthase-like C4 (AHRD V3.3 *** A0A2U1LSH2_ARTAN)	-	-
Solyc12g096710.2	2.88281	4.53341e-41	1.32653e-39	probably inactive leucine-rich repeat receptor-like protein kinase At5g48380 (AHRD V3.3 *** A0A2G2YAQ0_CAPAN)	-	Pkinase_Tyr
Solyc11g066940.2	2.88198	0.00377048	0.00956747	hypothetical protein (AHRD V3.3 *** AT3G44716.2)	-	-
Solyc02g076800.1	2.8815	2.09734e-35	5.12888e-34	Phosphatidylinositol 4-phosphate 5-kinase MSS4-like protein (AHRD V3.3 *** A0A2P5EP15_TREOI)	-	-
Solyc01g087020.2	2.87495	1.83821e-38	4.97214e-37	Unknown protein	-	-
Solyc11g042640.2	2.87452	5.16246e-06	2.19692e-05	Rieske (2Fe-2S) domain-containing protein (AHRD V3.3 *** Q9C9I7_ARATH)	-	-
Solyc11g006990.2	2.87334	3.52519e-28	6.58708e-27	Protein trichome birefringence-like 36 (AHRD V3.3 *** A0A2G2Y6D1_CAPAN)	-	-
Solyc09g056010.1	2.87141	1.00481e-10	7.15237e-10		-	-
Solyc02g069020.3	2.87104	0.0147132	0.0322023	Phloem protein 2-like protein (AHRD V3.3 *** A0A2U1PTN1_ARTAN)	-	-
Solyc11g045440.1	2.86855	2.09778e-06	9.38079e-06	30S ribosomal protein S12-B	-	-
Solyc07g005760.3	2.86378	2.54204e-60	1.16734e-58	hydroxycinnamoyl CoA quinate transferase	Hydroxycinnamoyl-CoA:quinate hydroxycinnamoyl transferase [Source:UniProtKB/TrEMBL;Acc:K4CB47]	-
Solyc12g056940.2	2.86308	4.12804e-100	3.75246e-98	Acetyl CoA carboxylase (AHRD V3.3 *** Q42793_SOYBN)	-	Carboxyl_trans
Solyc07g045145.1	2.86174	4.8967e-24	7.6973e-23		-	-
Solyc09g065387.1	2.84841	0.0150577	0.0328429	GATA zinc finger domain-containing protein 14-like (AHRD V3.3 --* XP_004245404.1)	-	-
novel.1245	2.84538	3.75779e-06	1.62948e-05		- && - && -	-
Solyc10g080220.2	2.8442	2.34757e-58	1.04347e-56	Pentatricopeptide repeat (AHRD V3.3 *** A0A200Q5T3_9MAGN)	-	-
novel.502	2.84282	1.39701e-12	1.14905e-11		- && - && -	-
Solyc09g090620.1	2.84191	0.0161025	0.03479	Disease resistance protein (CC-NBS-LRR class) family (AHRD V3.3 --* AT5G48620.6)	-	-
Solyc02g082310.2	2.84095	0.0170122	0.0365134	Receptor-like protein kinase (AHRD V3.3 *-* A0A2K3P7F7_TRIPR)	-	Pkinase
Solyc01g079600.3	2.84044	4.69303e-56	1.95294e-54	Alpha/beta-Hydrolases superfamily protein (AHRD V3.3 *** A0A2U1L2I9_ARTAN)	-	Lipase_3
Solyc07g062530.3	2.83957	4.96014e-39	1.36327e-37	phosphoenolpyruvate carboxylase 2	-	-
novel.314	2.83794	0.000157288	0.000530673		- && - && -	-
Solyc07g006300.3	2.83071	0.0174525	0.0372996		-	-
Solyc07g007950.1	2.82909	6.67422e-14	6.07444e-13	Calmodulin-like protein 5 (AHRD V3.3 *** A0A1U8FML3_CAPAN)	-	-
Solyc07g006630.3	2.8264	0.00731277	0.0173733		Zinc finger protein CONSTANS-LIKE 5 [Source:Projected from Arabidopsis thaliana (AT5G57660) UniProtKB/Swiss-Prot;Acc:Q9FHH8]	CCT
novel.57	2.82541	8.30966e-05	0.000295555		- && - && -	-
Solyc11g006480.1	2.8235	0.0110952	0.0251164	Werner Syndrome-like exonuclease (AHRD V3.3 *** A0A2I4H4A1_9ROSI)	-	3_5_exonuc
Solyc08g081195.1	2.82267	3.19729e-19	3.96621e-18		-	-
Solyc01g095530.2	2.81953	0.000478268	0.00147826	hypothetical protein (AHRD V3.3 *-* AT5G41761.1)	-	-
novel.613	2.81911	9.48723e-06	3.90764e-05		- && - && -	-
Solyc02g080110.3	2.81837	7.19888e-27	1.26623e-25	transmembrane protein (AHRD V3.3 *** AT4G21215.2)	-	-
Solyc04g071480.1	2.81228	8.77434e-106	8.53574e-104	Plant/F1M20-13 protein (AHRD V3.3 *** G7IBZ7_MEDTR)	-	-
novel.142	2.812	1.9901e-63	9.83083e-62		- && Q7LHG5.2 RecName: Full=Transposon Ty3-I Gag-Pol polyprotein; AltName: Full=Gag3-Pol3; AltName: Full=Transposon Ty3-2 TYA-TYB polyprotein; Contains: RecName: Full=Capsid protein; Short=CA; AltName: Full=p24; Contains: RecName: Full=Spacer peptide p3;	-
Solyc05g032630.1	2.8116	0.00104396	0.00300765	Unknown protein	-	-
novel.1082	2.80733	0.00769767	0.0181806		- && - && -	-
Solyc09g061450.1	2.80369	2.25002e-07	1.13036e-06		-	-
Solyc12g056850.2	2.80056	2.25015e-08	1.26896e-07	Chaperone protein DnaJ (AHRD V3.3 *** A0A1J3GRV8_NOCCA)	-	DnaJ
Solyc11g017370.2	2.79915	0.0148716	0.0324945	Pentatricopeptide repeat-containing protein	-	-
Solyc08g078460.3	2.7971	6.22136e-22	8.81723e-21	Oxidoreductase family protein (AHRD V3.3 *** A0A2U1N6F1_ARTAN)	-	GFO_IDH_MocA
Solyc09g010800.3	2.79323	3.86899e-149	7.73101e-147	.1 Metallothionein-like protein type 2 (AHRD V3.3 *** A0A2G2VXD7_CAPBA)	-	-
Solyc10g086660.2	2.79309	2.15199e-22	3.13814e-21	Rop guanine nucleotide exchange factor 7 (AHRD V3.3 *** A0A2G3BIR2_CAPCH)	-	DUF315
novel.892	2.79298	0.00111174	0.00318503		- && - && -	-
Solyc02g031780.1	2.79063	3.42965e-07	1.6811e-06	Unknown protein	-	-
Solyc07g056670.3	2.78804	3.82678e-31	8.13008e-30	gibberellin 2-oxidase 2	Gibberellin 2-oxidase 2 [Source:UniProtKB/TrEMBL;Acc:A0FK57]	2OG-FeII_Oxy
Solyc08g066940.3	2.78551	0.00932569	0.0215552	Protein NRT1/ PTR FAMILY 1.2 (AHRD V3.3 *** A0A1J3FWJ0_NOCCA)	-	-
Solyc03g065250.3	2.77895	3.02631e-10	2.06153e-09	Fatty acid hydroxylase superfamily (AHRD V3.3 *** A0A2U1L8N4_ARTAN)	-	-
Solyc02g062710.1	2.7789	0.0142223	0.0312234	HXXXD-type acyl-transferase family protein (AHRD V3.3 *** A0A2K3MRI0_TRIPR)	-	-
Solyc04g049610.3	2.77746	0.0149239	0.0325959		-	-
Solyc04g018110.1	2.77344	2.58464e-73	1.54521e-71	Calmodulin-like protein (AHRD V3.3 *** T2C5E7_BRAJU)	-	-
Solyc02g079590.3	2.77151	4.54358e-25	7.48157e-24	Receptor protein kinase (AHRD V3.3 *** Q40096_IPOTF)	-	Pkinase_Tyr
Solyc11g022530.2	2.76797	1.78869e-17	2.02621e-16	Late embryogenesis abundant domain-containing protein / LEA domain-containing protein (AHRD V3.3 *-* Q9C7H3_ARATH)	-	-
Solyc09g011480.3	2.76727	5.10342e-24	8.00916e-23	Rop guanine nucleotide exchange factor 5 (AHRD V3.3 *** A0A2G2YRE0_CAPAN)	-	DUF315
Solyc01g105660.3	2.76527	2.58226e-57	1.12083e-55	2-oxoglutarate (2OG) and Fe(II)-dependent oxygenase superfamily protein (AHRD V3.3 *** F4INZ9_ARATH)	-	2OG-FeII_Oxy
novel.592	2.76393	0.00470743	0.0117065		- && - && -	-
Solyc10g076760.2	2.76304	2.83901e-12	2.28979e-11	Protein kinase superfamily protein (AHRD V3.3 *** A0A2U1LJI2_ARTAN)	-	Pkinase
Solyc03g095530.1	2.76168	0.0235996	0.0486197	Unknown protein	-	-
Solyc11g017240.2	2.75844	2.15217e-16	2.28179e-15		-	-
Solyc05g015410.3	2.75751	1.86712e-12	1.52252e-11		-	-
Solyc08g007755.1	2.75481	8.56054e-05	0.000303631		-	-
Solyc01g005755.1	2.74711	0.0225305	0.0466995		-	LRRNT_2
Solyc08g082350.3	2.7463	0.010217	0.0233524	F-box protein (AHRD V3.3 *** A0A2I0VRX1_9ASPA)	-	DUF295
Solyc04g005100.3	2.74523	8.80075e-56	3.64861e-54	transcription factor MYB1R1-like (AHRD V3.3 *** A0A2I4GKI8_9ROSI)	-	Myb_DNA-binding
Solyc05g015490.3	2.74294	9.42389e-19	1.14345e-17	Bifunctional inhibitor/plant lipid transfer protein/seed storage helical domain (AHRD V3.11 *** tr|A0A200QGD6|A0A200QGD6_9MAGN)	Non-specific lipid transfer protein GPI-anchored 1 [Source:Projected from Arabidopsis thaliana (AT1G27950) UniProtKB/Swiss-Prot;Acc:Q9C7F7]	-
Solyc10g048065.1	2.7377	9.88925e-35	2.34592e-33		Sec-independent periplasmic protein translocase [Source:Projected from Arabidopsis thaliana (ATMG00570) TAIR;Acc:ATMG00570]	-
Solyc12g055730.2	2.7368	0.000668047	0.00200234	Alpha/beta-Hydrolases superfamily protein (AHRD V3.3 *** F4JFU8_ARATH)	-	Lipase_3
novel.786	2.7334	0.00144368	0.00403182		- && - && -	-
Solyc02g089260.3	2.73276	1.81983e-54	7.29908e-53	Auxin transport protein BIG (AHRD V3.3 *** A0A2G3D8Z1_CAPCH)	-	-
Solyc03g116340.3	2.72501	8.10309e-128	1.13036e-125	bHLH transcription factor 025	Transcription factor bHLH47 [Source:Projected from Arabidopsis thaliana (AT3G47640) UniProtKB/Swiss-Prot;Acc:Q9SN74]	-
ENSRNA050029589	2.72364	0.0173245	0.0370905		Plant small nucleolar RNA U3	-
Solyc07g065980.3	2.72341	1.36187e-61	6.44058e-60	alkaline alpha-galactosidase seed imbibition protein	Probable galactinol--sucrose galactosyltransferase 1 [Source:Projected from Arabidopsis thaliana (AT1G55740) UniProtKB/Swiss-Prot;Acc:Q84VX0]	-
Solyc03g025570.2	2.7223	2.18779e-07	1.1021e-06	DNA-directed RNA polymerase	-	-
Solyc01g088430.3	2.71634	0.0242627	0.0498146	Fatty acid hydroxylase superfamily (AHRD V3.3 *** A0A2U1L8N4_ARTAN)	-	-
Solyc01g104910.3	2.71619	6.70673e-52	2.58256e-50	protein kinase family protein (AHRD V3.3 *-* AT4G12020.3)	-	-
Solyc02g088090.1	2.71292	1.54379e-37	4.10075e-36	Calmodulin-like protein 45 (AHRD V3.3 *** A0A2P0QD45_CAMSI)	-	-
Solyc02g086400.2	2.71224	0.0139279	0.0306773	Unknown protein	-	-
Solyc11g006140.1	2.71201	0.00952904	0.021952		-	DnaJ
novel.483	2.71126	1.00773e-10	7.17083e-10		- && - && -	-
novel.1156	2.71044	3.62244e-79	2.39838e-77		- && - && -	-
Solyc06g043036.1	2.71032	0.00186577	0.0050677		-	-
novel.881	2.70361	0.000176356	0.000591051		- && - && -	-
Solyc03g114420.1	2.70105	0.000223843	0.00073673	Calmodulin (AHRD V3.3 *** B6SJJ2_MAIZE)	Probable calcium-binding protein CML15 [Source:Projected from Arabidopsis thaliana (AT1G18530) UniProtKB/Swiss-Prot;Acc:Q9FZ75]	-
Solyc03g005890.1	2.69849	6.32951e-13	5.33391e-12		-	-
Solyc07g006590.1	2.69284	0.0135153	0.0298457		-	-
Solyc09g055235.1	2.69208	0.0240138	0.0493702		-	RVT_2
Solyc01g098730.2	2.69067	1.18457e-33	2.73117e-32	Unknown protein	-	-
Solyc11g044910.2	2.69067	1.44531e-54	5.80742e-53	Beta-D-xylosidase 4 (AHRD V3.3 *** A0A2G2VN32_CAPBA)	Beta-D-xylosidase 1 [Source:Projected from Arabidopsis thaliana (AT5G49360) UniProtKB/Swiss-Prot;Acc:Q9FGY1]	Glyco_hydro_3_C
Solyc04g011670.3	2.68971	0.00608307	0.0147247	Transcription factor TGA7 (AHRD V3.3 *** A0A1U8GLI3_CAPAN)	-	bZIP_1
Solyc01g080410.3	2.68521	3.09523e-61	1.44836e-59	Peptide-methionine (R)-S-oxide reductase (AHRD V3.3 *** A0A1U8FLP0_CAPAN)	Peptide-methionine (R)-S-oxide reductase [Source:UniProtKB/TrEMBL;Acc:K4AXT5]	-
Solyc12g011020.2	2.68213	0.00135372	0.00380503	Haloacid dehalogenase (HAD) superfamily protein (AHRD V3.3 *** A0A2U1ND25_ARTAN)	-	-
Solyc02g064680.3	2.68172	1.26842e-38	3.44773e-37		Calcium-transporting ATPase [Source:UniProtKB/TrEMBL;Acc:K4B6Q4]	E1-E2_ATPase
Solyc07g044860.3	2.67872	2.77475e-18	3.28235e-17	psbXphotosystem II 23 kDa protein	-	-
Solyc01g096040.3	2.66959	7.2877e-11	5.25127e-10	Eukaryotic aspartyl protease family protein (AHRD V3.11 *** tr|A0A072U5I5|A0A072U5I5_MEDTR)	-	-
Solyc04g077780.3	2.66836	2.13048e-20	2.80107e-19	LIM domain-containing protein (AHRD V3.3 *** A0A1Q3ALK2_CEPFO)	-	LIM
Solyc02g070440.3	2.66472	5.72695e-10	3.81109e-09	Katanin p60 ATPase-containing subunit (AHRD V3.3 *** A0A1Y1IFT3_KLENI)	-	AAA
Solyc08g066690.3	2.66428	2.3251e-130	3.37063e-128	Exostosin-like (AHRD V3.3 *** A0A200RC21_9MAGN)	-	-
Solyc06g005700.1	2.66293	0.00207262	0.00558575	Pentatricopeptide repeat-containing protein (AHRD V3.3 *** A0A2U1N723_ARTAN)	-	-
Solyc01g111600.3	2.66262	1.17131e-34	2.76968e-33	Heavy metal-associated isoprenylated plant protein (AHRD V3.3 *** A0A2R6QQA6_ACTCH)	-	HMA
Solyc06g036180.3	2.65552	8.92104e-09	5.27509e-08	Unknown protein	-	-
Solyc02g082120.3	2.65497	0.000344724	0.00109651	DNA-3-methyladenine glycosylase I (AHRD V3.3 *** B6TPB7_MAIZE)	-	-
Solyc08g008277.1	2.65378	0.0162716	0.0350903		-	-
Solyc06g049020.1	2.65209	1.93254e-104	1.84758e-102	hypothetical protein (AHRD V3.3 *** AT3G56360.1)	-	-
Solyc03g025970.3	2.65134	1.93561e-42	5.88106e-41	Methyl-CpG binding domain protein (AHRD V3.3 *-* A0A2K3NPJ5_TRIPR)	-	MBD
Solyc08g005610.3	2.6488	9.21571e-35	2.19318e-33	Cytochrome P450 (AHRD V3.3 *** A0A200R6R4_9MAGN)	Abscisic acid 8'-hydroxylase CYP707A2 [Source:UniProtKB/Swiss-Prot;Acc:K4CI52]	p450
Solyc04g063230.3	2.64674	1.44682e-36	3.66749e-35	S-adenosyl-L-methionine-dependent methyltransferases superfamily protein (AHRD V3.3 *** A0A2U1PWQ7_ARTAN)	-	-
novel.928	2.64461	0.00533234	0.0130933		- && - && -	-
Solyc03g080180.3	2.64282	8.80769e-05	0.00031167	O-methyltransferase	-	-
Solyc03g121540.3	2.64141	4.21317e-37	1.09681e-35	beta-galactosidase 3	Beta-galactosidase [Source:UniProtKB/TrEMBL;Acc:Q9ZP11]	-
Solyc02g084740.3	2.64115	1.09986e-07	5.73864e-07	Cytochrome P450 (AHRD V3.3 *** A0A200QE89_9MAGN)	-	p450
Solyc06g048905.1	2.63844	0.010819	0.0245841	4-hydroxy-3-methylbut-2-enyl diphosphate reductase	-	MuDR
Solyc08g023440.3	2.6367	1.67759e-21	2.31976e-20	Early-responsive to dehydration stress protein (ERD4) (AHRD V3.3 *** A0A2U1KBS2_ARTAN)	Hyperosmolality-gated Ca2+ permeable channel 3.1 [Source:Projected from Arabidopsis thaliana (AT1G30360) UniProtKB/TrEMBL;Acc:A0A097NUQ9]	-
Solyc08g065850.1	2.6347	0.00160734	0.0044375	Unknown protein	-	-
Solyc04g054740.3	2.63098	1.36944e-09	8.7863e-09	myo-inositol-1-phosphate synthase	-	-
Solyc02g061900.1	2.62939	0.0102409	0.0233976	Senescence-specific cysteine protease SAG39 (AHRD V3.3 *-* A0A2G3CBW6_CAPCH)	-	NAM
Solyc05g014120.1	2.62818	4.98535e-35	1.20321e-33	S-adenosyl-L-methionine-dependent methyltransferases superfamily protein (AHRD V3.3 *** A0A2U1MVU3_ARTAN)	-	Methyltransf_11
Solyc06g049070.3	2.62762	1.31931e-84	9.59419e-83	Nucleotide/sugar transporter family protein (AHRD V3.3 *** A0A2K3PIW2_TRIPR)	-	-
Solyc03g043620.1	2.62331	1.15016e-06	5.31359e-06		-	-
Solyc10g078340.2	2.62276	2.04601e-18	2.44112e-17	Stomatal closure-related actin-binding protein 2 (AHRD V3.3 *** A0A1U8EKT6_CAPAN)	-	Cyclin_C
Solyc12g099500.2	2.61391	2.1918e-42	6.6322e-41	transmembrane protein (AHRD V3.3 -** AT3G06890.1)	-	-
Solyc05g009080.3	2.61303	0.0118074	0.0265311	Cyclase/dehydrase family protein (AHRD V3.11 *** tr|A0A2K3P6S6|A0A2K3P6S6_TRIPR)	-	-
Solyc12g049480.2	2.60908	0.022022	0.0457734		-	-
Solyc10g052490.2	2.60725	6.99211e-10	4.61151e-09	Isoflavone reductase homolog (AHRD V3.3 *** IFRH_SOLTU)	-	NmrA
Solyc04g053130.3	2.60698	2.12967e-104	2.0273e-102	Stress enhanced protein 2	SEP2 [Source:Projected from Arabidopsis thaliana (AT2G21970) UniProtKB/TrEMBL;Acc:A0A178VQ84]	-
Solyc09g015680.1	2.60653	6.84319e-05	0.00024684		-	-
Solyc03g112595.1	2.60555	0.0108678	0.0246875		-	F-box
Solyc03g111570.3	2.6043	1.02385e-32	2.28232e-31	callose synthase 10 (AHRD V3.3 *** A0A2I4E5T8_9ROSI)	-	-
Solyc08g065830.3	2.60288	0.00163152	0.00449641	Lysine-specific demethylase JMJ25 (AHRD V3.3 *-* A0A1J3HZ68_NOCCA)	-	-
Solyc03g071590.3	2.60194	4.14146e-34	9.66921e-33	chloroplast malate dehydrogenase	-	-
Solyc03g116460.3	2.59914	1.24637e-27	2.25486e-26	Aspartate racemase (AHRD V3.3 *** A0A2K3MVX4_TRIPR)	-	Asp_Glu_race
Solyc11g066080.1	2.59847	3.75364e-17	4.16487e-16		-	-
Solyc11g072890.1	2.59603	1.10084e-29	2.18984e-28	hypothetical protein (AHRD V3.3 *** AT5G02640.1)	-	-
Solyc03g071650.2	2.59448	6.03331e-08	3.2386e-07		-	-
Solyc10g006130.1	2.58959	1.7023e-75	1.04301e-73	EAR motif SlERF36	-	AP2
Solyc02g087850.1	2.58949	2.61206e-17	2.91867e-16	Glutaredoxin (AHRD V3.3 *** A0A200QSA1_9MAGN)	-	-
Solyc02g032480.2	2.58674	3.41809e-07	1.67617e-06	Nuclear pore complex protein NUP214 (AHRD V3.11 *-* tr|A0A2U1PQW9|A0A2U1PQW9_ARTAN)	-	-
Solyc04g016210.3	2.5867	0.00113722	0.00325298	Glycosyltransferase (AHRD V3.3 *** A0A0A1WCD6_NICAT)	-	UDPGT
Solyc05g015510.3	2.58577	1.04878e-62	5.10132e-61	Squamosa promoter-binding protein 10	-	SBP
novel.793	2.58511	0.000124213	0.000427734		- && - && -	-
novel.167	2.58368	0.00566965	0.0138296		- && - && -	-
novel.575	2.58355	9.49379e-06	3.90962e-05		- && - && -	-
Solyc04g007890.3	2.58136	1.06436e-49	3.90208e-48	Hmg-y-related protein a (AHRD V3.3 *-* A0A314LC60_NICAT)	-	-
Solyc04g076550.3	2.57813	9.1067e-21	1.21752e-19	HYPERSENSITIVE TO PI STARVATION 4 (AHRD V3.3 *-* AT1G58250.1)	-	-
Solyc11g040263.1	2.57805	0.00357041	0.00910982		-	-
Solyc12g014420.2	2.57381	0.0131221	0.0290902	Glucan endo-1	-	Glyco_hydro_17
Solyc11g045155.1	2.56854	0.00159592	0.00440871		-	-
Solyc04g008500.3	2.56592	0.000201872	0.000669886	Protein indeterminate-domain 6	-	-
Solyc12g014393.1	2.56582	0.006576	0.0157801		-	-
Solyc02g093890.1	2.56564	0.00584695	0.0142215	hypothetical protein (AHRD V3.3 *** AT5G40800.1)	-	-
Solyc05g054340.3	2.56395	4.36469e-05	0.000162649	Plant resistance protein (AHRD V3.11 *** tr|O81136|O81136_SOLLC)	-	NB-ARC
Solyc04g054430.2	2.56318	1.40667e-17	1.60164e-16		-	-
Solyc11g006750.1	2.56283	5.71483e-71	3.30091e-69	F1F0-ATPase inhibitor protein (AHRD V3.3 --* AT5G04750.1)	-	-
Solyc05g010450.1	2.56124	1.91695e-41	5.68422e-40	micronuclear linker histone polyprotein-like protein (AHRD V3.3 *-* AT3G25590.1)	-	-
Solyc05g018407.1	2.56028	0.00990546	0.0227154		-	-
Solyc04g081900.3	2.55986	3.00093e-107	2.98478e-105	Thioredoxin_8 domain-containing protein (AHRD V3.3 *** A0A1Q3C5I0_CEPFO)	-	-
Solyc03g123410.1	2.55562	0.01249	0.0278737	Germin-like protein.1	-	-
Solyc03g006120.3	2.55522	3.6382e-06	1.58133e-05		-	-
Solyc09g092380.3	2.55493	1.03581e-128	1.48221e-126	S-adenosyl-l-homocysteine hydrolase	Adenosylhomocysteinase [Source:UniProtKB/TrEMBL;Acc:K4CWR4]	-
ENSRNA050030007	2.55355	3.95819e-19	4.89096e-18		Group II catalytic intron	-
Solyc04g058150.3	2.5522	0.000977543	0.00283424	Metallothionein-like protein (AHRD V3.3 *** A8DUB1_SOLLC)	Metallothionein-like protein [Source:UniProtKB/TrEMBL;Acc:A8DUB1]	-
ENSRNA050030419	2.5521	5.19331e-14	4.76376e-13		Group II catalytic intron	-
Solyc08g015960.3	2.55024	6.2543e-24	9.75529e-23	Aminoacyl tRNA synthase complex-interacting multifunctional protein.1	-	-
Solyc08g016440.3	2.54947	1.33092e-24	2.15315e-23		-	-
Solyc08g082090.1	2.54814	2.63597e-57	1.14191e-55	Avr9/Cf-9 rapidly elicited protein 194 (AHRD V3.3 *** Q9FQZ4_TOBAC)	-	-
Solyc09g092260.3	2.54672	1.6081e-13	1.425e-12		-	DnaJ
Solyc05g052600.3	2.54602	0.000127369	0.000437654	Sedoheptulose-1	Sedoheptulose-1,7-bisphosphatase, chloroplastic [Source:Projected from Arabidopsis thaliana (AT3G55800) UniProtKB/Swiss-Prot;Acc:P46283]	-
Solyc06g059870.1	2.54411	0.000272309	0.000883658	Unknown protein	-	-
Solyc08g077460.3	2.54156	1.24352e-48	4.36411e-47	SBP (S-ribonuclease binding protein) family protein (AHRD V3.3 *** Q8LCK5_ARATH)	-	-
Solyc01g099030.3	2.54118	7.04172e-21	9.47727e-20	GDSL esterase/lipase At5g03980-like (AHRD V3.3 *** A0A1U8DUA9_CAPAN)	-	Lipase_GDSL
Solyc01g099190.3	2.54032	1.45034e-136	2.24955e-134	lipoxygenase B	-	Lipoxygenase
novel.954	2.53836	5.77185e-06	2.44452e-05		- && - && -	-
Solyc05g018050.1	2.53224	0.000224484	0.000738515	RING/U-box superfamily protein (AHRD V3.3 *-* A0A2U1KYA3_ARTAN)	-	-
novel.865	2.52865	8.67155e-05	0.000307294		- && - && -	-
Solyc11g012195.1	2.52609	0.0125812	0.0280481	DNA-directed RNA polymerase (AHRD V3.3 *** A0A1Y1IL49_KLENI)	-	-
novel.257	2.52329	5.21647e-05	0.000191273		- && - && -	-
Solyc03g123390.3	2.52192	0.00654793	0.015723	Alpha/beta-Hydrolases superfamily protein (AHRD V3.3 *** Q9LNR2_ARATH)	-	Abhydrolase_1
Solyc03g080060.1	2.51961	0.001674	0.00460204	L-type lectin-domain containing receptor kinase VIII.2-like (AHRD V3.3 *** A0A2I4F917_9ROSI)	-	Pkinase_Tyr
Solyc11g016970.2	2.51786	2.76393e-06	1.22046e-05	Protein DETOXIFICATION (AHRD V3.3 *** A0A328D1S5_9ASTE)	Protein DETOXIFICATION [Source:UniProtKB/TrEMBL;Acc:K4D6K1]	MatE
Solyc09g014215.1	2.51616	0.000607802	0.00183791	8-amino-7-oxononanoate synthase Chr3:2764860-2765907 FORWARD LENGTH=258 201606 (AHRD V3.11 *** AT3G09050.1)	-	-
Solyc03g117890.3	2.51472	1.34874e-19	1.71335e-18	ACT domain-containing protein (AHRD V3.3 *** A0A2U1QDU0_ARTAN)	-	-
Solyc06g075780.2	2.51464	6.80008e-66	3.57407e-64	Zinc finger protein (AHRD V3.3 *** A0A200PZ96_9MAGN)	-	-
Solyc02g083610.3	2.51414	0.0101819	0.023277	Ras domain-containing protein/DUF632 domain-containing protein/DUF630 domain-containing protein (AHRD V3.11 *** tr|A0A1Q3BAN2|A0A1Q3BAN2_CEPFO)	-	-
Solyc09g061930.3	2.51345	0.0074721	0.0177139	Ovary receptor kinase 7 (AHRD V3.11 *** tr|S4WHD2|S4WHD2_SOLCH)	Putative kinase-like protein TMKL1 [Source:Projected from Arabidopsis thaliana (AT3G24660) UniProtKB/Swiss-Prot;Acc:P33543]	Pkinase_Tyr
Solyc08g065610.3	2.51143	2.94586e-120	3.73366e-118	Vacuolar-processing enzyme (AHRD V3.3 *** A0A2G2VI36_CAPBA)	-	-
Solyc02g078160.3	2.51062	2.17529e-93	1.81383e-91	DUF506 domain-containing protein (AHRD V3.3 *** A0A1Q3CKJ0_CEPFO)	-	-
Solyc08g082180.3	2.50995	2.43554e-35	5.94281e-34	Abscisic acid receptor PYL8 (AHRD V3.3 *** A0A2G3DB14_CAPCH)	-	-
Solyc02g077060.2	2.50912	0.000362301	0.00114732	NB-ARC domains-containing protein (AHRD V3.3 *-* A0A2U1QPI4_ARTAN)	-	-
Solyc01g005400.3	2.5088	0.00670435	0.0160603	Caleosin (AHRD V3.3 *** A0A200QL80_9MAGN)	-	-
Solyc08g061270.1	2.50735	1.83553e-30	3.79776e-29	DUF1677 family protein (DUF1677) (AHRD V3.3 *** Q9SK23_ARATH)	-	-
Solyc02g014860.3	2.50505	8.85779e-10	5.79032e-09	Chaperone protein DnaJ (AHRD V3.3 *** A0A1J3ID64_NOCCA)	Chaperone protein dnaJ C76, chloroplastic [Source:Projected from Arabidopsis thaliana (AT5G23240) UniProtKB/Swiss-Prot;Acc:Q9FMX6]	DnaJ
Solyc02g087660.3	2.50488	4.17864e-07	2.02939e-06	SlPIN8	-	-
Solyc09g082890.2	2.50479	4.05095e-10	2.73184e-09	Calcium-transporting ATPase (AHRD V3.11 *** tr|A0A2G2W173|A0A2G2W173_CAPBA)	-	E1-E2_ATPase
Solyc10g081200.1	2.50125	1.30641e-19	1.66053e-18	Dentin sialophosphoprotein (AHRD V3.3 *-* A0A1P8AZC3_ARATH)	-	-
Solyc04g078920.3	2.49974	1.21333e-49	4.41899e-48	Sterol carrier protein 2 (AHRD V3.3 *** Q9FMN0_ARATH)	SCP2 [Source:Projected from Arabidopsis thaliana (AT5G42890) UniProtKB/TrEMBL;Acc:A0A178UHV6]	-
Solyc05g051996.1	2.49783	0.0180075	0.0383161		-	-
novel.458	2.49182	0.0033448	0.00858754		- && - && -	-
Solyc05g043390.2	2.48965	1.27269e-05	5.14831e-05	U-box domain-containing protein 35 (AHRD V3.3 *-* A0A2G3ANR8_CAPAN)	-	-
Solyc06g051010.1	2.48777	7.73225e-12	6.06012e-11	Peptide-N4-(N-acetyl-beta-glucosaminyl)asparagine amidase A (AHRD V3.3 *** A0A200PX65_9MAGN)	-	-
Solyc01g110688.1	2.48698	2.31338e-08	1.30263e-07		-	-
Solyc09g089610.3	2.48565	3.65352e-16	3.83326e-15	ethylene receptor-like protein (ETR6)	Ethylene receptor [Source:UniProtKB/TrEMBL;Acc:Q5QG21]	Response_reg
Solyc11g065680.1	2.48397	1.97073e-08	1.12108e-07	transmembrane protein (AHRD V3.3 *** AT2G01870.1)	-	-
Solyc06g011377.1	2.48278	0.00536806	0.0131722		-	-
Solyc06g069860.3	2.48164	7.49097e-97	6.49022e-95		-	-
Solyc05g039940.2	2.48042	3.70333e-06	1.60712e-05	Unknown protein	-	-
Solyc09g056340.3	2.4744	3.97599e-22	5.71533e-21	Ras-related protein RABA5b (AHRD V3.3 *** A0A2G2V0T3_CAPBA)	Ras-related protein RABA5b [Source:Projected from Arabidopsis thaliana (AT3G07410) UniProtKB/Swiss-Prot;Acc:Q9SRS5]	Ras
Solyc09g015770.3	2.47228	1.08596e-102	1.01631e-100	WRKY transcription factor 81	WRKY3 [Source:UniProtKB/TrEMBL;Acc:I3NN77]	WRKY
Solyc02g070770.3	2.47147	3.36261e-09	2.07117e-08	NAD(P)-binding Rossmann-fold superfamily protein (AHRD V3.3 *** A0A2U1NQA9_ARTAN)	-	-
Solyc05g021570.2	2.4712	2.94532e-08	1.63563e-07	Alcohol dehydrogenase (AHRD V3.3 *-* B3TM26_ELAGV)	-	-
Solyc12g005280.2	2.46852	0.00767412	0.0181327	tRNA (guanine(37)-N1)-methyltransferase (AHRD V3.3 *** A0A1U8FMJ3_CAPAN)	-	-
Solyc08g075020.3	2.46488	1.58914e-26	2.76448e-25	Pectin acetylesterase (AHRD V3.3 *** K4CMM0_SOLLC)	-	-
Solyc04g072605.1	2.46265	0.000725059	0.00216037		-	PFK
Solyc07g052840.1	2.46052	0.00226455	0.00604644	formin I2I (AHRD V3.3 *-* NP_001289832.2)	-	-
Solyc08g036520.2	2.45742	8.78242e-33	1.96762e-31	Unknown protein	-	-
Solyc09g065030.3	2.4563	4.34617e-09	2.64539e-08	Protein trichome birefringence-like .1	-	-
Solyc01g099600.3	2.45587	1.80461e-30	3.74077e-29	heavy metal-associated isoprenylated plant protein 3-like (AHRD V3.3 *** A0A1S3XS77_TOBAC)	-	HMA
Solyc01g005770.3	2.45527	1.67382e-09	1.06376e-08	Unknown protein	-	-
Solyc01g028805.1	2.44956	7.55242e-07	3.56638e-06		-	p450
Solyc02g087400.1	2.44392	8.05176e-06	3.34937e-05	Ankyrin repeat-containing protein (AHRD V3.3 *** A0A2U1KW09_ARTAN)	-	Chromo
Solyc04g026255.1	2.44207	0.000864202	0.00253511		-	-
Solyc05g021580.3	2.44012	2.81737e-08	1.56851e-07	Serine/threonine-protein kinase TOR (AHRD V3.3 *-* A0A2G3AVJ6_CAPCH)	-	-
Solyc05g047440.1	2.43901	0.0220858	0.0458758	Protein TIC 214 (AHRD V3.3 *-* J7H3X3_CAPAN)	-	-
Solyc08g007805.1	2.43801	1.6842e-06	7.62204e-06	NADH dehydrogenase [ubiquinone].1	-	-
Solyc02g076680.3	2.43762	2.37084e-06	1.05487e-05	DUF688 domain-containing protein (AHRD V3.3 *** A0A1Q3BIV2_CEPFO)	-	-
Solyc06g062320.2	2.43498	0.00911387	0.0211052	Flavin-containing monooxygenase (AHRD V3.11 *-* tr|A0A2G3C7H8|A0A2G3C7H8_CAPCH)	-	FMO-like
Solyc02g072447.1	2.43211	1.11487e-07	5.81285e-07		-	Pkinase
Solyc03g098050.3	2.4296	5.6661e-114	6.31528e-112	Calmodulin 6	Calmodulin [Source:UniProtKB/Swiss-Prot;Acc:P27161]	-
Solyc10g007110.3	2.42712	3.40424e-14	3.15133e-13	Tyrosine aminotransferase (AHRD V3.3 *** A0A1U8EFD5_CAPAN)	-	Aminotran_1_2
Solyc10g081680.1	2.42135	1.06579e-09	6.91811e-09	Unknown protein	-	-
Solyc11g010930.2	2.41594	3.81288e-08	2.09642e-07	HVA22-like protein (AHRD V3.3 *** A0A2G3B0A8_CAPCH)	-	TB2_DP1_HVA22
Solyc04g077980.1	2.41591	3.62412e-71	2.09877e-69	C2H2-type zinc finger protein	C2H2-type zinc finger protein [Source:UniProtKB/TrEMBL;Acc:A6ZIC0]	-
Solyc02g067520.3	2.41498	8.7486e-16	8.97521e-15		-	-
Solyc02g063170.3	2.41434	0.0177648	0.0378686	Abscisic acid (Aba)-deficient 4 (AHRD V3.3 *-* A0A1P8AQ81_ARATH)	-	-
Solyc05g025687.1	2.41316	0.000631285	0.00190217		-	-
novel.832	2.41279	3.77848e-26	6.50673e-25		- && - && -	-
Solyc01g008440.3	2.4122	8.16848e-31	1.71407e-29	Calcium-dependent protein kinase (AHRD V3.3 *** B2KTB2_WHEAT)	-	Pkinase
Solyc01g104030.3	2.4122	2.66073e-16	2.81158e-15	Potassium channel AKT2 (AHRD V3.3 *** A0A1U8E6Z3_CAPAN)	-	Ion_trans
Solyc08g061250.3	2.41164	0.00637315	0.0153515	Receptor-like serine/threonine-protein kinase (AHRD V3.3 *** A0A2G2W5C1_CAPBA)	-	Pkinase_Tyr
Solyc03g081300.3	2.41121	7.31435e-26	1.23936e-24	Mitochodrial transcription termination factor-related protein (AHRD V3.3 *** A0A2U1LA74_ARTAN)	PTAC15 [Source:Projected from Arabidopsis thaliana (AT5G54180) UniProtKB/TrEMBL;Acc:A0A178U8Y7]	-
Solyc06g068510.1	2.409	0.0198392	0.0417607	MAP kinase kinase kinase 38	-	Pkinase
Solyc07g040680.3	2.40846	6.04301e-28	1.11509e-26	Heat shock transcription factor (AHRD V3.3 *-* A0A1Y1I763_KLENI)	Heat stress transcription factor A-9 [Source:Projected from Arabidopsis thaliana (AT5G54070) UniProtKB/Swiss-Prot;Acc:Q9LVW2]	HSF_DNA-bind
Solyc12g056620.2	2.40355	0.00169623	0.00465798	Chlorophyll a/b binding protein domain-containing protein (AHRD V3.3 *-* A0A2U1PDX9_ARTAN)	-	-
Solyc05g008380.3	2.40352	2.56455e-16	2.71253e-15	envelope glycoprotein B (AHRD V3.3 *** AT1G80540.3)	-	-
Solyc09g007900.3	2.39148	3.0509e-32	6.68006e-31	Phenylalanine ammonia-lyase (AHRD V3.11 *** tr|A0A2G2YQ27|A0A2G2YQ27_CAPAN)	-	-
Solyc04g064940.3	2.38917	7.95709e-06	3.31247e-05	Receptor-like protein kinase 2 (AHRD V3.3 *** A0A314KW93_NICAT)	-	Pkinase
Solyc01g097620.1	2.38785	0.0153467	0.0333782	Ribosome biogenesis protein BMS1-like protein (AHRD V3.3 *-* A0A2G2W7A2_CAPBA)	-	-
Solyc12g015740.2	2.38763	1.16189e-35	2.86659e-34	Transmembrane emp24 domain-containing protein p24beta2 (AHRD V3.3 *** A0A2G2ZY86_CAPAN)	-	-
Solyc04g051470.1	2.38522	0.0089068	0.0206753	At4g09890 (AHRD V3.3 *** Q9T0E8_ARATH)	-	-
Solyc09g008175.1	2.3843	2.22225e-17	2.49315e-16	SAUR-like auxin-responsive protein family (AHRD V3.3 *** A0A2U1NT85_ARTAN)	-	Auxin_inducible
Solyc02g077930.2	2.38401	8.30705e-12	6.48997e-11		-	-
Solyc05g010440.2	2.38266	9.74391e-08	5.10801e-07	Choline/ethanolaminephosphotransferase.1	-	-
ENSRNA050029658	2.38136	4.27347e-10	2.87577e-09		Plant signal recognition particle RNA	-
Solyc02g071670.3	2.37994	0.000279846	0.000905866	Unknown protein	-	-
Solyc06g048930.3	2.37609	1.13825e-11	8.83355e-11	Two-component response regulator ARR6 (AHRD V3.11 *-* tr|A0A2G2WI63|A0A2G2WI63_CAPBA)	-	Response_reg
Solyc01g057770.3	2.37447	4.14685e-11	3.05065e-10	HCO3-transporter family (AHRD V3.3 *** A0A2U1KUW6_ARTAN)	-	-
Solyc01g106090.3	2.37365	4.23523e-31	8.98063e-30	PsbP domain-containing protein 1	-	-
Solyc06g060910.2	2.3724	1.56443e-15	1.57294e-14	Glycerol-3-phosphate transporter 4-like protein (AHRD V3.3 *** A0A2K3PKE8_TRIPR)	-	MFS_1
Solyc06g062600.3	2.37063	0.00432794	0.0108476	Glucose-methanol-choline (GMC) oxidoreductase family protein (AHRD V3.3 *** A0A2U1MMK8_ARTAN)	-	-
Solyc04g007210.3	2.37002	1.94626e-08	1.10858e-07	Zinc finger protein CONSTANS-LIKE 7 (AHRD V3.3 *** A0A2G2VK65_CAPBA)	-	CCT
Solyc07g056580.3	2.36933	6.21766e-15	6.05656e-14	ethylene receptor 2	Ethylene receptor [Source:UniProtKB/TrEMBL;Acc:Q5QG25]	HATPase_c
Solyc06g071390.3	2.36857	8.53034e-36	2.11164e-34	26S proteasome complex subunit DS.1	-	-
Solyc06g060830.3	2.3682	1.81128e-06	8.16216e-06	Homeobox-leucine zipper protein HAT2 (AHRD V3.3 *** A0A2G2WJU4_CAPBA)	-	HD-ZIP_N
Solyc02g072397.1	2.36432	1.30856e-05	5.28188e-05		-	-
Solyc03g119740.3	2.36087	5.42228e-15	5.29341e-14	Transcription factor DIVARICATA (AHRD V3.3 *** A0A1U8FVE8_CAPAN)	-	Myb_DNA-binding
Solyc09g090380.1	2.35877	2.02457e-17	2.27944e-16	Embryo sac development arrest 6 (AHRD V3.3 *** Q9LW53_ARATH)	Embryo sac development arrest 6 [Source:Projected from Arabidopsis thaliana (AT3G23440) UniProtKB/TrEMBL;Acc:Q9LW53]	-
Solyc03g112200.1	2.35631	0.0145102	0.0318146	Unknown protein	-	-
Solyc03g113270.3	2.35421	4.11583e-74	2.47396e-72	LEVAHOX1G L.esculentum homeobox	-	Homeobox
novel.432	2.35409	4.93584e-06	2.10524e-05		- && - && -	-
Solyc10g012420.3	2.35303	3.74977e-45	1.21594e-43	mesoderm induction early response protein (AHRD V3.3 *** AT4G00355.3)	-	-
Solyc11g062360.2	2.35241	5.24976e-07	2.52307e-06	transferring glycosyl group transferase (AHRD V3.3 *** AT5G12260.1)	-	-
Solyc03g007390.3	2.3507	4.41476e-09	2.68346e-08	Pentatricopeptide repeat-containing protein (AHRD V3.3 *** A0A2G2X703_CAPBA)	-	-
Solyc12g044680.1	2.35048	7.41843e-08	3.94488e-07	Unknown protein	-	-
novel.186	2.35006	4.92009e-35	1.19005e-33		- && - && -	-
Solyc02g088670.1	2.34777	0.00315002	0.00812601	UDP-glucose 6-dehydrogenase.1	-	-
Solyc02g077190.2	2.34531	0.000130326	0.000446638	hypothetical protein Chr4:10204388-10208350 FORWARD LENGTH=767 201606 (AHRD V3.11 *-* AT4G18490.7)	-	Lipase_3
Solyc07g045540.3	2.34505	0.00880863	0.0204689	Glucose-6-phosphate 1-dehydrogenase (AHRD V3.3 *** A0A1U8HAS8_CAPAN)	-	G6PD_C
Solyc04g049800.3	2.34482	1.60448e-05	6.40406e-05	AP2-like ethylene-responsive transcription factor (AHRD V3.3 *** A0A220QTH6_9SOLA)	-	AP2
Solyc08g074390.3	2.34357	6.55564e-15	6.3662e-14	Glucan endo-1	-	Glyco_hydro_17
Solyc05g032710.3	2.34339	0.000301569	0.000968997		-	-
Solyc01g099340.3	2.34178	1.40644e-13	1.2513e-12	Protein indeterminate-domain 12 (AHRD V3.3 *** A0A2G2W7U4_CAPBA)	-	-
Solyc08g076060.3	2.33897	1.03785e-32	2.3112e-31	Lectin protein kinase family protein (AHRD V3.3 *** A0A1I9LPL5_ARATH)	-	Pkinase_Tyr
Solyc10g075110.2	2.33537	1.25684e-11	9.70303e-11	Non-specific lipid-transfer protein (AHRD V3.3 *** M1AVB9_SOLTU)	-	-
Solyc03g019660.3	2.33471	0.0124775	0.027859	Thylakoid lumenal 17.9 kDa protein	-	-
Solyc07g053830.3	2.3331	1.56439e-59	7.08125e-58	ADP	-	Mito_carr
Solyc06g066340.3	2.33264	4.54076e-06	1.94842e-05	Homeodomain-like superfamily protein (AHRD V3.11 *-* tr|A0A2U1QD82|A0A2U1QD82_ARTAN)	-	-
Solyc01g109110.3	2.33201	2.03989e-52	7.92377e-51	Extra-large guanine nucleotide-binding protein 2 (AHRD V3.3 *** A0A1U8DXD5_CAPAN)	XLG2 [Source:Projected from Arabidopsis thaliana (AT4G34390) UniProtKB/TrEMBL;Acc:A0A178V358]	G-alpha
Solyc03g044300.3	2.32797	8.97478e-88	6.86416e-86	APETALA2a	APETALA2-like protein [Source:UniProtKB/TrEMBL;Acc:B2ZP48]	AP2
Solyc03g005030.3	2.32666	1.02542e-13	9.20053e-13	hypothetical protein (AHRD V3.3 *-* AT3G01860.1)	-	-
Solyc05g012020.3	2.3251	2.68716e-92	2.21566e-90		MADS-box transcription factor MADS-rin [Source:UniProtKB/TrEMBL;Acc:Q8S4L3]	K-box
Solyc01g009770.3	2.31981	3.30332e-05	0.000125846	ATP-dependent RNA helicase (AHRD V3.3 *** Q5HZ54_ARATH)	-	-
Solyc02g072470.3	2.31878	1.45345e-05	5.83803e-05	Receptor-like protein kinase (AHRD V3.3 *** A0A2R6Q6W2_ACTCH)	-	Pkinase
Solyc07g007170.3	2.31643	5.32087e-38	1.42532e-36	RING/U-box superfamily protein (AHRD V3.3 *** AT2G15580.2)	-	-
Solyc06g051140.3	2.31642	1.31546e-17	1.50087e-16	ubiquitin-conjugating enzyme 23 (AHRD V3.3 *-* AT2G16920.2)	-	-
Solyc07g042500.3	2.31622	6.84035e-37	1.76623e-35	alpha/beta-Hydrolases superfamily protein (AHRD V3.3 *** AT2G03140.9)	-	-
Solyc01g099590.3	2.31566	8.85493e-55	3.57095e-53	Glutathione S-transferase-like protein (AHRD V3.11 *** tr|A0A2K3PCF3|A0A2K3PCF3_TRIPR)	Glutathione-S-transferase [Source:UniProtKB/TrEMBL;Acc:A3FMP5]	GST_N
Solyc02g090135.1	2.31093	4.84995e-14	4.45802e-13		-	-
Solyc10g008870.3	2.31077	5.72815e-76	3.5194e-74	Transcription elongation factor.1	-	-
Solyc08g008270.3	2.30753	0.0217698	0.0453001	1-acyl-sn-glycerol-3-phosphate acyltransferase Chr1:23886152-23886987 FORWARD LENGTH=199 201606 (AHRD V3.11 *** AT1G64355.1)	-	-
Solyc04g072265.1	2.30235	8.57661e-25	1.39874e-23		-	AAA_5
Solyc07g007390.3	2.30223	4.05041e-33	9.14847e-32	Octicosapeptide/Phox/Bem1p (PB1) domain-containing protein / tetratricopeptide repeat (TPR)-containing protein (AHRD V3.3 *** A0A1R7T3E0_ARATH)	Protein PHOX3 [Source:Projected from Arabidopsis thaliana (AT5G20360) UniProtKB/Swiss-Prot;Acc:F4K487]	-
Solyc07g056170.3	2.29947	1.32725e-45	4.36126e-44	Subtilisin-like protease (AHRD V3.3 *** A0A2G3C254_CAPCH)	-	Peptidase_S8
Solyc02g090440.3	2.29825	0.000784039	0.00232455	Unknown protein	-	-
Solyc10g011680.3	2.29816	0.000104175	0.000364276		-	-
Solyc05g011960.3	2.29572	4.73872e-30	9.5986e-29	DnaJ domain-containing protein (AHRD V3.3 *-* A0A1Q3CHH1_CEPFO)	-	-
Solyc12g098700.2	2.2945	1.00599e-101	9.29703e-100	RNA helicase DEAD42	-	DEAD
Solyc06g074620.3	2.29409	6.65518e-61	3.09459e-59	hypothetical protein (AHRD V3.3 *** AT2G27830.1)	-	-
Solyc04g015360.3	2.29323	1.31787e-61	6.24581e-60	GATA transcription factor (AHRD V3.3 *** K4BQ39_SOLLC)	GATA transcription factor [Source:UniProtKB/TrEMBL;Acc:K4BQ39]	GATA
Solyc02g093140.3	2.28073	5.24085e-16	5.4497e-15	CBS domain-containing protein CBSX1	-	CBS
Solyc09g010562.1	2.27798	2.29959e-37	6.05041e-36		-	-
novel.461	2.27723	2.05933e-08	1.16729e-07		- && - && -	-
novel.1084	2.27592	9.1902e-08	4.83144e-07		- && - && -	-
novel.595	2.27524	0.00268904	0.00705834		- && - && -	-
Solyc08g075430.3	2.27298	0.00370171	0.00941452	ABC transporter G family member 14 (AHRD V3.3 *** A0A2G3AG23_CAPAN)	-	ABC2_membrane
Solyc03g083030.3	2.27266	1.1001e-10	7.78568e-10	ABL interactor-like protein 3 (AHRD V3.3 *** AT5G24310.1)	-	-
Solyc08g023497.1	2.27093	0.00155379	0.00430304		-	-
Solyc08g079110.3	2.26989	6.85629e-08	3.65823e-07	Thylakoid lumenal protein	-	Pentapeptide
Solyc10g074790.2	2.26796	1.03567e-63	5.1275e-62	Auxin efflux carrier family protein (AHRD V3.3 *** A0A2K3N023_TRIPR)	Protein PIN-LIKES 6 [Source:Projected from Arabidopsis thaliana (AT5G01990) UniProtKB/Swiss-Prot;Acc:Q9LZN2]	-
Solyc03g007960.3	2.2632	1.49052e-19	1.89129e-18	beta-carotene hydroxylase-2	Carotene beta-hydroxylase [Source:UniProtKB/TrEMBL;Acc:Q0GGX1]	-
Solyc11g066930.1	2.26027	5.7175e-22	8.12876e-21	DUF868 domain-containing protein (AHRD V3.3 *** A0A1Q3B4B3_CEPFO)	-	-
Solyc11g022480.1	2.25807	1.10944e-06	5.1308e-06	NAC domain-containing protein 78-like (AHRD V3.3 *** XP_004228763.1)	-	NAM
Solyc04g005420.3	2.25758	1.187e-18	1.43163e-17	Carbohydrate-binding X8 domain superfamily protein (AHRD V3.3 *-* A0A1P8AZV6_ARATH)	-	-
Solyc12g006120.2	2.2562	0.018301	0.0388735	Nuclear transcription factor Y subunit B (AHRD V3.3 *-* A0A2G2X323_CAPBA)	-	-
Solyc03g113030.3	2.25516	0.000329934	0.00105294	Aldose 1-epimerase (AHRD V3.11 *** tr|A0A2G3CYH4|A0A2G3CYH4_CAPCH)	Aldose 1-epimerase [Source:UniProtKB/TrEMBL;Acc:K4BKF6]	Aldose_epim
Solyc12g070113.1	2.25511	0.000626084	0.00188753		-	-
Solyc06g076770.3	2.25505	2.58489e-13	2.25011e-12	Transcription factor DIVARICATA (AHRD V3.3 *** A0A2G2ZE22_CAPAN)	-	Myb_DNA-binding
Solyc01g099260.3	2.25121	1.22819e-12	1.01533e-11	Chaperone protein DnaJ (AHRD V3.3 *** A0A1J3IQ23_NOCCA)	-	DnaJ
Solyc10g009120.2	2.25044	4.69041e-44	1.47356e-42		-	-
Solyc06g061190.1	2.2493	4.28056e-39	1.18088e-37	Protein HAIK.1	-	-
Solyc01g080280.3	2.24743	6.32992e-05	0.000229258	chloroplast glutamine synthetase	Glutamine synthetase [Source:UniProtKB/TrEMBL;Acc:K4AXS2]	-
Solyc07g007790.3	2.24637	9.06906e-59	4.05548e-57	sucrose-phosphate synthase	Sucrose-phosphate synthase 1 [Source:Projected from Arabidopsis thaliana (AT5G20280) UniProtKB/Swiss-Prot;Acc:Q94BT0]	Glycos_transf_1
Solyc12g039100.1	2.24584	4.61315e-05	0.000170846		-	-
novel.29	2.24316	8.83214e-05	0.000312435		- && - && -	-
Solyc03g025600.3	2.2428	7.44738e-53	2.90304e-51	Pectin acetylesterase (AHRD V3.3 *** K4BF33_SOLLC)	Pectin acetylesterase [Source:UniProtKB/TrEMBL;Acc:K4BF33]	-
Solyc08g078870.2	2.24199	9.03981e-40	2.54123e-38	Bifunctional inhibitor/lipid-transfer protein/seed storage 2S albumin superfamily protein (AHRD V3.3 *** A0A2U1PU47_ARTAN)	-	-
Solyc10g006880.3	2.24163	2.06636e-49	7.422e-48	NAC domain protein	NAC domain protein [Source:UniProtKB/TrEMBL;Acc:Q56UP7]	NAM
Solyc10g078530.2	2.24011	9.48787e-07	4.42847e-06	Patatin (AHRD V3.3 *** A0A2G3BI67_CAPCH)	-	-
novel.1159	2.23913	2.40951e-18	2.86558e-17		- && - && -	-
Solyc04g077745.1	2.23907	1.04659e-06	4.85434e-06		-	-
Solyc03g111750.2	2.23886	0.0153882	0.0334552	WD40 repeat (AHRD V3.3 *-* A0A200R4I2_9MAGN)	-	-
Solyc09g082450.1	2.2375	0.000198431	0.000659653	Pentatricopeptide repeat-containing protein (AHRD V3.3 *** A0A2G3CSX3_CAPCH)	-	-
Solyc02g091500.1	2.23417	1.74951e-25	2.9242e-24	Calcium-dependent protein kinase (AHRD V3.3 *-* CDPK_DAUCA)	-	-
Solyc09g066150.1	2.23373	1.91814e-124	2.61008e-122	Cytochrome P450 (AHRD V3.3 *** A0A200Q4A2_9MAGN)	-	p450
Solyc04g076010.3	2.23242	2.36257e-65	1.21301e-63	zinc ion-binding protein (AHRD V3.3 *-* AT1G02070.1)	-	-
Solyc10g007320.3	2.23241	5.59423e-22	7.96917e-21	Uroporphyrinogen decarboxylase (AHRD V3.3 *** A0A1U8EDS3_CAPAN)	Uroporphyrinogen decarboxylase [Source:UniProtKB/TrEMBL;Acc:K4CXR1]	-
novel.1225	2.23124	8.34098e-14	7.52962e-13		- && F4JVN6.1 RecName: Full=Tripeptidyl-peptidase 2; AltName: Full=Tripeptidyl-peptidase II; Short=TPPII && -	-
Solyc02g066810.1	2.22941	0.00875942	0.0203673	alpha 1%2C4-glycosyltransferase family protein Chr4:10789932-10791433 REVERSE LENGTH=473 201606 (AHRD V3.11 --* AT4G19900.2)	-	-
Solyc10g079490.2	2.22491	0.019073	0.0403355	Core-2/I-branching beta-16-N-acetylglucosaminyltransferase family protein (AHRD V3.3 *** B6ST68_MAIZE)	-	-
Solyc05g013330.3	2.22374	2.45656e-08	1.37731e-07	Unknown protein	-	-
Solyc08g074940.3	2.21847	0.0140875	0.0309796		-	-
Solyc11g072710.2	2.21808	1.34743e-25	2.26066e-24	phototropin 1	-	Pkinase
Solyc12g039080.2	2.21468	5.80247e-17	6.37755e-16	Leucine-rich repeat protein kinase family protein (AHRD V3.3 *-* A0A2U1Q5J5_ARTAN)	-	-
Solyc03g043900.1	2.21355	4.13518e-27	7.33745e-26		-	bZIP_1
Solyc10g006370.3	2.21134	1.68061e-08	9.64197e-08	Protein LHCP TRANSLOCATION DEFECT (AHRD V3.3 *** A0A1U8ENV2_CAPAN)	-	-
Solyc10g085600.2	2.20903	4.49802e-25	7.41205e-24	BTB/POZ domain-containing protein FBL.1	BTB/POZ domain-containing protein FBL11 [Source:Projected from Arabidopsis thaliana (AT2G36370) UniProtKB/Swiss-Prot;Acc:Q8S8F2]	BTB
Solyc03g082685.1	2.20825	5.62416e-07	2.69658e-06		-	-
Solyc07g062685.1	2.20371	0.0174573	0.0373063	Plant transcription factor NOZZLE (AHRD V3.11 *-* tr|A0A103XLZ7|A0A103XLZ7_CYNCS)	-	-
Solyc05g056030.3	2.20295	2.70281e-39	7.49355e-38	Patatin (AHRD V3.3 *** A0A2G3CIZ2_CAPCH)	Patatin [Source:UniProtKB/TrEMBL;Acc:K4C2S8]	-
Solyc01g098570.2	2.19779	4.1666e-06	1.7976e-05	FANTASTIC four-like protein (DUF3049) (AHRD V3.3 *-* F4HX10_ARATH)	-	-
Solyc08g029090.3	2.19404	0.0151198	0.0329558	B3 domain-containing protein (AHRD V3.3 *-* A0A1Q3DFU3_CEPFO)	-	B3
Solyc05g009470.3	2.18893	0.00146247	0.00407711	Glycoside hydrolase family .1	-	Glyco_hydro_31
Solyc06g052070.3	2.18812	1.95617e-34	4.59131e-33	Transducin/WD40 repeat-like superfamily protein (AHRD V3.3 *** A0A2U1PL09_ARTAN)	-	WD40
Solyc01g020345.1	2.18809	0.00782055	0.0184296		-	-
Solyc11g012710.2	2.1849	3.58493e-07	1.75218e-06	SNF1-related protein kinase regulatory subunit beta-2 (AHRD V3.3 *** A0A1U8F370_CAPAN)	Tau2 [Source:UniProtKB/TrEMBL;Acc:I2E5L9]	-
Solyc03g007460.2	2.18452	0.00168764	0.00463668	Solanum lycopersicum Cytokinin Response Factor 4	-	AP2
Solyc11g017330.2	2.18354	0.00802595	0.0188396	Pentatricopeptide repeat-containing protein	-	-
Solyc03g005210.3	2.18342	0.00845189	0.0197288	Bifunctional inhibitor/lipid-transfer protein/seed storage 2S albumin superfamily protein (AHRD V3.3 *** A0A2U1Q1B8_ARTAN)	-	-
Solyc07g054290.1	2.18138	4.30409e-05	0.00016058	Photosystem II Psb27 protein (AHRD V3.3 *-* A0A1Y1IAK8_KLENI)	Photosystem II repair protein PSB27-H1, chloroplastic [Source:Projected from Arabidopsis thaliana (AT1G03600) UniProtKB/Swiss-Prot;Acc:Q9LR64]	-
Solyc03g043850.3	2.17863	9.26893e-43	2.83175e-41	cytochrome c oxidase subunit 6a	-	-
Solyc04g007880.3	2.1777	9.90182e-79	6.47854e-77	Cysteine-rich receptor-like protein kinase 10 (AHRD V3.3 *** A0A2G3CFD2_CAPCH)	-	Pkinase
Solyc03g094160.3	2.17663	1.04604e-24	1.70347e-23	metacaspase-1-like (AHRD V3.3 *** A0A1U7W9C1_NICSY)	-	Peptidase_C14
Solyc03g019650.3	2.17497	1.11644e-32	2.48122e-31	Major facilitator superfamily protein (AHRD V3.3 *-* A0A2U1MHC8_ARTAN)	-	-
Solyc03g080020.3	2.17188	1.44554e-15	1.4567e-14	Major facilitator superfamily domain	-	-
Solyc01g088660.3	2.16927	1.81835e-23	2.7757e-22	FCS-Like Zinc finger 3 (AHRD V3.3 *** FLZ3_ARATH)	FCS-Like Zinc finger 3 [Source:Projected from Arabidopsis thaliana (AT2G44670) UniProtKB/Swiss-Prot;Acc:O80506]	-
Solyc06g035720.3	2.16826	4.57946e-06	1.96389e-05	BAG family molecular chaperone regulator.1	-	ubiquitin
Solyc04g064610.3	2.16783	3.34203e-06	1.46148e-05	Bidirectional sugar transporter SWEET (AHRD V3.3 *** M1CBD6_SOLTU)	Bidirectional sugar transporter SWEET [Source:UniProtKB/TrEMBL;Acc:K4BT52]	-
Solyc11g027775.1	2.16643	0.0008683	0.00254579		-	-
Solyc09g013070.3	2.16386	4.78408e-07	2.30826e-06	Steroid 5-alpha-reductase DET2 (AHRD V3.3 *-* A0A1U8EBY8_CAPAN)	-	-
Solyc02g084870.3	2.15983	1.91263e-29	3.76752e-28	mitogen-activated protein kinase 8	Mitogen-activated protein kinase [Source:UniProtKB/TrEMBL;Acc:D9IV43]	Pkinase
Solyc03g097400.1	2.15966	2.58203e-05	0.000100104	Mitotic-spindle organizing protein.1	-	-
Solyc03g111700.3	2.15634	3.97857e-28	7.40308e-27	Metallo-hydrolase/oxidoreductase superfamily protein (AHRD V3.3 *** A0A2U1M7M5_ARTAN)	-	-
Solyc03g111420.2	2.154	3.38166e-06	1.47735e-05		-	-
Solyc01g096340.3	2.15336	8.37004e-22	1.17797e-20	Small auxin up-regulated RNA2	-	Auxin_inducible
Solyc07g005310.2	2.15206	6.58027e-05	0.000237859	Unknown protein	-	-
Solyc04g005610.3	2.14846	6.99282e-20	8.98094e-19	NAC domain-containing protein 2 (AHRD V3.3 *** NAP2_SOLLC)	NAC domain-containing protein 2 [Source:UniProtKB/Swiss-Prot;Acc:K4BNG7]	NAM
Solyc08g007350.2	2.14616	0.0113238	0.0255609	Werner Syndrome-like exonuclease (AHRD V3.3 *** A0A2I4GID7_9ROSI)	-	3_5_exonuc
novel.78	2.14522	0.00284102	0.00741076		- && - && -	-
Solyc06g053980.3	2.14163	1.02243e-11	7.95145e-11	Chlorophyllase 2 (AHRD V3.3 *** A0A2U1KJW6_ARTAN)	-	-
Solyc09g065760.3	2.13917	6.68247e-09	3.99292e-08	DUF506 domain-containing protein (AHRD V3.3 *** A0A1Q3CFM9_CEPFO)	-	-
Solyc01g088680.3	2.13855	0.00675368	0.0161575	Unknown protein	-	Pkinase
Solyc07g062740.3	2.13673	9.5872e-09	5.65212e-08	serine/arginine repetitive matrix protein Chr3:5086219-5087352 REVERSE LENGTH=339 201606 (AHRD V3.11 --* AT3G15115.1)	-	-
Solyc00g007130.3	2.13624	0.00374902	0.00951954		-	Aa_trans
Solyc01g106290.3	2.13119	8.84393e-28	1.61847e-26		-	-
Solyc04g049224.1	2.12865	5.05444e-05	0.000185793		-	-
ENSRNA050029527	2.12834	1.69266e-05	6.72817e-05		Small nucleolar RNA Z266	-
Solyc06g007760.3	2.12693	2.84949e-05	0.000109649	Ycf54-like protein (AHRD V3.3 *** B4FED9_MAIZE)	-	-
Solyc07g052690.3	2.12473	0.0226927	0.0469825	Beta-amylase (AHRD V3.3 *** A0A2G3BZU4_CAPCH)	-	-
Solyc06g074190.3	2.12163	2.62733e-05	0.000101753	Plant/F24K9-26 protein (AHRD V3.3 *** A0A072UED0_MEDTR)	-	-
Solyc05g009610.1	2.12153	0.00786728	0.0185339	Alpha/beta-Hydrolases superfamily protein (AHRD V3.3 *** A0A2U1PVQ0_ARTAN)	-	Abhydrolase_3
Solyc01g067300.3	2.11945	4.51793e-35	1.09517e-33	CASP-like protein (AHRD V3.3 *-* A0A0K9RZ96_SPIOL)	CASP-like protein [Source:UniProtKB/TrEMBL;Acc:K4AWX9]	-
ENSRNA050030022	2.11928	3.08871e-15	3.05564e-14		Group II catalytic intron	-
Solyc03g063560.3	2.11757	2.87826e-32	6.30828e-31	Glutamate synthase (AHRD V3.3 *** W7TEE5_9STRA)	-	GATase_2
Solyc10g054663.1	2.11401	3.4635e-05	0.000131452		-	-
Solyc08g081190.3	2.11343	3.57198e-46	1.19138e-44	plasma membrane intrinsic protein 1.5	Plasmamembrane intrinsic protein 15 [Source:UniProtKB/TrEMBL;Acc:V5YN05]	-
Solyc07g008540.3	2.11316	0.00130846	0.00369421	Zinc finger protein CONSTANS-LIKE 2 (AHRD V3.3 *-* COL2_ARATH)	-	CCT
Solyc12g010140.2	2.11226	6.65947e-13	5.59921e-12	Unknown protein	-	Pkinase
Solyc02g084020.3	2.11194	1.45024e-41	4.32344e-40	Small nuclear ribonucleoprotein Sm D3 (AHRD V3.3 *** A0A1U8FVR8_CAPAN)	Small nuclear ribonucleoprotein Sm D3 [Source:UniProtKB/TrEMBL;Acc:K4BAS0]	LSM
novel.523	2.10445	4.41963e-31	9.3627e-30		- && F4HVY0.1 RecName: Full=Protein ECERIFERUM 1 && -	-
Solyc08g076450.3	2.10347	1.64508e-37	4.36457e-36	NAD(P)-binding Rossmann-fold superfamily protein (AHRD V3.3 *** A0A1Y1IPQ3_KLENI)	-	-
Solyc03g116390.3	2.10296	5.94646e-17	6.52933e-16	Late embryogenesis abundant protein Dc3 (AHRD V3.11 *** tr|A0A1U8FUJ0|A0A1U8FUJ0_CAPAN)	Late embryogenesis abundant protein [Source:UniProtKB/TrEMBL;Acc:E1AZA3]	-
Solyc12g040695.1	2.10234	3.71187e-23	5.60826e-22		-	-
Solyc02g077940.1	2.10195	2.63152e-19	3.28459e-18	Unknown protein	-	-
Solyc06g084320.1	2.10149	6.47683e-14	5.90691e-13	EID1-like F-box protein 3 (AHRD V3.3 *** A0A2G2ZF18_CAPAN)	-	-
Solyc10g008920.1	2.09866	3.11457e-05	0.000119123	3'-5' exonuclease domain (AHRD V3.3 *-* A0A200QBM5_9MAGN)	-	-
Solyc09g097850.1	2.0969	4.86446e-45	1.57509e-43	Cysteine proteinase inhibitor (AHRD V3.3 *** A0A2G3BAN0_CAPCH)	Cysteine proteinase inhibitor [Source:UniProtKB/TrEMBL;Acc:K4CWV7]	-
Solyc03g111080.3	2.09555	0.000109774	0.000381765	3-oxoacyl-[acyl-carrier-protein] reductase	-	Bromodomain
Solyc05g013580.3	2.09548	5.93377e-43	1.81532e-41	Beta-1	-	-
novel.420	2.09505	2.08205e-09	1.3123e-08		- && - && -	-
Solyc09g005710.2	2.09495	6.4623e-05	0.000233785	Pentatricopeptide repeat (AHRD V3.3 *** A0A200PZG6_9MAGN)	-	-
Solyc02g088980.2	2.09476	0.000264277	0.000859104	DNA mismatch repair protein MLH3 (AHRD V3.3 *-* A0A2G3A9Q9_CAPAN)	-	-
Solyc01g104650.3	2.09461	7.61648e-54	3.03292e-52	ABSCISIC ACID-INSENSITIVE 5-like protein 5 (AHRD V3.3 *** A0A2I4GE24_9ROSI)	-	bZIP_1
Solyc12g010320.2	2.09372	9.88045e-66	5.13228e-64	temperature-induced lipocalin	Temperature-induced lipocalin [Source:UniProtKB/TrEMBL;Acc:Q38JD4]	Lipocalin_2
Solyc08g068013.1	2.09194	9.9105e-07	4.61505e-06		-	-
Solyc07g053190.3	2.09069	2.33518e-09	1.46311e-08	Enhancer of polycomb-like protein (AHRD V3.11 *** tr|A0A2G2WDD8|A0A2G2WDD8_CAPBA)	Enhancer of polycomb-like protein [Source:UniProtKB/TrEMBL;Acc:K4CFL7]	-
Solyc08g065840.3	2.08594	8.9502e-17	9.74548e-16	DUF1639 domain-containing protein (AHRD V3.3 *-* A0A1Q3CFA8_CEPFO)	-	-
Solyc08g075150.3	2.08563	1.51087e-08	8.71548e-08	coiled-coil protein (AHRD V3.3 *** AT5G45310.2)	-	-
Solyc06g009225.1	2.08439	4.82451e-09	2.92291e-08		-	-
Solyc09g011470.3	2.08237	3.48981e-56	1.4577e-54	Plant/T7H20-70 protein (AHRD V3.3 *-* G7L5L0_MEDTR)	-	-
Solyc07g065920.3	2.08209	1.25387e-05	5.07682e-05	Heavy metal-associated isoprenylated plant protein .1	-	-
Solyc11g011300.2	2.08169	2.95198e-21	4.03171e-20	Rhamnogalacturonate lyase (AHRD V3.3 *** A0A200QXQ6_9MAGN)	-	-
Solyc06g007220.3	2.08096	5.57442e-44	1.74881e-42	Unknown protein	-	-
Solyc06g084760.2	2.07989	2.67254e-31	5.6997e-30	Cytochrome (AHRD V3.11 *-* tr|A0A2G2WG49|A0A2G2WG49_CAPBA)	-	p450
Solyc06g051250.1	2.07988	0.00774201	0.018262	RING/U-box superfamily protein (AHRD V3.3 *-* A0A2U1Q188_ARTAN)	-	-
Solyc02g067095.1	2.07524	3.00655e-30	6.14611e-29		-	-
Solyc07g006280.3	2.0735	1.7952e-103	1.7016e-101	Tetraspanin (AHRD V3.3 *** A0A200Q8V3_9MAGN)	-	Tetraspannin
Solyc10g085590.1	2.07119	5.18669e-77	3.2682e-75	Protein ELC (AHRD V3.3 *** A0A2G3BFL9_CAPCH)	-	-
Solyc07g062907.1	2.07053	0.000340751	0.00108574		-	-
novel.1088	2.06446	3.16658e-12	2.5475e-11		- && - && -	-
Solyc01g005210.3	2.06	3.17464e-56	1.33192e-54	Trehalose-6-phosphate synthase (AHRD V3.3 *** E5GC29_CUCME)	-	-
Solyc04g009220.1	2.05861	0.00700451	0.0167078	Pentatricopeptide repeat (AHRD V3.3 *** A0A200QIY5_9MAGN)	-	PPR
Solyc06g066660.3	2.05847	8.72913e-79	5.72817e-77	Ribosomal protein L37 (AHRD V3.3 *** A0A2G2VAP4_CAPBA)	-	-
Solyc05g007080.3	2.05768	3.48715e-28	6.5215e-27		Alpha-amylase [Source:UniProtKB/TrEMBL;Acc:K4BWN3]	-
Solyc10g009430.3	2.05303	4.61953e-06	1.97992e-05	O-acyltransferase WSD1-like (AHRD V3.3 *** A0A2I4EG31_9ROSI)	-	-
Solyc01g010990.2	2.05277	3.7868e-08	2.08311e-07	Son of sevenless protein (AHRD V3.11 *** tr|Q9LQY7|Q9LQY7_ARATH)	-	-
Solyc09g059970.3	2.0515	2.59853e-07	1.29576e-06	Small ubiquitin-related modifier (AHRD V3.3 *** A0A218VRF2_PUNGR)	Small ubiquitin-related modifier [Source:UniProtKB/TrEMBL;Acc:Q9SMD1]	-
Solyc08g007820.1	2.05139	2.50563e-08	1.40234e-07	Dehydration-responsive element-binding protein 1E (AHRD V3.3 *** A0A2G2W337_CAPBA)	-	AP2
novel.284	2.05118	5.13723e-22	7.34647e-21		- && - && -	-
Solyc01g109220.3	2.04998	1.8086e-11	1.3752e-10	Mitochondrial import receptor subunit TOM6-like protein (AHRD V3.3 *** A0A1U8DXE9_CAPAN)	-	-
Solyc08g043180.3	2.04716	2.23447e-07	1.12382e-06	Photosystem II reaction center PsbP family protein (AHRD V3.3 *** A0A0F7GYT8_9ROSI)	-	-
Solyc06g084170.3	2.04649	0.00974419	0.0223965	Unknown protein	-	-
Solyc02g090870.1	2.04418	2.69395e-16	2.84533e-15	hypothetical protein (AHRD V3.3 *** AT5G67020.1)	-	-
Solyc01g006020.3	2.04298	7.34564e-11	5.2881e-10		-	-
Solyc01g005550.3	2.04289	2.69898e-11	2.01696e-10	DUF239 domain-containing protein/DUF4409 domain-containing protein (AHRD V3.3 *** A0A1Q3BKR6_CEPFO)	-	-
Solyc02g014840.3	2.04277	4.22518e-08	2.30767e-07	Unknown protein	-	-
Solyc11g066820.2	2.04163	1.13837e-10	8.04367e-10	Glucomannan 4-beta-mannosyltransferase 2 (AHRD V3.3 *** A0A1U8HBW8_CAPAN)	-	-
Solyc12g036265.1	2.04157	0.00477779	0.0118629		-	-
Solyc09g065910.2	2.04117	1.61511e-08	9.2782e-08	Photosystem II reaction center W protein	-	-
Solyc12g010350.2	2.04008	2.72317e-45	8.85628e-44	60S ribosomal protein L39 (AHRD V3.3 *** B6SP72_MAIZE)	-	-
novel.705	2.0396	0.0109293	0.0247992		- && O82265.2 RecName: Full=Sister-chromatid cohesion protein 3; Short=AtSCC3; AltName: Full=Stromalin protein && -	-
Solyc01g009520.3	2.03776	1.37219e-58	6.12378e-57	Ribosomal protein (AHRD V3.3 *** Q6ER67_ORYSJ)	-	-
Solyc02g067120.3	2.03686	1.97348e-06	8.84817e-06	hypothetical protein (DUF1997) (AHRD V3.3 *** AT5G39530.1)	-	-
Solyc05g054760.3	2.03643	1.53389e-27	2.76375e-26	Glutathione S-transferase (AHRD V3.11 *** tr|A0A200PZB1|A0A200PZB1_9MAGN)	-	-
novel.394	2.03581	0.00771069	0.0182056		- && - && -	-
Solyc10g076300.2	2.03535	6.03508e-11	4.39167e-10	CASP-like protein (AHRD V3.3 *** A0A1Q3C9H0_CEPFO)	CASP-like protein [Source:UniProtKB/TrEMBL;Acc:K4D1X2]	-
Solyc03g093530.2	2.03319	0.000399115	0.00125494	Ethylene-responsive transcription factor (AHRD V3.11 *-* tr|A0A2G3CV66|A0A2G3CV66_CAPCH)	-	AP2
Solyc07g053640.1	2.03012	0.00655716	0.0157417	Arabinogalactan-protein (AHRD V3.3 *-* Q41256_NICAL)	-	-
Solyc10g078910.2	2.02721	2.02073e-14	1.89753e-13		-	-
Solyc07g043130.3	2.02644	3.30248e-24	5.24707e-23	Phototropic-responsive NPH3 family protein (AHRD V3.3 *** A0A2U1NE60_ARTAN)	Root phototropism protein 2 [Source:Projected from Arabidopsis thaliana (AT2G30520) UniProtKB/Swiss-Prot;Acc:Q682S0]	BTB
Solyc02g091930.3	2.02545	0.000203149	0.000673719	Homeobox-leucine zipper protein HOX27 (AHRD V3.3 *** A0A2G3D8F8_CAPCH)	-	Homeobox
Solyc08g067340.3	2.02517	1.23326e-49	4.48421e-48		-	WRKY
Solyc02g087970.1	2.02399	1.83066e-34	4.30127e-33	Mini zinc finger protein (AHRD V3.3 *** A0ZXL1_SOLLC)	Mini zinc finger protein [Source:UniProtKB/TrEMBL;Acc:A0ZXL1]	-
Solyc12g089240.2	2.0215	2.00172e-37	5.27921e-36	B-box zinc finger protein 22 (AHRD V3.3 *** A0A1U8F0C2_CAPAN)	-	zf-B_box
Solyc09g064740.3	2.01931	1.1334e-06	5.23835e-06	Exonuclease (AHRD V3.3 *** A0A200RBI1_9MAGN)	-	Exonuc_X-T
Solyc10g051120.2	2.01788	3.3305e-19	4.12915e-18	Mitochondrial pyruvate carrier (AHRD V3.3 *** A0A2G2WMA1_CAPBA)	-	-
Solyc03g043940.3	2.01645	4.16639e-09	2.54084e-08	Unknown protein	-	-
Solyc01g079310.3	2.01639	6.86106e-09	4.09192e-08	Heme binding protein (AHRD V3.3 *** Q9LZQ3_ARATH)	-	-
Solyc01g011091.1	2.01599	0.000413287	0.00129565		-	-
Solyc11g072170.2	2.01004	6.55028e-07	3.11905e-06	Tryptophan/tyrosine permease (AHRD V3.3 *** A0A200QTQ5_9MAGN)	-	-
Solyc10g007310.1	2.00986	2.78887e-40	7.96102e-39	Protein LIGHT-DEPENDENT SHORT HYPOCOTYLS 10 (AHRD V3.3 *** A0A2G3BCH5_CAPCH)	-	-
Solyc02g030303.1	2.00969	0.00302434	0.00783735		-	-
Solyc04g072900.1	2.00912	1.09183e-40	3.16559e-39	dehydration-responsive element binding protein 3	Dehydration-responsive element binding protein 3 [Source:UniProtKB/TrEMBL;Acc:Q8GZE8]	AP2
Solyc06g036250.1	2.0087	7.93867e-35	1.89333e-33	stress response NST1-like protein (AHRD V3.3 *** AT4G25690.2)	-	-
Solyc01g081570.3	2.00813	8.9714e-06	3.70689e-05	DUF239 domain-containing protein/DUF4409 domain-containing protein (AHRD V3.3 *** A0A1Q3BKR6_CEPFO)	-	-
Solyc03g078640.1	2.00802	0.000342916	0.00109139	cell wall integrity/stress response component-like protein (AHRD V3.3 *-* AT4G39840.1)	-	-
Solyc10g046770.2	2.00718	0.0111404	0.0252028	Trehalose phosphate synthase (AHRD V3.11 *-* tr|A0A1P8AUV4|A0A1P8AUV4_ARATH)	-	-
novel.925	2.00555	0.00117682	0.003355		- && - && -	-
Solyc07g020790.3	2.00498	2.43123e-07	1.21699e-06	plastidic glucose translocator 3	-	Sugar_tr
Solyc03g083240.3	2.0043	5.46906e-08	2.95071e-07	Transcription factor jumonji (JmjC) domain-containing protein (AHRD V3.3 *** Q8VYB9_ARATH)	-	-
Solyc12g010930.2	2.00287	1.5602e-50	5.81273e-49	60S ribosomal protein L.1	-	-
Solyc03g115247.1	2.00052	2.97741e-13	2.57763e-12		-	-
Solyc09g065550.3	1.99907	9.2446e-08	4.85659e-07	Kinase interacting (KIP1-like) family protein (AHRD V3.3 *** A0A2K3NUK8_TRIPR)	-	-
Solyc03g121660.3	1.99777	3.88055e-18	4.55883e-17	Protein indeterminate-domain 7 (AHRD V3.3 *** A0A2G2V8T0_CAPBA)	-	-
Solyc01g110430.3	1.99557	4.86146e-25	7.99904e-24	Unknown protein	-	-
Solyc07g052700.3	1.99324	9.08065e-33	2.03033e-31	MADS-box transcription factor (AHRD V3.3 *** A0A2K3PNN3_TRIPR)	-	SRF-TF
Solyc10g006750.3	1.99317	0.00162255	0.00447447		-	zf-B_box
Solyc02g014190.3	1.99244	2.20854e-20	2.90026e-19	Zinc finger C3HC4 type (RING finger) protein (AHRD V3.3 *** A0A2K3NPJ4_TRIPR)	-	-
Solyc07g052695.1	1.99013	1.24016e-06	5.69852e-06		-	-
Solyc12g096570.1	1.99003	6.93834e-21	9.34379e-20	auxin-regulated gene involved in organ size (AHRD V3.3 -** AT3G59900.1)	-	-
Solyc01g006360.3	1.98995	1.1301e-12	9.37033e-12	Callose synthase 9 (AHRD V3.3 *** A0A2G3AHT3_CAPAN)	-	-
novel.969	1.98808	0.000130143	0.000446077		- && - && -	-
Solyc04g079047.1	1.9863	7.86991e-08	4.16598e-07		-	Peptidase_S10
Solyc05g013620.2	1.98588	0.000218567	0.000720866	protein kreg-1 (AHRD V3.11 *-* XP_004239134.1)	-	-
Solyc02g024000.3	1.98502	6.74229e-11	4.88706e-10	WPP domain-associated protein (AHRD V3.11 *** tr|A0A2G2XDL8|A0A2G2XDL8_CAPBA)	-	-
Solyc04g071610.3	1.98489	8.71792e-61	4.03681e-59	Abscisic stress-ripening protein 3 (AHRD V3.11 *-* tr|A0A1U8GDP7|A0A1U8GDP7_CAPAN)	Fruit-ripening protein [Source:UniProtKB/TrEMBL;Acc:O82575]	-
Solyc12g006350.2	1.98272	5.33134e-08	2.87921e-07	Auxin response factor (AHRD V3.3 *-* E0AD21_SOLLC)	-	-
novel.351	1.98241	0.00238008	0.00632673		- && - && -	-
Solyc06g005590.3	1.98074	2.21556e-08	1.25041e-07	Telomere repeat-binding protein 4 (AHRD V3.3 *-* A0A2G3C540_CAPCH)	-	-
Solyc01g096590.3	1.98051	3.03355e-33	6.89387e-32	40S ribosomal protein S20 (AHRD V3.3 *** A0A2G3BTN1_CAPCH)	-	Ribosomal_S10
Solyc03g097050.3	1.98033	3.40215e-29	6.61928e-28	Cellulose synthase (AHRD V3.3 *** A0A2U1M9E5_ARTAN)	-	-
Solyc01g009990.3	1.98023	1.88112e-46	6.30259e-45	Peptidyl-prolyl cis-trans isomerase (AHRD V3.3 *** A0A2G3DGA1_CAPCH)	Peptidyl-prolyl cis-trans isomerase [Source:UniProtKB/TrEMBL;Acc:K4ATJ4]	Pro_isomerase
Solyc08g079235.1	1.97849	0.0133898	0.0295978	Plant invertase/pectin methylesterase inhibitor superfamily protein (AHRD V3.11 *** tr|A0A061G4W6|A0A061G4W6_THECC)	-	-
Solyc06g060017.1	1.97754	0.0149394	0.0326266		-	p450
Solyc02g021680.3	1.97754	4.9403e-20	6.37811e-19	WRKY transcription factor 35	-	WRKY
Solyc07g007740.1	1.97651	1.37956e-08	7.98503e-08	defensin-like protein (AHRD V3.3 *** A0A1S3ZY62_TOBAC)	-	-
Solyc04g017690.3	1.97569	6.19943e-42	1.86067e-40	Protein EARLY RESPONSIVE TO DEHYDRATION 15 (AHRD V3.3 *** A0A1U8FFS2_CAPAN)	-	PAM2
Solyc01g107990.3	1.97567	0.000771873	0.00229155	PI-PLC X domain-containing protein (AHRD V3.3 *** A0A2G2W995_CAPBA)	-	-
Solyc02g088740.1	1.97342	1.20952e-07	6.27537e-07	hypothetical protein (AHRD V3.3 *** AT3G29370.1)	-	-
Solyc04g064640.3	1.9734	0.00162726	0.0044869	Bidirectional sugar transporter SWEET (AHRD V3.11 *** tr|A0A142DVF7|A0A142DVF7_SOLTU)	-	-
novel.234	1.97307	0.0236796	0.0487754		- && - && PF05699:hAT family C-terminal dimerisation region	hATC
Solyc10g006950.1	1.97173	0.000583365	0.00177127	Unknown protein	-	-
Solyc03g006177.1	1.96974	1.54093e-06	6.99648e-06	Plant-specific tfiib-related protein ptf2 (AHRD V3.3 *** A0A314KTQ6_NICAT)	Plant-specific TFIIB-related protein PTF2 [Source:Projected from Arabidopsis thaliana (AT4G35540) UniProtKB/Swiss-Prot;Acc:O81787]	-
Solyc09g074280.1	1.96917	1.16634e-06	5.38721e-06	Ankyrin repeat-containing protein (AHRD V3.3 *** A0A2U1QG31_ARTAN)	-	-
Solyc12g006230.2	1.96866	4.60086e-12	3.6576e-11	RING/U-box superfamily protein (AHRD V3.3 *** AT2G04240.2)	-	-
Solyc05g053210.3	1.9681	6.57084e-48	2.26658e-46	Non-specific serine/threonine protein kinase (AHRD V3.11 *** tr|A0A2G2ZJR3|A0A2G2ZJR3_CAPAN)	-	Pkinase
Solyc04g007470.3	1.9667	2.19486e-05	8.59193e-05	Drought responsive Zinc finger protein	-	-
Solyc10g083950.1	1.96621	1.52877e-06	6.94697e-06	Major facilitator superfamily (AHRD V3.3 *** A0A2U1PF99_ARTAN)	-	MFS_1
novel.136	1.96596	3.58465e-06	1.5605e-05		- && - && -	-
Solyc06g054240.3	1.96512	0.0239443	0.0492452	5'-nucleotidase SurE (AHRD V3.3 *** A0A1J3EZG0_NOCCA)	-	-
Solyc01g007120.3	1.96484	7.23766e-05	0.000259886	Protein serine/threonine kinase (AHRD V3.3 *** F4J3A9_ARATH)	-	-
Solyc01g007265.1	1.9626	1.92735e-17	2.17329e-16		-	-
Solyc03g120850.3	1.96259	6.15807e-25	1.00802e-23	Chaperonin 60 beta (AHRD V3.11 *** tr|A0A2U1NW26|A0A2U1NW26_ARTAN)	-	-
Solyc11g066440.2	1.96232	1.16369e-44	3.7191e-43	lethal leaf spot 1	Pheophorbide a oxygenase, chloroplastic [Source:Projected from Arabidopsis thaliana (AT3G44880) UniProtKB/Swiss-Prot;Acc:Q9FYC2]	-
Solyc10g080670.2	1.96155	1.06072e-56	4.54186e-55	Transmembrane protein	-	-
Solyc06g050440.3	1.96134	4.85773e-05	0.000179275	Peroxidase (AHRD V3.3 *** K4C5I8_SOLLC)	Peroxidase [Source:UniProtKB/TrEMBL;Acc:K4C5I8]	-
Solyc05g023715.1	1.96125	0.0145759	0.0319428		-	-
Solyc11g069850.2	1.96042	0.00486366	0.0120545	Telomere repeat-binding protein 6 (AHRD V3.3 *-* A0A2I0VYX5_9ASPA)	-	Myb_DNA-binding
Solyc12g096720.2	1.95999	1.24795e-07	6.46418e-07		-	Pkinase_Tyr
Solyc09g059345.1	1.95513	9.93788e-06	4.07962e-05		-	-
Solyc03g005170.3	1.955	3.28515e-11	2.44266e-10	Acyl-CoA N-acyltransferase with RING/FYVE/PHD-type zinc finger protein (AHRD V3.3 *** A0A1P8B7I1_ARATH)	-	PHD
Solyc04g015340.3	1.9545	2.02898e-16	2.16048e-15	Carboxypeptidase (AHRD V3.3 *** A0A2G2VL35_CAPBA)	Carboxypeptidase [Source:UniProtKB/TrEMBL;Acc:K4BQ37]	Peptidase_S10
Solyc03g119610.1	1.95345	1.78797e-27	3.21632e-26	hypothetical protein (AHRD V3.3 *** AT1G13360.1)	-	-
Solyc10g081120.2	1.95313	3.10822e-26	5.36083e-25	alpha-L-arabinofuranosidase	-	-
Solyc06g076110.2	1.95221	0.00289093	0.00752503		-	-
Solyc09g009450.2	1.95113	0.00220361	0.00590006	Myb/SANT-like DNA-binding domain protein (AHRD V3.3 --* AT2G24960.2)	-	-
Solyc05g005330.3	1.95048	0.0148749	0.0324986	Disease resistance protein (AHRD V3.3 *** A0A2U1Q201_ARTAN)	-	NB-ARC
Solyc09g007680.3	1.94736	3.68292e-54	1.46919e-52	Zinc finger	-	RVT_2
Solyc09g059950.3	1.94244	1.02257e-06	4.75187e-06	amino acid-ligase (AHRD V3.3 *** AT3G07150.1)	-	-
Solyc07g053740.1	1.94114	1.00414e-70	5.7849e-69	Ethylene Response Factor F.4	-	AP2
Solyc02g092080.2	1.94108	5.13256e-23	7.69711e-22	60S ribosomal protein L23A (AHRD V3.3 *** A0A2G2XH92_CAPBA)	-	-
Solyc06g075360.3	1.94105	5.93348e-09	3.56362e-08	Tetraspanin-3 (AHRD V3.3 *** A0A1U8H2M6_CAPAN)	-	Tetraspannin
Solyc06g005170.3	1.94057	7.11503e-47	2.41671e-45	mitogen-activated protein kinase 3	Mitogen-activated protein kinase [Source:UniProtKB/TrEMBL;Acc:Q84MI4]	Pkinase
Solyc08g023640.1	1.94034	0.0217072	0.0451826	Pentatricopeptide repeat-containing protein (AHRD V3.3 *** A0A2G3ADH2_CAPAN)	Pentatricopeptide repeat-containing protein At4g21065 [Source:Projected from Arabidopsis thaliana (AT4G21065) UniProtKB/Swiss-Prot;Acc:A8MQA3]	-
Solyc08g075100.3	1.93675	5.82142e-10	3.86816e-09	Initiation factor 4F subunit (DUF1350) (AHRD V3.3 *** Q9M236_ARATH)	-	-
Solyc02g065280.3	1.93638	0.000644409	0.0019383	Methylesterase.1	-	-
Solyc03g064040.1	1.93503	0.0192867	0.040706		-	-
Solyc05g050280.3	1.93359	4.20029e-15	4.12589e-14	Auxin-responsive GH3 family protein (AHRD V3.3 *** A0A2U1NZC8_ARTAN)	-	-
Solyc06g076265.1	1.93093	0.0142713	0.0313125		-	-
Solyc01g110686.1	1.92692	3.62881e-05	0.000137186	DNA mismatch repair protein MLH3 (AHRD V3.3 *-* A0A2G2XFY3_CAPBA)	-	-
Solyc03g096830.3	1.92671	2.68915e-06	1.19005e-05	Pentatricopeptide repeat-containing protein	Pentatricopeptide repeat-containing protein At3g18110, chloroplastic [Source:Projected from Arabidopsis thaliana (AT3G18110) UniProtKB/Swiss-Prot;Acc:Q5G1S8]	PPR
Solyc06g074630.3	1.92506	2.43776e-05	9.48755e-05	Glucomannan 4-beta-mannosyltransferase 2 (AHRD V3.3 *** A0A2G3CAR5_CAPCH)	-	-
Solyc12g087790.1	1.92422	1.49523e-35	3.66456e-34	Unknown protein	-	-
Solyc11g017200.2	1.92395	6.83003e-16	7.05261e-15	Tetratricopeptide repeat (TPR)-like superfamily protein (AHRD V3.3 *** F4I2Z0_ARATH)	-	-
Solyc08g006730.1	1.92378	0.0118328	0.0265801	Tyramine N-feruloyltransferase 10/30 (AHRD V3.3 *** A0A2G2VBA1_CAPBA)	-	Acetyltransf_1
Solyc02g093130.2	1.92366	1.52412e-19	1.93172e-18	Ethylene-responsive transcription factor RAP2-10 (AHRD V3.3 *** A0A2G2XHS4_CAPBA)	-	AP2
Solyc08g077020.1	1.92328	2.06039e-09	1.29976e-08	Auxin responsive SAUR protein (AHRD V3.3 *** A0A2U1PXP1_ARTAN)	-	Auxin_inducible
Solyc08g082170.3	1.92298	7.21381e-13	6.04467e-12	Pectin lyase-like superfamily protein (AHRD V3.3 *** A0A2U1LXC7_ARTAN)	-	-
Solyc01g067930.3	1.92295	1.47842e-11	1.13348e-10	Xyloglucan 6-xylosyltransferase 1 (AHRD V3.11 *** tr|A0A1J3JYE5|A0A1J3JYE5_NOCCA)	-	-
Solyc09g063010.3	1.92221	2.86157e-17	3.18943e-16	Basic helix-loop-helix (BHLH) DNA-binding superfamily protein (AHRD V3.11 *-* tr|A0A2H1ZEQ1|A0A2H1ZEQ1_ARATH)	-	-
Solyc11g020100.2	1.92202	0.0130736	0.0289973	Disease resistance protein (AHRD V3.11 *** tr|A0A2U1N8H9|A0A2U1N8H9_ARTAN)	-	NB-ARC
Solyc06g009130.3	1.92162	2.90466e-07	1.43871e-06	Magnesium/proton exchanger family member (AHRD V3.3 *** K4C3U3_SOLLC)	Magnesium/proton exchanger family member [Source:UniProtKB/TrEMBL;Acc:K4C3U3]	Na_Ca_ex
Solyc02g090580.3	1.91859	0.0106092	0.0241667	ternary complex factor MI.1	-	-
Solyc10g007070.3	1.91778	2.12957e-09	1.34073e-08	Early nodulin-like protein.1	-	Cu_bind_like
novel.900	1.91698	0.00628389	0.0151628		- && - && -	-
Solyc03g081330.1	1.91566	4.3967e-29	8.5095e-28	Avr9/Cf-9 rapidly elicited protein (AHRD V3.3 -** AT5G54165.1)	-	-
Solyc11g067060.2	1.91561	1.7927e-11	1.36405e-10	Protein-tyrosine phosphatase (AHRD V3.3 *** Q67YE7_ARATH)	-	LMWPc
Solyc02g067490.3	1.91469	8.81592e-06	3.64468e-05	Actin cross-linking protein (DUF569) (AHRD V3.3 *** Q9XIF7_ARATH)	-	-
Solyc03g115770.3	1.91464	1.38447e-11	1.06402e-10	Two-component response regulator-like APRR5 (AHRD V3.3 *** A0A2G3CZB4_CAPCH)	-	Response_reg
Solyc05g006680.3	1.91364	9.75024e-10	6.35312e-09	Galactosyltransferase family protein (AHRD V3.3 *** A0A2U1KC25_ARTAN)	-	Galactosyl_T
Solyc01g111350.3	1.91329	1.10514e-17	1.26677e-16	Major facilitator superfamily protein (AHRD V3.3 *** Q9SW40_ARATH)	-	-
Solyc09g066010.3	1.91067	0.0049289	0.0121971	WRKY transcription factor 24	-	WRKY
Solyc09g091010.3	1.90938	1.10694e-06	5.12138e-06	transmembrane protein (AHRD V3.3 *** AT3G04310.2)	-	-
Solyc04g064860.1	1.90711	1.79717e-08	1.02762e-07	MADS-box transcription factor 23 (AHRD V3.3 *** A0A2G2Y5S9_CAPAN)	-	SRF-TF
Solyc12g044250.2	1.90654	0.00034782	0.00110477	2-hydroxyacid dehydrogenase (AHRD V3.3 *** A9CH04_AGRFC)	-	2-Hacid_dh_C
Solyc10g079150.2	1.90341	7.37356e-05	0.00026438	Nuclear transcription factor Y subunit A-7 (AHRD V3.3 *** A0A2G3BHM5_CAPCH)	-	CBFB_NFYA
Solyc03g112860.3	1.9033	5.78307e-19	7.06713e-18	SBP (S-ribonuclease binding protein) family protein (AHRD V3.3 *** A0A2U1LW40_ARTAN)	-	-
Solyc10g005180.3	1.90301	1.19967e-11	9.28153e-11	Ycf3-interacting protein 1	-	-
Solyc01g058670.3	1.90126	5.10044e-30	1.03125e-28	Transcription factor (AHRD V3.3 *** A0A2G3DG53_CAPCH)	-	-
Solyc12g009050.2	1.90107	4.73354e-26	8.1136e-25	Nuclear transcription factor Y subunit A-6 (AHRD V3.3 *** A0A2G2X3U5_CAPBA)	-	CBFB_NFYA
Solyc01g109090.2	1.90046	3.36061e-29	6.5442e-28	Unknown protein	-	-
Solyc05g050380.3	1.90028	7.73622e-08	4.10217e-07	Cyclic nucleotide-gated ion channel.1	-	Ion_trans
Solyc07g005740.1	1.90009	0.00122122	0.00346999	Pentatricopeptide repeat (AHRD V3.3 *** A0A200QWP2_9MAGN)	-	-
Solyc04g026110.3	1.89942	0.000419493	0.00131288	Disease resistance protein (AHRD V3.3 *** A0A200PUC6_9MAGN)	-	NB-ARC
Solyc12g013840.2	1.89921	2.09788e-11	1.58593e-10	Protein SPA1-RELATED 3 (AHRD V3.3 *** A0A2G2VZ51_CAPBA)	-	-
Solyc04g050960.3	1.89893	4.30476e-09	2.6209e-08	Chromatin remodeling 4 (AHRD V3.3 *-* A0A2U1P2F6_ARTAN)	-	-
Solyc09g097910.3	1.89609	7.87288e-06	3.27864e-05	30S ribosomal protein s1-like (AHRD V3.11 *** tr|A0A2K3PDC1|A0A2K3PDC1_TRIPR)	-	S1
Solyc03g053040.1	1.89351	0.0027199	0.00712668	Unknown protein	-	-
Solyc04g074450.2	1.89293	1.22931e-34	2.90064e-33	Protein EXORDIUM-like.1	-	-
novel.449	1.89257	2.53031e-08	1.41508e-07		- && - && -	-
Solyc01g073750.3	1.89245	8.57303e-14	7.73595e-13	Callose synthase (AHRD V3.3 *** K7PRK8_MAIZE)	-	DUF605
Solyc06g082080.3	1.89157	1.0565e-47	3.62742e-46	Protein phosphatase 2C (AHRD V3.3 *** O24078_MEDSA)	-	PP2C
Solyc06g073245.1	1.89029	8.81557e-10	5.76699e-09		-	-
Solyc03g083090.3	1.8897	4.01666e-06	1.7363e-05	Starch synthase	-	-
Solyc02g087480.3	1.88813	4.75515e-33	1.07075e-31	Protein ENHANCED DISEASE RESISTANCE 2 (AHRD V3.3 *** A0A1J3E5Z2_NOCCA)	-	-
Solyc07g009500.2	1.88655	0.00088582	0.00259202	Chitinase 12 (AHRD V3.3 *** A0A2G2VG15_CAPBA)	-	-
novel.922	1.88642	6.16154e-61	2.87107e-59		- && Q27RY7.1 RecName: Full=Protein Ycf2 && -	-
novel.526	1.88582	0.00660745	0.015847		- && - && -	-
Solyc09g010285.1	1.88463	1.31799e-17	1.50298e-16	RVT.1	-	RVT_1
novel.1038	1.88427	0.0128635	0.0285881		- && - && -	-
Solyc01g067080.3	1.88212	9.28342e-17	1.00984e-15	dynein beta chain%2C ciliary protein (AHRD V3.3 *** AT3G21400.1)	-	-
Solyc09g005790.1	1.88177	0.00120613	0.00343282	hypothetical protein (AHRD V3.3 *** AT2G16190.1)	-	-
[truncated: 5,273 more rows]
