# Supplementary material for: Comparative Transcriptome Analysis in Tomato Fruit Reveals Genes, Pathways, and Processes Affected by the LEC1-LIKE4 Transcription Factor
Source: Int J Mol Sci. 2025 Jul 14;26(14):6728. doi: 10.3390/ijms26146728 (PMC12295452; doi:10.3390/ijms26146728)
Supplement: Supplementary file 1 [file ijms-26-06728-s001.zip › Supplementary_Table_S3.xlsx]

## Sheet: M7_5 UP|M29_2 DOWN
Supplementary Table S3 (part 1): Differentially Expressed Genes with contrasting expression patterns that were up-regulated in M7_5 and down-regulated in M29_2, both compared to a wild-type (WT) tomato genotype as a control.
GeneID	M7_5 log2FC	M29_2 log2FC	SUM Difference	Gene Description (iTAG4.1)	Gene Description (UniProtKB/TrEMBL)	TF/TR (PlantTFDB)
Solyc01g098850.3	3.36914	-6.89701	10.2661	NAD(P)-binding Rossmann-fold superfamily protein (AHRD V3.3 *** A0A1P8AU36_ARATH)	-
Solyc09g065470.3	4.69155	-4.57672	9.26826	Vicilin-like antimicrobial peptides 2.1	-
Solyc05g053160.3	3.75621	-5.25693	9.01314	AWPM-19-like family protein (AHRD V3.3 *** O23029_ARATH)	-
Solyc08g080490.3	4.1418	-4.61948	8.76128	2S albumin (AHRD V3.3 *-* B6EU55_BEREX)	-
Solyc06g072130.3	2.06257	-6.492	8.55457		-
Solyc02g062770.2	3.91067	-4.584	8.49468	late embryogenesis abundant protein (AHRD V3.3 *** AT5G66780.1)	-
Solyc09g025210.3	2.25377	-6.16506	8.41883	alcohol dehydrogenase-2	-
Solyc06g048840.3	3.75837	-4.40419	8.16257	Late embryogenesis abundant protein (AHRD V3.3 *** H2E688_HORVU)	-
Solyc02g084840.3	3.06588	-4.99777	8.06364	Dehydrin (AHRD V3.3 *** A0A2R4KWH2_9SOLN)	-
Solyc09g072560.3	3.10334	-4.79552	7.89886	11S globulin seed storage protein 2 (AHRD V3.11 *** tr|A0A2G2X5V4|A0A2G2X5V4_CAPBA)	-
Solyc02g071760.3	2.9443	-4.89803	7.84233	oil body-associated protein 2A-like (AHRD V3.3 *** A0A2I4FEE8_9ROSI)	-
Solyc02g077970.3	3.8927	-3.9344	7.8271	Late embryogenesis abundant protein (AHRD V3.11 *** tr|A0A200PQ87|A0A200PQ87_9MAGN)	-
Solyc12g098130.1	3.06738	-4.50997	7.57735	glycine-rich protein 5-like (AHRD V3.3 *-* XP_010314856.1)	-
Solyc09g008980.2	2.67204	-4.86037	7.53241	plant/protein (AHRD V3.3 *** AT3G10020.1)	-
Solyc02g087280.3	1.58081	-5.8575	7.43832	Protein NRT1/ PTR FAMILY 5.9 (AHRD V3.3 *** A0A2G3D9C8_CAPCH)	-
Solyc11g067250.2	2.93123	-4.35475	7.28597	Poly [ADP-ribose] polymerase (AHRD V3.11 *** tr|A0A2G2Y1R0|A0A2G2Y1R0_CAPAN)	Poly [ADP-ribose] polymerase [Source:UniProtKB/TrEMBL;Acc:K4D9Y2]
Solyc08g079160.3	2.08773	-5.0915	7.17924	Vacuolar-processing enzyme (AHRD V3.3 *** A0A2G2XLA7_CAPBA)	-
Solyc11g039860.2	5.61694	-1.48085	7.09779		-
Solyc07g018290.3	1.35577	-5.558	6.91377	AP2-like ethylene-responsive transcription factor (AHRD V3.3 *-* A0A2U1PB27_ARTAN)	-	AP2
novel.368	1.32247	-5.54471	6.86718		- && - && -
Solyc11g008260.2	2.78068	-4.0825	6.86318	Cysteine proteinase 15A (AHRD V3.3 *** A0A1U8EZ26_CAPAN)	Probable cysteine protease RD19D [Source:Projected from Arabidopsis thaliana (AT3G54940) UniProtKB/Swiss-Prot;Acc:Q8VYS0]
novel.983	4.71711	-2.05066	6.76777		- && - && -
Solyc03g119820.1	1.57356	-5.14579	6.71935	Oleosin (AHRD V3.3 *** A0A200Q8I2_9MAGN)	-
Solyc10g017540.3	1.828	-4.88857	6.71657	Remorin (AHRD V3.3 *** A0A1U8DSP8_CAPAN)	-
Solyc03g096040.3	3.53374	-3.11318	6.64692	1-Cys peroxiredoxin (AHRD V3.3 *** A0A2I4FQD8_9ROSI)	-
Solyc06g072700.3	2.0082	-4.41987	6.42807	Heavy metal-associated isoprenylated plant protein (AHRD V3.3 *-* A0A2R6PUZ2_ACTCH)	-
Solyc07g053360.3	2.4995	-3.77334	6.27284	Late embryogenesis abundant protein (AHRD V3.11 *-* tr|A0A200QFG9|A0A200QFG9_9MAGN)	-
Solyc02g085590.3	3.60485	-2.5239	6.12875	vicilin-like seed storage protein At2g18540 (AHRD V3.11 *-* tr|A0A2I4F3W3|A0A2I4F3W3_9ROSI)	-
Solyc05g009240.3	3.24809	-2.69134	5.93943	DUF639 domain-containing protein (AHRD V3.3 *** A0A1Q3DGQ0_CEPFO)	-
Solyc10g006080.2	1.95345	-3.94527	5.89872	Sodium/hydrogen exchanger (AHRD V3.3 *** A0A328CZZ7_9ASTE)	Sodium/hydrogen exchanger 4 [Source:Projected from Arabidopsis thaliana (AT5G55470) UniProtKB/Swiss-Prot;Acc:Q8S397]
Solyc06g059740.3	1.86695	-3.04492	4.91188	Alcohol dehydrogenase (AHRD V3.3 *** A0A2U1MN94_ARTAN)	-
Solyc05g014390.3	2.2422	-2.64449	4.88668	ABC transporter (AHRD V3.3 *-* A0A200RCP7_9MAGN)	-
Solyc02g078390.3	2.74664	-2.10629	4.85293	DNA mismatch repair protein MutS (AHRD V3.3 *** A0A200PQX6_9MAGN)	-
Solyc06g064650.3	1.63717	-3.02548	4.66265	11-beta-hydroxysteroid dehydrogenase-like 5 (AHRD V3.11 *** tr|A0A2G3AJQ9|A0A2G3AJQ9_CAPAN)	11-beta-hydroxysteroid dehydrogenase-like 5 [Source:Projected from Arabidopsis thaliana (AT4G10020) UniProtKB/Swiss-Prot;Acc:Q9T0G0]
Solyc01g068080.3	2.60161	-1.97132	4.57293	NAD(P)-binding Rossmann-fold superfamily protein (AHRD V3.3 *** A0A2U1PJA8_ARTAN)	-
Solyc03g121350.3	2.24515	-2.19504	4.44019	Anoctamin-like protein (AHRD V3.3 *** A0A2G2WPY2_CAPBA)	-
Solyc07g056640.1	1.38434	-2.95751	4.34185	Unknown protein	-
Solyc01g107853.1	2.33878	-1.61451	3.95329		-
Solyc06g072670.3	1.35634	-2.43386	3.7902	Hydroxysteroid dehydrogenase (AHRD V3.3 *** Q2R3W3_ORYSJ)	-
Solyc02g080880.3	2.26629	-1.41156	3.67784	Aspartic proteinase (AHRD V3.3 *** A0A1U8FF23_CAPAN)	-
Solyc05g006420.3	2.02573	-1.45705	3.48278	Two-component response regulator ARR3 (AHRD V3.3 *** A0A2G2VM98_CAPBA)	-
Solyc04g008110.3	1.63926	-1.80295	3.44221	Histidine kinase 4 (AHRD V3.3 *** A0A2G3CFA2_CAPCH)	-
Solyc03g112220.1	1.22369	-2.07479	3.29849	Unknown protein	-
Solyc07g042490.1	1.34089	-1.72035	3.06123	Auxin responsive SAUR protein (AHRD V3.3 *** A0A2U1PXP1_ARTAN)	Auxin-responsive protein SAUR76 [Source:Projected from Arabidopsis thaliana (AT5G20820) UniProtKB/Swiss-Prot;Acc:Q29PU2]
Solyc01g101100.3	1.03028	-2.01787	3.04815	Protein kinase superfamily protein (AHRD V3.3 *** A0A2U1K9U7_ARTAN)	-
Solyc02g038740.3	1.41597	-1.62164	3.03761	3-hydroxy-3-methylglutaryl coenzyme A reductase (AHRD V3.3 *** A0A2G2XB84_CAPBA)	-
Solyc01g107850.3	1.03924	-1.98949	3.02872	Glycosyltransferase (AHRD V3.3 *-* P93365_TOBAC)	-
Solyc02g091100.3	1.01964	-1.96056	2.9802	2-hydroxyacyl-CoA lyase (AHRD V3.3 *** A0A2G3D874_CAPCH)	-
Solyc02g071730.3	1.88251	-1.09687	2.97939		Floral homeotic protein AGAMOUS [Source:UniProtKB/Swiss-Prot;Acc:Q40168]	MIKC_MADS
Solyc03g093140.3	1.32474	-1.6462	2.97094	Glycerol-3-phosphate transporter 1-like protein (AHRD V3.3 *** A0A2K3PR18_TRIPR)	-
Solyc08g069060.3	1.47785	-1.31163	2.78949	Hexosyltransferase (AHRD V3.3 *** A0A2G2XN19_CAPBA)	-
Solyc01g006150.3	1.01133	-1.50253	2.51386	Cation efflux protein (AHRD V3.3 *** A0A200PY73_9MAGN)	-
Solyc02g082420.3	1.08745	-1.38701	2.47446	RING/U-box superfamily protein (AHRD V3.3 *** A0A2U1LI04_ARTAN)	-
Solyc02g079490.3	1.06315	-1.37222	2.43537	HXXXD-type acyl-transferase family protein (AHRD V3.3 *** Q9MAP9_ARATH)	-
Solyc01g106060.3	1.14658	-1.287	2.43358	Glutamine amidotransferase (AHRD V3.3 *** A0A200PUF5_9MAGN)	-
Solyc12g008640.2	1.11887	-1.24088	2.35975	Gamma-glutamyltranspeptidase (AHRD V3.3 *** A0A200QPW0_9MAGN)	-
Solyc11g012410.2	1.12036	-1.17834	2.2987	myo-inositol monophosphatase 3	Inositol monophosphatase 3 [Source:UniProtKB/Swiss-Prot;Acc:P54928]

## Sheet: M7_5 DOWN|M29_2 UP
Supplementary Table S3 (part 2): Differentially Expressed Genes with contrasting expression patterns that were up-regulated in M7_5 and down-regulated in M29_2, both compared to a wild-type (WT) tomato genotype as a control.
GeneID	M7_5 log2FC	M29_2 log2FC	SUM Difference	Gene Description (iTAG4.1)	Gene Description (UniProtKB/TrEMBL)	TF/TR (PlantTFDB)
Solyc10g008360.2	1.05987	-8.62698	9.68684	GPI-anchored protein LORELEI (AHRD V3.3 *** A0A1J3HJ54_NOCCA)	-	-
Solyc10g085210.2	3.94197	-5.74109	9.68306	Transcription factor (AHRD V3.3 *** A0A2U1NHT6_ARTAN)	-	-
Solyc01g098890.1	4.03993	-5.61353	9.65346	CLE protein 2	-	-
Solyc02g085260.1	1.14195	-8.15443	9.29638	Unknown protein	-	-
Solyc01g068040.1	1.62633	-7.6469	9.27323	Werner Syndrome-like exonuclease (AHRD V3.3 *** A0A2I0WSX7_9ASPA)	-	-
Solyc06g084340.1	1.12281	-8.03868	9.16149	Heavy metal transport/detoxification superfamily protein (AHRD V3.3 --* AT1G30473.1)	-	HMA
Solyc07g039510.3	1.31845	-7.80094	9.11939	Alpha/beta-Hydrolases superfamily protein (AHRD V3.3 *** Q9SN82_ARATH)	-	-
Solyc03g025860.3	1.36245	-7.64089	9.00335	25.3 kDa vesicle transport protein (AHRD V3.3 *** A0A2U1P9C4_ARTAN)	-	-
Solyc06g005930.2	1.17836	-7.65368	8.83204	Protein SENSITIVITY TO RED LIGHT REDUCED.1	-	SRR1
Solyc06g035970.3	3.00715	-5.75342	8.76057	Tubulin beta chain (AHRD V3.3 *** A0A2G3C5Z8_CAPCH)	Tubulin beta chain [Source:UniProtKB/TrEMBL;Acc:K4C4W6]	Tubulin
Solyc07g052240.3	1.30236	-7.40852	8.71088	L-ascorbate oxidase-like protein (AHRD V3.3 *** A0A2G2V9R9_CAPBA)	-	-
Solyc03g026270.2	4.42331	-4.26363	8.68694	CRT binding factor 3 (AHRD V3.3 *** B3TPP7_SOLPI)	-	ERF
Solyc11g022480.1	2.25807	-6.22964	8.48771	NAC domain-containing protein 78-like (AHRD V3.3 *** XP_004228763.1)	-	NAC
novel.465	1.55737	-6.87504	8.43241		- && - && -	-
Solyc10g008920.1	2.09866	-6.32779	8.42646	3'-5' exonuclease domain (AHRD V3.3 *-* A0A200QBM5_9MAGN)	-	-
novel.1090	1.43878	-6.95742	8.3962		- && - && -	-
Solyc01g005800.3	1.66826	-6.67248	8.34073	Calmodulin binding protein (AHRD V3.3 *** A0A2K3N563_TRIPR)	-	-
Solyc07g053230.3	3.29248	-5.03823	8.33071	R2R3MYB transcription factor 83	-	MYB
novel.955	1.59646	-6.62069	8.21714		- && - && -	-
Solyc02g087490.2	3.19859	-4.95303	8.15161	Oxoglutarate/iron-dependent oxygenase (AHRD V3.3 *** A0A2U1MYZ7_ARTAN)	-	-
Solyc10g086520.2	3.60528	-4.51963	8.12491	expansin 6	-	-
Solyc09g015890.3	4.60879	-3.21566	7.82444		-	-
Solyc03g111540.2	2.91996	-4.80251	7.72247	G-type lectin S-receptor-like serine/threonine-protein kinase (AHRD V3.3 *** A0A2G2X8E7_CAPBA)	-	Pkinase_Tyr
Solyc02g082610.1	1.6503	-6.05244	7.70274	Unknown protein	-	-
Solyc04g007580.1	2.9458	-4.70454	7.65034	DUF4228 domain-containing protein (AHRD V3.3 *** A0A1Q3CT45_CEPFO)	-	-
Solyc04g076600.2	1.2668	-6.38195	7.64875	CHCH domain-containing protein (AHRD V3.3 *** A0A1Q3BNW5_CEPFO)	-	-
Solyc09g082890.2	2.50479	-5.07326	7.57805	Calcium-transporting ATPase (AHRD V3.11 *** tr|A0A2G2W173|A0A2G2W173_CAPBA)	-	E1-E2_ATPase
Solyc05g050510.3	4.22539	-3.32557	7.55097	Protein yippee-like (AHRD V3.3 *** A0A1U8H0U4_CAPAN)	Protein yippee-like [Source:UniProtKB/TrEMBL;Acc:K4C183]	-
Solyc06g005170.3	1.94057	-5.58642	7.527	mitogen-activated protein kinase 3	Mitogen-activated protein kinase [Source:UniProtKB/TrEMBL;Acc:Q84MI4]	Pkinase
Solyc12g088390.2	4.60131	-2.91368	7.51499	Zinc-finger protein (AHRD V3.3 *** Q40899_PETHY)	-	C2H2
Solyc01g090790.3	1.80177	-5.7104	7.51217		Transcription factor UNE10 [Source:Projected from Arabidopsis thaliana (AT4G00050) UniProtKB/Swiss-Prot;Acc:Q8GZ38]	bHLH
Solyc05g006310.2	2.89153	-4.57945	7.47098	Zinc finger protein 5 (AHRD V3.3 *** A0A2G3B8H9_CAPCH)	-	C2H2
novel.881	2.70361	-4.73876	7.44238		- && - && -	-
novel.793	2.58511	-4.85189	7.437		- && - && -	-
Solyc02g082613.1	1.2345	-6.171	7.4055		-	-
Solyc12g005360.2	1.59578	-5.66281	7.25859	MAP kinase kinase kinase 83	-	Pkinase
Solyc06g036100.3	1.87527	-5.35595	7.23123	Transporter arsB (AHRD V3.3 *** A0A2U1Q5Y3_ARTAN)	-	-
Solyc02g091180.1	5.57995	-1.617	7.19695	DUF4228 domain-containing protein (AHRD V3.3 *** A0A1Q3D1C5_CEPFO)	-	-
ENSRNA050029620	1.112	-5.93036	7.04236		Plant small nucleolar RNA U3	-
Solyc02g088670.1	2.34777	-4.6585	7.00627	UDP-glucose 6-dehydrogenase.1	-	C2H2
Solyc01g095630.3	1.85178	-5.13398	6.98576	WRKY transcription factor 41	WRKY transcription factor [Source:UniProtKB/TrEMBL;Acc:D3YEX5]	WRKY
Solyc05g010750.3	1.07314	-5.85683	6.92997	Myosin heavy chain-related protein (AHRD V3.3 *-* A0A2U1NZH0_ARTAN)	-	-
Solyc02g088980.2	2.09476	-4.79193	6.88669	DNA mismatch repair protein MLH3 (AHRD V3.3 *-* A0A2G3A9Q9_CAPAN)	-	-
Solyc05g055080.1	2.95661	-3.83395	6.79056	Unknown protein	-	-
Solyc04g077980.1	2.41591	-4.35598	6.77189	C2H2-type zinc finger protein	C2H2-type zinc finger protein [Source:UniProtKB/TrEMBL;Acc:A6ZIC0]	C2H2
Solyc03g114160.1	4.21511	-2.46776	6.68287	RING-type E3 ubiquitin transferase (AHRD V3.3 *** A0A2G2VA42_CAPBA)	RING-type E3 ubiquitin transferase [Source:UniProtKB/TrEMBL;Acc:K4BKR8]	U-box
Solyc07g056170.3	2.29947	-4.24743	6.5469	Subtilisin-like protease (AHRD V3.3 *** A0A2G3C254_CAPCH)	-	Peptidase_S8
Solyc07g040960.1	3.36853	-3.17238	6.54091		-	-
Solyc06g071390.3	2.36857	-4.15583	6.5244	26S proteasome complex subunit DS.1	-	-
Solyc03g118470.3	4.68367	-1.82612	6.50978	Nudix hydrolase 4 (AHRD V3.3 *** A0A2G3CZQ7_CAPCH)	-	NUDIX
Solyc04g025550.1	1.86133	-4.62249	6.48382	Unknown protein	-	-
Solyc08g078710.2	1.12047	-5.35889	6.47937	Heat shock protein hsp20 (AHRD V3.3 *-* W7TIC4_9STRA)	-	-
Solyc12g009000.1	3.94072	-2.49965	6.44038		-	-
Solyc10g084880.3	3.39302	-3.03342	6.42644	Avr9/Cf-9 rapidly elicited protein 137 (AHRD V3.11 *** tr|Q9FQZ2|Q9FQZ2_TOBAC)	-	-
Solyc03g081330.1	1.91566	-4.44867	6.36433	Avr9/Cf-9 rapidly elicited protein (AHRD V3.3 -** AT5G54165.1)	-	-
Solyc02g084890.2	3.68574	-2.67616	6.36189	Disease resistance RPP13-like protein 4 (AHRD V3.3 *** A0A2G2XGN6_CAPBA)	-	NB-ARC
Solyc08g082090.1	2.54814	-3.65704	6.20518	Avr9/Cf-9 rapidly elicited protein 194 (AHRD V3.3 *** Q9FQZ4_TOBAC)	-	-
Solyc08g080750.3	3.48872	-2.63468	6.1234	LURP-one-like protein (AHRD V3.11 *** tr|A0A1P8AWJ7|A0A1P8AWJ7_ARATH)	-	-
Solyc04g054690.3	1.72239	-4.3999	6.12229	ascorbate oxidase	-	-
Solyc06g075690.3	3.63162	-2.43242	6.06404	auxin-regulated protein AF416289	Auxin-regulated protein [Source:UniProtKB/TrEMBL;Acc:Q945F5]	-
Solyc06g074030.1	4.30973	-1.67091	5.98064	Polynucleotidyl transferase	-	CAF1
Solyc06g049020.1	2.65209	-3.3232	5.97529	hypothetical protein (AHRD V3.3 *** AT3G56360.1)	-	-
Solyc01g086670.3	3.33174	-2.63534	5.96708	Unknown protein	-	-
Solyc02g094010.2	1.34186	-4.60701	5.94887	protein LYK2-like (AHRD V3.3 *** A0A2I4GZC8_9ROSI)	-	Pkinase
Solyc03g095770.3	4.19174	-1.73431	5.92605	WRKY transcription factor 80	WRKY DNA-binding transcription factor 70 [Source:UniProtKB/Swiss-Prot;Acc:K4BIZ9]	WRKY
Solyc04g015360.3	2.29323	-3.59685	5.89008	GATA transcription factor (AHRD V3.3 *** K4BQ39_SOLLC)	GATA transcription factor [Source:UniProtKB/TrEMBL;Acc:K4BQ39]	GATA
Solyc09g005790.1	1.88177	-3.85657	5.73834	hypothetical protein (AHRD V3.3 *** AT2G16190.1)	-	-
Solyc02g089260.3	2.73276	-3.00269	5.73545	Auxin transport protein BIG (AHRD V3.3 *** A0A2G3D8Z1_CAPCH)	-	-
novel.1179	4.59213	-1.12392	5.71605		- && P93318.1 RecName: Full=Uncharacterized mitochondrial protein AtMg00660; AltName: Full=ORF149 && -	-
Solyc11g039360.1	3.14808	-2.5445	5.69259	Cytochrome c biogenesis FC (AHRD V3.3 *-* A0A0C5B7H6_9SOLA)	CcmFC [Source:Projected from Arabidopsis thaliana (ATMG00180) UniProtKB/TrEMBL;Acc:G1C2X7]	-
Solyc06g050630.3	1.47344	-4.2074	5.68084	Arogenate dehydrogenase 1	Arogenate dehydrogenase [Source:UniProtKB/TrEMBL;Acc:K4C5K7]	-
Solyc01g080280.3	2.24743	-3.39023	5.63767	chloroplast glutamine synthetase	Glutamine synthetase [Source:UniProtKB/TrEMBL;Acc:K4AXS2]	-
Solyc06g062970.2	1.45829	-4.05554	5.51383		-	-
Solyc12g010420.1	3.45239	-2.04515	5.49754	hypothetical protein (AHRD V3.3 --* AT5G11070.1)	-	-
Solyc06g075780.2	2.51464	-2.92123	5.43586	Zinc finger protein (AHRD V3.3 *** A0A200PZ96_9MAGN)	-	C2H2
Solyc04g074450.2	1.89293	-3.47258	5.36551	Protein EXORDIUM-like.1	-	-
Solyc05g050380.3	1.90028	-3.46139	5.36167	Cyclic nucleotide-gated ion channel.1	-	Ion_trans
Solyc06g084430.3	1.12886	-4.22215	5.35101	Histone H2A (AHRD V3.3 *-* A0A2G2WMP9_CAPBA)	-	-
Solyc05g021570.2	2.4712	-2.85487	5.32607	Alcohol dehydrogenase (AHRD V3.3 *-* B3TM26_ELAGV)	-	-
Solyc08g067300.1	4.12981	-1.16499	5.2948	F-box family protein (AHRD V3.3 *** A0A1P8B768_ARATH)	-	F-box
Solyc01g110686.1	1.92692	-3.35661	5.28353	DNA mismatch repair protein MLH3 (AHRD V3.3 *-* A0A2G2XFY3_CAPBA)	-	-
Solyc03g120930.1	1.67889	-3.5918	5.27069	Avr9/Cf-9 rapidly elicited protein (AHRD V3.3 *** Q9ZU12_ARATH)	-	-
Solyc03g122110.1	1.70764	-3.54288	5.25052	Pre-mRNA-splicing factor CWC22-like protein (AHRD V3.3 *** A0A2G2ZS42_CAPAN)	-	-
Solyc02g064680.3	2.68172	-2.52955	5.21126		Calcium-transporting ATPase [Source:UniProtKB/TrEMBL;Acc:K4B6Q4]	E1-E2_ATPase
Solyc07g005410.3	1.33183	-3.80967	5.1415	Cytochrome c oxidase%2C subunit Vib family protein (AHRD V3.3 *** AT5G58005.2)	-	-
Solyc02g076700.1	1.56067	-3.55466	5.11532	Pentatricopeptide repeat (AHRD V3.3 *** A0A200PME2_9MAGN)	-	PPR
Solyc08g005510.2	1.12139	-3.95711	5.0785	Disease resistance protein (TIR-NBS-LRR class) (AHRD V3.3 *-* A0A2K3NQB9_TRIPR)	-	TIR
Solyc01g014840.3	3.06131	-2.01035	5.07167	Disease resistance protein (TIR-NBS-LRR class) (AHRD V3.3 *** A0A2U1PW75_ARTAN)	-	TIR
Solyc06g054150.1	1.03335	-4.01805	5.0514	Heat shock protein (AHRD V3.3 *** Q8VY73_ARATH)	-	-
Solyc02g090135.1	2.31093	-2.73353	5.04446		-	-
Solyc01g110688.1	2.48698	-2.53376	5.02074		-	-
Solyc03g111080.3	2.09555	-2.92443	5.01998	3-oxoacyl-[acyl-carrier-protein] reductase	-	Bromodomain
Solyc06g083850.3	3.18496	-1.81541	5.00037	NAC domain protein (AHRD V3.3 *** S5R645_9ROSA)	-	NAC
Solyc06g074670.3	1.10341	-3.89352	4.99693	UDP-apiose/UDP-xylose synthase (AHRD V3.3 *** A0A1B3TP38_SPIPO)	-	Epimerase
Solyc08g062690.2	1.43723	-3.55718	4.99441	Unknown protein	-	-
Solyc06g082080.3	1.89157	-3.06041	4.95198	Protein phosphatase 2C (AHRD V3.3 *** O24078_MEDSA)	-	PP2C
Solyc02g087540.2	3.89894	-1.01177	4.91071	P-loop containing nucleoside triphosphate hydrolases superfamily protein (AHRD V3.3 *** A0A1I9LN06_ARATH)	-	AAA
Solyc03g007560.2	1.51919	-3.30907	4.82826	Crooked neck-like protein.1	-	-
novel.443	1.10487	-3.70385	4.80872		- && - && -	-
Solyc03g116890.3	1.16875	-3.63558	4.80433	WRKY transcription factor 39	-	WRKY
Solyc02g092515.1	1.63432	-3.14403	4.77835		-	-
Solyc03g118810.1	1.39921	-3.37479	4.774	Calcium-binding allergen Ole e 8 (AHRD V3.3 *** A0A2G2WQF6_CAPBA)	-	-
Solyc02g086300.3	1.31791	-3.45066	4.76857	Class I glutamine amidotransferase-like superfamily protein (AHRD V3.3 *** A0A2U1KIC9_ARTAN)	-	-
Solyc10g081980.2	1.07434	-3.65747	4.73181	Late embryogenesis abundant (LEA) hydroxyproline-rich glycoprotein family (AHRD V3.3 *** A0A2U1KP17_ARTAN)	-	-
Solyc05g021580.3	2.44012	-2.28922	4.72934	Serine/threonine-protein kinase TOR (AHRD V3.3 *-* A0A2G3AVJ6_CAPCH)	-	-
Solyc12g040800.2	1.57847	-3.13973	4.7182	Calcium-dependent lipid-binding (CaLB domain) family protein (AHRD V3.3 *** A0A2U1LMA8_ARTAN)	-	C2
Solyc07g054670.3	1.22498	-3.46725	4.69223		-	Pyr_redox_2
Solyc08g067340.3	2.02517	-2.65962	4.68479		-	WRKY
Solyc10g009110.1	1.65364	-3.0086	4.66224	ethylene response factor F.5	-	ERF
Solyc02g014190.3	1.99244	-2.65674	4.64918	Zinc finger C3HC4 type (RING finger) protein (AHRD V3.3 *** A0A2K3NPJ4_TRIPR)	-	-
Solyc10g006660.3	3.18263	-1.46631	4.64894	Calcium-binding protein PB.1	-	-
Solyc02g089640.3	2.88449	-1.76038	4.64487	Cellulose-synthase-like C4 (AHRD V3.3 *** A0A2U1LSH2_ARTAN)	-	-
novel.136	1.96596	-2.67622	4.64219		- && - && -	-
Solyc06g069635.1	1.51106	-3.12646	4.63752		-	-
Solyc03g115400.2	1.81467	-2.7901	4.60477	RNA helicase family protein (AHRD V3.3 *-* A0A2U1MR71_ARTAN)	-	-
Solyc06g009110.3	1.18694	-3.37764	4.56458	Eukaryotic aspartyl protease family protein (AHRD V3.3 *** A0A2U1QF58_ARTAN)	-	-
novel.689	1.6112	-2.94272	4.55392		- && - && -	-
Solyc02g082250.3	1.33543	-3.21138	4.54681	Thioredoxin reductase (AHRD V3.3 *** A0A2G3D6M1_CAPCH)	-	Pyr_redox_2
Solyc03g112280.3	1.4853	-3.04261	4.52791	C2 and GRAM domain-containing protein (AHRD V3.3 *** A0A1U8G6Q0_CAPAN)	-	C2
Solyc01g067300.3	2.11945	-2.39279	4.51224	CASP-like protein (AHRD V3.3 *-* A0A0K9RZ96_SPIOL)	CASP-like protein [Source:UniProtKB/TrEMBL;Acc:K4AWX9]	-
Solyc03g093120.3	1.75302	-2.75168	4.5047	.1 Xyloglucan endotransglucosylase/hydrolase (AHRD V3.3 *** Q6RHY0_SOLLC)	-	-
Solyc07g053050.1	1.68485	-2.80295	4.4878	Calcium-binding protein PB.1	-	-
Solyc10g009120.2	2.25044	-2.22619	4.47663		-	-
novel.72	1.80692	-2.65522	4.46214		- && - && -	-
Solyc03g114960.3	1.09624	-3.34137	4.43761	Galactose oxidase/kelch repeat superfamily protein (AHRD V3.3 *** A0A1P8ATP8_ARATH)	-	ABC_membrane
Solyc08g078190.1	1.1646	-3.26685	4.43145	Ethylene-responsive transcription factor 5 (AHRD V3.11 *** tr|A0A2G2XL45|A0A2G2XL45_CAPBA)	-	ERF
Solyc10g084660.2	1.09764	-3.32688	4.42452	Actin-depolymerizing factor (AHRD V3.3 *** D9I9X9_HEVBR)	-	Cofilin_ADF
Solyc12g087790.1	1.92422	-2.47304	4.39726	Unknown protein	-	-
Solyc01g005390.3	1.08598	-3.30424	4.39022	Nudix hydrolase (AHRD V3.3 *** A0A2U1MBD3_ARTAN)	-	NUDIX
Solyc11g008600.1	1.19497	-3.1941	4.38907	cotton fiber protein (AHRD V3.3 *** AT5G57510.1)	-	-
Solyc05g021555.1	1.7796	-2.60313	4.38274		-	-
Solyc02g082557.1	1.44259	-2.91432	4.35691		-	-
Solyc04g072265.1	2.30235	-2.04962	4.35197		-	AAA_5
Solyc11g062320.2	1.69157	-2.64768	4.33926	Proteasome-associated protein ECM29 (AHRD V3.3 *** A0A2K3MSJ3_TRIPR)	-	-
Solyc01g086895.1	1.65874	-2.67055	4.32929		-	-
Solyc04g071480.1	2.81228	-1.51262	4.3249	Plant/F1M20-13 protein (AHRD V3.3 *** G7IBZ7_MEDTR)	-	-
Solyc02g091500.1	2.23417	-2.05147	4.28565	Calcium-dependent protein kinase (AHRD V3.3 *-* CDPK_DAUCA)	-	-
novel.420	2.09505	-2.18593	4.28098		- && - && -	-
Solyc10g077130.1	1.78023	-2.496	4.27624	calmodulin-binding protein 25-like (AHRD V3.3 *** A0A2I4GIE5_9ROSI)	-	-
Solyc12g099500.2	2.61391	-1.64576	4.25967	transmembrane protein (AHRD V3.3 -** AT3G06890.1)	-	-
novel.607	1.57213	-2.66168	4.23381		- && Q7LHG5.2 RecName: Full=Transposon Ty3-I Gag-Pol polyprotein; AltName: Full=Gag3-Pol3; AltName: Full=Transposon Ty3-2 TYA-TYB polyprotein; Contains: RecName: Full=Capsid protein; Short=CA; AltName: Full=p24; Contains: RecName: Full=Spacer peptide p3;	-
Solyc10g080370.1	1.74777	-2.45924	4.20701	Unknown protein	-	-
Solyc08g078080.3	1.1574	-3.01738	4.17477	Pentatricopeptide repeat-containing protein	Pentatricopeptide repeat-containing protein At4g16835, mitochondrial [Source:Projected from Arabidopsis thaliana (AT4G16835) UniProtKB/Swiss-Prot;Acc:Q9M4P3]	Lipase_3
Solyc07g008620.1	1.46452	-2.70805	4.17257	EIX receptor 1	Receptor-like protein EIX1 [Source:UniProtKB/Swiss-Prot;Acc:Q6JN47]	LRRNT_2
Solyc02g088090.1	2.71292	-1.44514	4.15806	Calmodulin-like protein 45 (AHRD V3.3 *** A0A2P0QD45_CAMSI)	-	-
Solyc02g064720.3	1.45501	-2.69741	4.15242	BTB/POZ domain-containing protein (AHRD V3.3 *** A0A2G2XBD2_CAPBA)	-	BTB
Solyc06g074620.3	2.29409	-1.84999	4.14408	hypothetical protein (AHRD V3.3 *** AT2G27830.1)	-	-
Solyc09g007900.3	2.39148	-1.74598	4.13747	Phenylalanine ammonia-lyase (AHRD V3.11 *** tr|A0A2G2YQ27|A0A2G2YQ27_CAPAN)	-	-
Solyc10g079420.1	1.67764	-2.45616	4.1338	Calcium-dependent protein kinase (AHRD V3.3 *-* CDPK_DAUCA)	-	-
Solyc10g074800.2	1.07343	-3.0429	4.11633	Tropomyosin (AHRD V3.3 *** Q9C8R6_ARATH)	-	-
Solyc08g008370.3	2.91585	-1.19032	4.10618	DCD (Development and Cell Death) domain protein (AHRD V3.3 *-* A0A2U1P2J5_ARTAN)	-	-
Solyc06g053980.3	2.14163	-1.95355	4.09518	Chlorophyllase 2 (AHRD V3.3 *** A0A2U1KJW6_ARTAN)	-	-
Solyc07g053740.1	1.94114	-2.1296	4.07074	Ethylene Response Factor F.4	-	ERF
Solyc01g079670.2	1.5383	-2.49014	4.02844	Cotton fiber protein (AHRD V3.3 *** Q570M0_ARATH)	-	-
Solyc05g007140.3	1.76327	-2.22306	3.98633	Protein kinase 2B	-	Pkinase_Tyr
Solyc08g078040.3	1.32711	-2.65636	3.98347	FAD/NAD(P)-binding oxidoreductase family protein (AHRD V3.3 *** A0A2U1Q205_ARTAN)	-	FAD_binding_3
Solyc01g005080.3	1.76259	-2.21326	3.97585	65-kDa microtubule-associated protein 6 (AHRD V3.3 *** A0A2G2XSF2_CAPBA)	-	-
Solyc04g005480.1	1.30275	-2.66724	3.96999	nodulin-related protein 1-like (AHRD V3.3 *** A0A2I4FXG1_9ROSI)	-	-
Solyc01g110684.1	1.60896	-2.35974	3.9687		-	-
Solyc08g062360.3	1.36696	-2.59283	3.95979	Ankyrin repeat family protein (AHRD V3.3 *** F8WLA0_CITUN)	-	-
Solyc10g048065.1	2.7377	-1.21844	3.95613		Sec-independent periplasmic protein translocase [Source:Projected from Arabidopsis thaliana (ATMG00570) TAIR;Acc:ATMG00570]	-
Solyc01g057770.3	2.37447	-1.5593	3.93377	HCO3-transporter family (AHRD V3.3 *** A0A2U1KUW6_ARTAN)	-	-
Solyc03g046380.1	1.4937	-2.43388	3.92757	Seed maturation protein PM.1	-	-
Solyc01g087425.1	1.7421	-2.1642	3.9063		-	-
Solyc04g007000.1	1.18129	-2.68773	3.86902	AP2/B3 transcription factor family protein (AHRD V3.11 *** tr|A0A2U1MEM3|A0A2U1MEM3_ARTAN)	RAV1 [Source:UniProtKB/TrEMBL;Acc:E1U2K4]	RAV
Solyc08g068013.1	2.09194	-1.76136	3.8533		-	-
novel.1069	1.62278	-2.19607	3.81885		- && - && -	-
Solyc08g062680.1	1.30241	-2.51353	3.81594		-	-
Solyc03g097050.3	1.98033	-1.73025	3.71058	Cellulose synthase (AHRD V3.3 *** A0A2U1M9E5_ARTAN)	-	-
Solyc07g007170.3	2.31643	-1.38634	3.70277	RING/U-box superfamily protein (AHRD V3.3 *** AT2G15580.2)	-	-
Solyc06g005650.2	1.79159	-1.85749	3.64908	E3 ubiquitin-protein ligase (AHRD V3.3 *** A0A1U8GX66_CAPAN)	-	-
Solyc09g008525.1	1.02298	-2.61329	3.63627		-	-
Solyc04g078140.3	1.41024	-2.18959	3.59983	cytochrome b5 (AHRD V3.3 *** A0A2I4FQJ5_9ROSI)	-	-
Solyc04g010300.3	1.38204	-2.178	3.56004	ABC transporter B family member 20 (AHRD V3.3 *-* A0A2G2ZFT7_CAPAN)	-	ABC_membrane
Solyc04g072570.3	1.23579	-2.25257	3.48836	Receptor-like kinase (AHRD V3.3 *** A0A0K9PIY0_ZOSMR)	-	Pkinase
Solyc01g106290.3	2.13119	-1.34432	3.47551		-	-
Solyc04g077100.3	1.23638	-2.19021	3.4266		Poly [ADP-ribose] polymerase [Source:UniProtKB/TrEMBL;Acc:K4BUE7]	-
Solyc10g081430.2	1.61184	-1.79199	3.40382	Exostosin-like (AHRD V3.3 *** A0A200QEG6_9MAGN)	-	-
Solyc05g006645.1	1.87286	-1.51238	3.38525		-	-
Solyc12g096720.2	1.95999	-1.42384	3.38383		-	Pkinase_Tyr
Solyc02g088983.1	1.81339	-1.55646	3.36985	DNA mismatch repair protein MLH3 (AHRD V3.11 *-* tr|A0A2G2XFY3|A0A2G2XFY3_CAPBA)	-	zf-CCHC
Solyc02g093850.3	1.69988	-1.62113	3.32101	Ankyrin repeat (AHRD V3.3 *** A0A200R4C9_9MAGN)	-	-
Solyc01g099385.1	1.34556	-1.97012	3.31567	Calcium-dependent lipid-binding (CaLB domain) family protein (AHRD V3.11 *-* tr|F4JK83|F4JK83_ARATH)	-	C2
Solyc03g094160.3	2.17663	-1.13255	3.30918	metacaspase-1-like (AHRD V3.3 *** A0A1U7W9C1_NICSY)	-	Peptidase_C14
Solyc10g081120.2	1.95313	-1.34902	3.30215	alpha-L-arabinofuranosidase	-	-
Solyc03g093340.3	1.77075	-1.50023	3.27098	Uncharacterized conserved protein (UCP012943) (AHRD V3.3 *** AT4G25170.1)	-	-
Solyc07g041150.3	1.85662	-1.36506	3.22168	Myosin-12 (AHRD V3.3 *** A0A2G2Z1K3_CAPAN)	-	Myosin_head
Solyc03g117640.1	1.3641	-1.85489	3.21899	MAP kinase kinase kinase 29	-	Pkinase
Solyc03g083590.3	1.05627	-2.13965	3.19592	Protein kinase domain (AHRD V3.3 *** A0A200RA50_9MAGN)	Probable serine/threonine protein kinase IRE [Source:Projected from Arabidopsis thaliana (AT5G62310) UniProtKB/Swiss-Prot;Acc:Q9LE81]	Pkinase
Solyc08g005318.1	1.7915	-1.38836	3.17985		-	-
Solyc10g086710.2	1.00319	-2.1675	3.17069	PA.1	-	-
novel.922	1.88642	-1.24846	3.13488		- && Q27RY7.1 RecName: Full=Protein Ycf2 && -	-
Solyc05g056040.3	1.33692	-1.73788	3.0748	Auxin Response Factor 24	Auxin response factor [Source:UniProtKB/TrEMBL;Acc:K4C2S9]	ARF
Solyc01g087180.3	1.35919	-1.66099	3.02018	Expressed protein Chr1:2475508-2475942 FORWARD LENGTH=144 201606 (AHRD V3.11 *** AT1G07985.1)	-	-
Solyc01g102840.3	1.70485	-1.31172	3.01657	Disease resistance protein (TIR-NBS-LRR class) (AHRD V3.3 *** A0A2U1NT16_ARTAN)	-	TIR
Solyc01g094410.3	1.75381	-1.2471	3.00091	C2 calcium/lipid-binding plant phosphoribosyltransferase family protein (AHRD V3.3 *** A0A061G6B5_THECC)	-	C2
Solyc11g045160.2	1.60951	-1.37711	2.98662	Vacuolar protein sorting-associated protein	-	-
Solyc10g074730.2	1.72489	-1.2369	2.96178	Late embryogenesis abundant protein	-	Pkinase
novel.554	1.15637	-1.74765	2.90402		- && P10978.1 RecName: Full=Retrovirus-related Pol polyprotein from transposon TNT 1-94; Includes: RecName: Full=Protease; Includes: RecName: Full=Reverse transcriptase; Includes: RecName: Full=Endonuclease && -	-
Solyc08g078140.3	1.15935	-1.69071	2.85006	Ubiquitin carboxyl-terminal hydrolase (AHRD V3.3 *** A0A2G3DC30_CAPCH)	Ubiquitin carboxyl-terminal hydrolase [Source:UniProtKB/TrEMBL;Acc:K4CNH3]	-
Solyc09g005860.3	1.38879	-1.46107	2.84986	Ankyrin repeat-containing protein (AHRD V3.3 *** A0A2G3BJS8_CAPCH)	ankyrin-like1 [Source:Projected from Arabidopsis thaliana (AT5G02620) TAIR;Acc:AT5G02620]	-
Solyc01g087410.3	1.11692	-1.70526	2.82218	Zinc finger	-	-
Solyc11g005760.2	1.55602	-1.26033	2.81635	Hexosyltransferase (AHRD V3.3 *** K4D4I9_SOLLC)	UDP-glucuronate:xylan alpha-glucuronosyltransferase 1 [Source:Projected from Arabidopsis thaliana (AT3G18660) UniProtKB/Swiss-Prot;Acc:Q9LSB1]	Glyco_transf_8
novel.846	1.48098	-1.31942	2.8004		- && - && -	-
Solyc04g024840.3	1.14976	-1.64254	2.7923	GDSL esterase/lipase (AHRD V3.3 *** A0A2R6QF80_ACTCH)	-	Lipase_GDSL
Solyc03g093080.3	1.5366	-1.25309	2.78968	Xyloglucan endotransglucosylase/hydrolase (AHRD V3.3 *** Q6RHY0_SOLLC)	Xyloglucan endotransglucosylase/hydrolase [Source:UniProtKB/TrEMBL;Acc:K4BII5]	-
Solyc12g010110.2	1.04379	-1.73195	2.77574	Formin-like protein (AHRD V3.3 *** A0A2G3BXE8_CAPCH)	Formin-like protein [Source:UniProtKB/TrEMBL;Acc:K4DC98]	FH2
Solyc05g044615.1	1.27461	-1.50032	2.77493		-	-
Solyc01g006890.3	1.48199	-1.27157	2.75356	EEIG1/EHB.1	-	-
Solyc10g083970.1	1.43647	-1.30754	2.744	S-adenosylmethionine synthase (AHRD V3.3 *** A0A1U8EAC9_CAPAN)	S-adenosylmethionine synthase [Source:UniProtKB/TrEMBL;Acc:K4D3I3]	-
Solyc02g088690.3	1.20803	-1.44807	2.65611	UDP-glucose 6-dehydrogenase (AHRD V3.11 *** tr|A0A2G2XIY2|A0A2G2XIY2_CAPBA)	-	-
Solyc10g007505.1	1.59768	-1.05828	2.65597		-	Pkinase
Solyc05g050630.3	1.49678	-1.14939	2.64617	Tetratricopeptide repeat (TPR)-like superfamily protein (AHRD V3.11 *** tr|A0A2U1QFM4|A0A2U1QFM4_ARTAN)	-	-
Solyc10g049630.2	1.01798	-1.58697	2.60495	Protein phosphatase 2C family protein (AHRD V3.3 *** A0A2U1MLG3_ARTAN)	-	PP2C
Solyc08g061890.3	1.35141	-1.24612	2.59753	DWNN domain	-	-
Solyc04g040210.3	1.01378	-1.57586	2.58965	cysteine-rich/transmembrane domain A-like protein Chr2:13678077-13678554 FORWARD LENGTH=71 201606 (AHRD V3.11 -** AT2G32210.1)	-	-
Solyc04g015530.2	1.04443	-1.51662	2.56105	Pectin lyase-like superfamily protein (AHRD V3.3 *** A0A2U1LRJ2_ARTAN)	-	-
Solyc01g110440.3	1.35905	-1.18751	2.54656		Arginine decarboxylase [Source:UniProtKB/TrEMBL;Acc:G8Z275]	-
Solyc04g008290.3	1.15386	-1.38601	2.53987	65-kDa microtubule-associated protein 6 (AHRD V3.3 *** A0A2G2W4Q4_CAPBA)	-	-
Solyc01g006930.3	1.1554	-1.36861	2.52401	Nuclear transcription factor Y subunit A-4 (AHRD V3.3 *** A0A2G2XTD6_CAPBA)	-	NF-YA
Solyc01g103695.1	1.32362	-1.19455	2.51818		-	-
Solyc05g015470.1	1.19093	-1.28056	2.47149	Chaperone protein dnaJ-like protein (AHRD V3.3 *** Q94CB5_ARATH)	-	-
Solyc02g088940.3	1.28268	-1.16447	2.44715	CTP synthase (AHRD V3.3 *-* A0A2G3A9D9_CAPAN)	-	GATase
novel.377	1.20193	-1.21289	2.41482		- && - && -	-
Solyc07g056320.3	1.29098	-1.12026	2.41124	Glycerol-3-phosphate acyltransferase.1	-	Acyltransferase
Solyc03g097990.3	1.03838	-1.37119	2.40958	RNA polymerase II subunit A C-terminal domain phosphatase SSU72 (AHRD V3.3 *** A0A1U8G7N7_CAPAN)	-	-
Solyc04g074830.1	1.0937	-1.31302	2.40672	ENTH/ANTH/VHS superfamily protein (AHRD V3.3 *** A0A2U1QGP5_ARTAN)	-	-
novel.878	1.23316	-1.15935	2.39251		- && - && -	-
Solyc02g014187.1	1.26316	-1.12447	2.38763		-	-
Solyc07g025250.2	1.28778	-1.06084	2.34862	Pentatricopeptide repeat-containing protein	-	-
Solyc05g014100.2	1.02452	-1.30949	2.33401	Alpha/beta-Hydrolases superfamily protein (AHRD V3.3 *-* A0A1I9LMK9_ARATH)	-	-
Solyc06g072277.1	1.10565	-1.22044	2.32609		-	-
novel.917	1.00335	-1.29583	2.29918		- && - && -	-
Solyc07g007140.3	1.23039	-1.05794	2.28832	MAP kinase kinase kinase 44	-	Pkinase_Tyr
Solyc12g088460.2	1.09956	-1.12618	2.22574	Cytochrome P450 (AHRD V3.3 *** A0A200Q0W8_9MAGN)	-	p450
Solyc08g013730.3	1.20335	-1.00805	2.2114	NOD26-like intrinsic protein5.1	Nodulin26-like intrinsic protein 51 [Source:UniProtKB/TrEMBL;Acc:K4CJ08]	-
Solyc01g095150.3	1.15108	-1.01847	2.16954	late embryogenesis-like protein	Late embryogenesis (Lea)-like protein [Source:UniProtKB/TrEMBL;Acc:Q40159]	-
novel.46	1.07658	-1.08359	2.16017		- && - && -	-
Solyc03g077910.3	1.09031	-1.05681	2.14711	Core-2/I-branching beta-16-N-acetylglucosaminyltransferase family protein (AHRD V3.3 *** B6ST68_MAIZE)	-	-
Solyc05g014760.3	1.01109	-1.05342	2.06451	Cyclin-dependent kinase G-2 (AHRD V3.3 *** A0A2G3B8V1_CAPCH)	-	Pkinase
