# Supplementary material for: Comparative Transcriptome Analysis in Tomato Fruit Reveals Genes, Pathways, and Processes Affected by the LEC1-LIKE4 Transcription Factor
Source: Int J Mol Sci. 2025 Jul 14;26(14):6728. doi: 10.3390/ijms26146728 (PMC12295452; doi:10.3390/ijms26146728)
Supplement: Supplementary file 1 [file ijms-26-06728-s001.zip › Supplementary_Table_S4.xlsx]

## Sheet: S4
Supplementary Table S4: Differentially regulated tomato fruit metabolism and quality genes.
Related to	GeneID	M7_5 log2FC	M29_2 log2FC	Gene Description (iTAG4.1)	Gene Description (UniProtKB/TrEMBL)	TF/TR (PlantTFDB)
TCA Cycle	Solyc01g005560.3	-1.70107	-1.41022	Isocitrate dehydrogenase [NADP] (AHRD V3.3 *** A0A2G3BR90_CAPCH)	Isocitrate dehydrogenase [NADP] [Source:UniProtKB/TrEMBL;Acc:K4ASC2]	-
TCA Cycle	Solyc01g073740.3	-2.65157	-1.7777	Citrate synthase (AHRD V3.3 *** A0A2G3ALM4_CAPAN)	-	Citrate_synt
TCA Cycle	Solyc01g100360.3	1.18028		Dihydrolipoyl dehydrogenase (AHRD V3.3 *** A0A2U1LTA9_ARTAN)	-	Pyr_redox_2
TCA Cycle	Solyc01g106480.3	1.64841		glyoxisomal malate dehydrogenase	Glyoxisomal malate dehydrogenase [Source:UniProtKB/TrEMBL;Acc:Q645M9]	-
TCA Cycle	Solyc02g063490.3	2.92291	1.54904	Malate dehydrogenase (AHRD V3.3 *** A0A2G2XBH7_CAPBA)	Malate dehydrogenase [Source:UniProtKB/TrEMBL;Acc:K4B6N4]	-
TCA Cycle	Solyc02g085350.3	2.09309		Succinate dehydrogenase [ubiquinone] flavoprotein subunit	Succinate dehydrogenase [ubiquinone] flavoprotein subunit, mitochondrial [Source:UniProtKB/TrEMBL;Acc:K4BB47]	-
TCA Cycle	Solyc03g097675.1	-1.87306	-1.66361	-	-	-
TCA Cycle	Solyc03g115990.2	2.92321		-	-
TCA Cycle	Solyc04g005080.3	1.49723		Pyruvate dehydrogenase E1 component subunit alpha [Source:UniProtKB/TrEMBL;Acc:K4BNB4]	-
TCA Cycle	Solyc04g011350.3	-3.87654	-2.96704	2-oxoglutarate dehydrogenase	-	-
TCA Cycle	Solyc04g055020.2	4.82876		-	-
TCA Cycle	Solyc04g055030.2	5.61169		Succinate dehydrogenase [ubiquinone] iron-sulfur subunit, mitochondrial [Source:UniProtKB/TrEMBL;Acc:K4BSQ1]	-
TCA Cycle	Solyc04g076880.3	-2.9727	-2.62107	phosphoenolpyruvate carboxykinase	-	-
TCA Cycle	Solyc05g005160.3	-5.44619	-6.03526	ATP-citrate synthase (AHRD V3.3 *** B6TD54_MAIZE)	-	-
TCA Cycle	Solyc05g009530.3	1.21404		Dihydrolipoamide acetyltransferase component of pyruvate dehydrogenase complex (AHRD V3.3 *** A0A1U8EIE7_CAPAN)	Dihydrolipoamide acetyltransferase component of pyruvate dehydrogenase complex [Source:UniProtKB/TrEMBL;Acc:K4BXC7]	Biotin_lipoyl
TCA Cycle	Solyc05g024160.3	3.3671		Pyruvate dehydrogenase .1	-	-
TCA Cycle	Solyc06g072580.3	-1.43126	-1.32743	Pyruvate dehydrogenase .1	Pyruvate dehydrogenase E1 component subunit beta [Source:UniProtKB/TrEMBL;Acc:K4C8X8]	-
TCA Cycle	Solyc07g055840.3	-1.40937	-1.17589	Citrate synthase (AHRD V3.3 *** A0A2G2WEG9_CAPBA)	Citrate synthase [Source:UniProtKB/TrEMBL;Acc:K4CGB7]	Citrate_synt
TCA Cycle	Solyc08g016750.3	1.05549		Pyruvate dehydrogenase .1	Pyruvate dehydrogenase E1 component subunit beta [Source:UniProtKB/TrEMBL;Acc:K4CJJ4]	-
TCA Cycle	Solyc09g075450.3	-1.26443	-1.66073	Fumarate hydratase class II (AHRD V3.3 *** A0A248JQX4_9PROT)	-	-
TCA Cycle	Solyc09g090140.3	1.26966		Malate dehydrogenase (AHRD V3.11 *** tr|A0A1U8G3L8|A0A1U8G3L8_CAPAN)	-	-
TCA Cycle	Solyc11g017250.2	1.49474		Dihydrolipoamide acetyltransferase component of pyruvate dehydrogenase complex (AHRD V3.3 *** A0A2G2WYT7_CAPBA)	Dihydrolipoamide acetyltransferase component of pyruvate dehydrogenase complex [Source:UniProtKB/TrEMBL;Acc:K4D6M8]	Biotin_lipoyl
TCA Cycle	Solyc12g005080.2	-1.51123	-1.1689	Dihydrolipoyllysine-residue succinyltransferase component of 2-oxoglutarate dehydrogenase complex (AHRD V3.3 *** B6TFG5_MAIZE)	-	Biotin_lipoyl
TCA Cycle	Solyc12g009400.2	1.56036		Pyruvate dehydrogenase .1	Pyruvate dehydrogenase E1 component subunit alpha [Source:UniProtKB/TrEMBL;Acc:K4DC28]	-
TCA Cycle	Solyc12g009410.2	1.48232		Pyruvate dehydrogenase .1	Pyruvate dehydrogenase E1 component subunit alpha [Source:UniProtKB/TrEMBL;Acc:K4DC29]	-
TCA Cycle	Solyc12g099260.2	-2.75488	-5.14223	Citrate synthase-like (AHRD V3.3 *** A0A200R252_9MAGN)	-	Citrate_synt
Ascorbate Metabolism	Solyc01g011510.3	2.6771		Aldehyde dehydrogenase (AHRD V3.3 *** A0A200Q0A3_9MAGN)	Aldehyde dehydrogenase [Source:UniProtKB/TrEMBL;Acc:K4ATY6]
Ascorbate Metabolism	Solyc01g111510.3	-1.01748	-1.16568	Ascorbate peroxidase (AHRD V3.3 *** Q8W4V7_CAPAN)	-
Ascorbate Metabolism	Solyc02g086970.3	-1.08783		Aldehyde dehydrogenase (AHRD V3.3 *** A0A2U1MUY7_ARTAN)	-
Ascorbate Metabolism	Solyc02g088690.3	-1.44807	1.20803	UDP-glucose 6-dehydrogenase (AHRD V3.11 *** tr|A0A2G2XIY2|A0A2G2XIY2_CAPBA)	-
Ascorbate Metabolism	Solyc03g063150.3	1.36047		L-ascorbate oxidase-like protein (AHRD V3.3 *** A0A2G2VEA3_CAPBA)	-
Ascorbate Metabolism	Solyc03g114150.3	-1.04014	-1.92136	Aldehyde dehydrogenase (AHRD V3.3 *** A0A2U1M8J4_ARTAN)	-
Ascorbate Metabolism	Solyc04g074640.3	-5.89099		Ascorbate peroxidase (AHRD V3.11 *** tr|A0A0K2SS60|A0A0K2SS60_CITUN)	-
Ascorbate Metabolism	Solyc05g005700.3	-4.78462	-2.48435	-	Aldedh
Ascorbate Metabolism	Solyc05g054760.3	3.20401	2.03643	Glutathione S-transferase (AHRD V3.11 *** tr|A0A200PZB1|A0A200PZB1_9MAGN)	-
Ascorbate Metabolism	Solyc06g060250.3	-1.28495		Aldehyde dehydrogenase (AHRD V3.3 *** A0A2G2WJP7_CAPBA)	Aldehyde dehydrogenase [Source:UniProtKB/TrEMBL;Acc:K4C6K6]
Ascorbate Metabolism	Solyc06g060260.3	1.54459		Stromal ascorbate peroxidase (AHRD V3.3 *** Q9TNL9_TOBAC)	-
Ascorbate Metabolism	Solyc06g062430.3	5.96178	5.15336	Inositol oxygenase (AHRD V3.3 *** A0A2U1PDJ1_ARTAN)	-
Ascorbate Metabolism	Solyc06g069550.1	-5.99649	-1.6386	UDP-glucose 6-dehydrogenase (AHRD V3.3 *** A0A1U8F9G7_CAPAN)	UDP-glucose 6-dehydrogenase [Source:UniProtKB/TrEMBL;Acc:K4C8C8]
Ascorbate Metabolism	Solyc06g073320.3	2.05097		GDP-L-galactose phosphorylase.1	GDP-L-galactose phosphorylase [Source:UniProtKB/TrEMBL;Acc:H9D2D6]
Ascorbate Metabolism	Solyc08g007890.3	1.75115		Aldehyde dehydrogenase family 2 member mitochondrial-like (AHRD V3.3 *-* A0A2K3PGY0_TRIPR)	-
Ascorbate Metabolism	Solyc09g009390.3	-1.33513	-1.85251	Monodehydroascorbate reductase (AHRD V3.3 *** A0A2G2VWV8_CAPBA)	Monodehydroascorbate reductase 1 [Source:Projected from Arabidopsis thaliana (AT3G52880) UniProtKB/TrEMBL;Acc:F4J849]
Ascorbate Metabolism	Solyc11g006570.2	-2.3817	-1.93737	Inositol oxygenase (AHRD V3.3 *** A0A2U1PDJ1_ARTAN)	-
Ascorbate Metabolism	Solyc11g012410.2	1.12036	-1.17834	myo-inositol monophosphatase 3	Inositol monophosphatase 3 [Source:UniProtKB/Swiss-Prot;Acc:P54928]
Ascorbate Metabolism	Solyc11g018550.3	-1.90189		Stromal ascorbate peroxidase (AHRD V3.11 *** tr|Q9TNL9|Q9TNL9_TOBAC)	-
Fatty Acid Degradation	novel.597	1.08719	1.00412		- && Q8S528.2 RecName: Full=Aldehyde dehydrogenase family 2 member B7, mitochondrial; Short=ALDH2b; Flags: Precursor && -	-
Fatty Acid Degradation	Solyc01g011510.3	2.6771		Aldehyde dehydrogenase (AHRD V3.3 *** A0A200Q0A3_9MAGN)	Aldehyde dehydrogenase [Source:UniProtKB/TrEMBL;Acc:K4ATY6]	Aldedh
Fatty Acid Degradation	Solyc01g066620.3	-3.53051		Glyoxysomal fatty acid beta-oxidation multifunctional protein MFP-a (AHRD V3.3 *** A0A2G3AJZ7_CAPAN)	Peroxisomal fatty acid beta-oxidation multifunctional protein MFP2 [Source:Projected from Arabidopsis thaliana (AT3G06860) UniProtKB/Swiss-Prot;Acc:Q9ZPI5]	3HCDH_N
Fatty Acid Degradation	Solyc01g091520.3	2.39316	1.78602	Enoyl-CoA delta isomerase 1	-	ECH
Fatty Acid Degradation	Solyc02g086970.3	-1.08783		Aldehyde dehydrogenase (AHRD V3.3 *** A0A2U1MUY7_ARTAN)	-	Aldedh
Fatty Acid Degradation	Solyc03g078320.1	-2.50632	-2.77246	Long chain acyl-CoA synthetase 2 (AHRD V3.3 *-* A0A2G3ADD4_CAPAN)	-	-
Fatty Acid Degradation	Solyc03g114150.3	-1.04014	-1.92136	Aldehyde dehydrogenase (AHRD V3.3 *** A0A2U1M8J4_ARTAN)	-	Aldedh
Fatty Acid Degradation	Solyc04g064710.3	4.20177		Alcohol dehydrogenase (AHRD V3.3 *** Q42953_TOBAC)	-	ADH_zinc_N
Fatty Acid Degradation	Solyc04g082180.3	-10.3635	-9.79327	Alcohol dehydrogenase ADH (AHRD V3.3 *** Q41242_SOLLC)	-	ADH_zinc_N
Fatty Acid Degradation	Solyc05g005700.3	-4.78462	-2.48435	Aldehyde dehydrogenase (AHRD V3.3 *** Q43274_MAIZE)	-	Aldedh
Fatty Acid Degradation	Solyc05g010720.3	-4.91225	-2.76724	Enoyl-CoA delta isomerase 1	-	ECH
Fatty Acid Degradation	Solyc05g021555.1	-2.60313	1.7796		-	-
Fatty Acid Degradation	Solyc05g021570.2	-2.85487	2.4712	Alcohol dehydrogenase (AHRD V3.3 *-* B3TM26_ELAGV)	-	-
Fatty Acid Degradation	Solyc06g009160.3	1.07517		Glyoxysomal fatty acid beta-oxidation multifunctional protein MFP-a (AHRD V3.3 *** A0A2G2WGU7_CAPBA)	-	3HCDH_N
Fatty Acid Degradation	Solyc06g059740.3	1.86695	-3.04492	Alcohol dehydrogenase (AHRD V3.3 *** A0A2U1MN94_ARTAN)	-	ADH_zinc_N
Fatty Acid Degradation	Solyc06g060250.3	-1.28495		Aldehyde dehydrogenase (AHRD V3.3 *** A0A2G2WJP7_CAPBA)	Aldehyde dehydrogenase [Source:UniProtKB/TrEMBL;Acc:K4C6K6]	Aldedh
Fatty Acid Degradation	Solyc06g076800.3	7.5364	7.26931	Cytochrome P450 (AHRD V3.3 *** A0A200R4M3_9MAGN)	Cytochrome P450 86A1 [Source:Projected from Arabidopsis thaliana (AT5G58860) UniProtKB/Swiss-Prot;Acc:P48422]	p450
Fatty Acid Degradation	Solyc07g045350.3	-2.13262	-2.31691	Acetyl-CoA C-acetyltransferase (AHRD V3.3 *** D9U856_BACMN)	-	Thiolase_N
Fatty Acid Degradation	Solyc08g007890.3	1.75115		Aldehyde dehydrogenase family 2 member mitochondrial-like (AHRD V3.3 *-* A0A2K3PGY0_TRIPR)	-	-
Fatty Acid Degradation	Solyc08g008310.3	-1.73399	-1.58556	Long chain acyl-CoA synthetase 2 (AHRD V3.3 *** A0A2G2W2V7_CAPBA)	-	AMP-binding
Fatty Acid Degradation	Solyc08g068390.3		-4.72976	Glyoxysomal fatty acid beta-oxidation multifunctional protein MFP-a (AHRD V3.3 *** A0A2G2YXE3_CAPAN)	-	3HCDH_N
Fatty Acid Degradation	Solyc08g078400.3	-1.41505	-1.12999	peroxisomal acyl-CoA oxidase 1B	-	-
Fatty Acid Degradation	Solyc08g082280.3	-3.58096	-3.35561	Long chain acyl-CoA synthetase 2 (AHRD V3.3 *** A0A2G3DB06_CAPCH)	-	AMP-binding
Fatty Acid Degradation	Solyc08g083280.3	-6.83375	-7.19552	Alcohol dehydrogenase.1	-	ADH_N
Fatty Acid Degradation	Solyc09g061840.3	-2.39042	-1.68954	3-ketoacyl-CoA thiolase peroxisomal-like (AHRD V3.11 *** tr|A0A2K3P5R8|A0A2K3P5R8_TRIPR)	-	Thiolase_N
Fatty Acid Degradation	Solyc09g064370.3	2.52114	1.04102	S-(hydroxymethyl)glutathione dehydrogenase (AHRD V3.3 *** E9ND18_SOLHA)	S-(hydroxymethyl)glutathione dehydrogenase [Source:UniProtKB/TrEMBL;Acc:D2Y3F4]	ADH_N
Fatty Acid Degradation	Solyc09g075760.3	-1.13474		cyclinT1_3	-	AMP-binding
Fatty Acid Degradation	Solyc10g008110.3	-1.59731		Acyl-coenzyme A oxidase (AHRD V3.3 *** A0A1U8EF39_CAPAN)	-	-
Fatty Acid Degradation	Solyc10g085200.2	-2.76936		Acyl-CoA oxidase/dehydrogenase (AHRD V3.3 *** A0A200PWV2_9MAGN)	-	-
Fatty Acid Degradation	Solyc12g094500.2	1.2394		Alcohol dehydrogenase-like 7 (AHRD V3.3 *** A0A2G3B4K6_CAPCH)	-	ADH_zinc_N
Fatty Acid Biosynthesis	Solyc01g006450.3	2.63901			-	-
Fatty Acid Biosynthesis	Solyc02g070790.3	-1.5994	-1.89533	3-oxoacyl-[acyl-carrier-protein] synthase (AHRD V3.3 *** A0A2I4EJY8_9ROSI)	-	ketoacyl-synt
Fatty Acid Biosynthesis	Solyc03g063110.3	1.44771	1.56537	Acyl-[acyl-carrier-protein] desaturase (AHRD V3.3 *** A0A1U8G8K8_CAPAN)	Acyl-[acyl-carrier-protein] desaturase [Source:UniProtKB/TrEMBL;Acc:K4BH59]	-
Fatty Acid Biosynthesis	Solyc03g078320.1	-2.50632	-2.77246	Long chain acyl-CoA synthetase 2 (AHRD V3.3 *-* A0A2G3ADD4_CAPAN)	-	-
Fatty Acid Biosynthesis	Solyc03g097470.3	3.3771		3-oxoacyl-[acyl-carrier-protein] synthase 3 (AHRD V3.3 *** A0A2U1LL37_ARTAN)	-	-
Fatty Acid Biosynthesis	Solyc03g111055.1	-2.83167	-2.43996		-	adh_short
Fatty Acid Biosynthesis	Solyc03g122100.2	-6.45266		3-oxoacyl-[acyl-carrier-protein] synthase (AHRD V3.3 *-* A0A2G2ZVR7_CAPAN)	-	Ketoacyl-synt_C
Fatty Acid Biosynthesis	Solyc03g122120.3	1.55067		3-oxoacyl-[acyl-carrier-protein] synthase (AHRD V3.3 *** A0A2G2ZVR7_CAPAN)	-	ketoacyl-synt
Fatty Acid Biosynthesis	Solyc04g039830.2	4.36259	5.86834	Acetyl-coenzyme A carboxylase carboxyl transferase subunit beta	-	-
Fatty Acid Biosynthesis	Solyc05g056295.1	2.6716	1.44397		Biotin carboxyl carrier protein of acetyl-CoA carboxylase [Source:UniProtKB/TrEMBL;Acc:Q84T86]	Biotin_lipoyl
Fatty Acid Biosynthesis	Solyc06g053480.3	1.74166		Acyl-[acyl-carrier-protein] desaturase (AHRD V3.3 *** A0A2G2WJJ9_CAPBA)	Acyl-[acyl-carrier-protein] desaturase [Source:UniProtKB/TrEMBL;Acc:K4C635]	-
Fatty Acid Biosynthesis	Solyc06g059710.3	4.59482		Acyl-[acyl-carrier-protein] desaturase (AHRD V3.3 *** A0A2I4GZ93_9ROSI)	-	-
Fatty Acid Biosynthesis	Solyc06g059720.3	8.37167	3.63943	Acyl-[acyl-carrier-protein] desaturase (AHRD V3.3 *** A0A2I4GZ93_9ROSI)	-	-
Fatty Acid Biosynthesis	Solyc06g071060.2	-4.30101	-3.4935	NAD(P)-binding Rossmann-fold superfamily protein (AHRD V3.3 *** A0A2U1Q367_ARTAN)	-	adh_short
Fatty Acid Biosynthesis	Solyc07g042313.1	1.13729			-	Ketoacyl-synt_C
Fatty Acid Biosynthesis	Solyc07g049570.3	1.10374		3-oxoacyl-[acyl-carrier-protein] synthase (AHRD V3.3 *** A0A2G2WHD0_CAPBA)	3-oxoacyl-[acyl-carrier-protein] synthase [Source:UniProtKB/TrEMBL;Acc:K4CF58]	ketoacyl-synt
Fatty Acid Biosynthesis	Solyc08g008310.3	-1.73399	-1.58556	Long chain acyl-CoA synthetase 2 (AHRD V3.3 *** A0A2G2W2V7_CAPBA)	-	AMP-binding
Fatty Acid Biosynthesis	Solyc08g016170.3	1.44706		3-oxoacyl-[acyl-carrier-protein] synthase (AHRD V3.3 *** A0A1J7GJV4_LUPAN)	-	ketoacyl-synt
Fatty Acid Biosynthesis	Solyc08g082280.3	-3.58096	-3.35561	Long chain acyl-CoA synthetase 2 (AHRD V3.3 *** A0A2G3DB06_CAPCH)	-	AMP-binding
Fatty Acid Biosynthesis	Solyc09g013080.3	1.15927		Acetyl-coenzyme A carboxylase carboxyl transferase subunit alpha (AHRD V3.3 *** B5LAS6_CAPAN)	-	-
Fatty Acid Biosynthesis	Solyc09g075760.3	-1.13474		cyclinT1_3	-	AMP-binding
Fatty Acid Biosynthesis	Solyc09g091410.1	4.32063	6.28721	Acetyl-coenzyme A carboxylase carboxyl transferase subunit beta	-	-
Fatty Acid Biosynthesis	Solyc12g006930.2	-1.04294	-1.55212	Acyl-[acyl-carrier-protein] hydrolase (AHRD V3.3 *** A0A2G2X396_CAPBA)	Palmitoyl-acyl carrier protein thioesterase, chloroplastic [Source:Projected from Arabidopsis thaliana (AT1G08510) UniProtKB/Swiss-Prot;Acc:Q9SJE2]	-
Histone Related	Solyc01g079110.3		-3.1021	Histone H3 (AHRD V3.11 *** tr|A0A2G3DHD8|A0A2G3DHD8_CAPCH)	Histone H3 [Source:UniProtKB/TrEMBL;Acc:K4AXF7]	Histone
Histone Related	Solyc03g044380.3	-2.45198	-1.45221	EZ2	Histone-lysine N-methyltransferase [Source:UniProtKB/TrEMBL;Acc:A7X9Y2]	SET
Histone Related	Solyc03g071620.1	1.73454		Histone H2B (AHRD V3.3 *-* A0A328DBY2_9ASTE)	Histone H2B [Source:UniProtKB/TrEMBL;Acc:K4BHJ2]	Histone
Histone Related	Solyc03g112410.2	-8.21821	-2.21919	Histone deacetylase (AHRD V3.3 *** A0A1U8EWM8_CAPAN)	Histone deacetylase [Source:UniProtKB/TrEMBL;Acc:K4BK95]	Hist_deacetyl
Histone Related	Solyc03g112690.1	-5.00408		Histone-lysine N-methyltransferase (AHRD V3.3 *** A0A328EC95_9ASTE)	Histone-lysine N-methyltransferase [Source:UniProtKB/TrEMBL;Acc:K4BKC2]	SET
Histone Related	Solyc05g051515.1	1.6596			Histone H3 [Source:UniProtKB/TrEMBL;Acc:Q6LB28]	Histone
Histone Related	Solyc06g005430.1	1.16036		Histone H4 (AHRD V3.3 *-* F2E7L1_HORVV)	Histone H4 [Source:UniProtKB/Swiss-Prot;Acc:P35057]	-
Histone Related	Solyc06g074080.3	1.21375		Histone deacetylase (AHRD V3.3 *** A0A2G2WMQ3_CAPBA)	Histone deacetylase [Source:UniProtKB/TrEMBL;Acc:K4C9C6]	Hist_deacetyl
Histone Related	Solyc06g075800.1	-1.94322	-2.15826	Histone H2B (AHRD V3.3 *-* A0A1Q3BKM6_CEPFO)	Histone H2B [Source:UniProtKB/TrEMBL;Acc:K4C9U5]	Histone
Histone Related	Solyc06g075930.1	-1.46175	-2.01687	Histone H4 (AHRD V3.3 *-* F2E7L1_HORVV)	Histone H4 [Source:UniProtKB/Swiss-Prot;Acc:P35057]	-
Histone Related	Solyc07g052940.3		1.30967		Histone-lysine N-methyltransferase ATXR3 [Source:Projected from Arabidopsis thaliana (AT4G15180) UniProtKB/Swiss-Prot;Acc:O23372]	SET
Histone Related	Solyc09g010400.3	1.61956		Histone H2A (AHRD V3.3 *** A0A2G2VY95_CAPBA)	Histone H2A [Source:UniProtKB/TrEMBL;Acc:K4CR67]	Histone
Histone Related	Solyc09g059280.2	-1.13516		Histone H3 (AHRD V3.3 *-* A0A1U8FF14_CAPAN)	-	Histone
Histone Related	Solyc09g066100.3	1.07446		Histone .1	Histone H1 [Source:UniProtKB/Swiss-Prot;Acc:P37218]	-
Histone Related	Solyc10g008910.1		-2.1026	Histone H3 (AHRD V3.3 *** B3TM40_ELAGV)	Histone H3 [Source:UniProtKB/TrEMBL;Acc:K4AY75]	Histone
Histone Related	Solyc11g007930.2	1.29873		Histone H2B (AHRD V3.3 *** A0A328DBY2_9ASTE)	-	Histone
Histone Related	Solyc11g010240.2	2.05151		protein SCAI (AHRD V3.3 *** A0A2I4GV29_9ROSI)	-	Histone
Histone Related	Solyc11g066160.1	-2.08172	-1.7624	Histone H4 (AHRD V3.3 *-* A0A2P6TCF4_CHLSO)	Histone H4 [Source:UniProtKB/TrEMBL;Acc:K4D9M4]	-
Histone Related	Solyc11g066840.2		1.11488	Histone deacetylase HD.1	Histone deacetylase HDT1 [Source:Projected from Arabidopsis thaliana (AT3G44750) UniProtKB/Swiss-Prot;Acc:Q9FVE6]	-
Histone Related	Solyc12g005270.2	2.05459		Histone H2A (AHRD V3.3 *** A0A1U8E2W4_CAPAN)	Histone H2A [Source:UniProtKB/TrEMBL;Acc:K4DB65]	Histone
Histone Related	Solyc12g013510.1	-1.99446		Histone H2B (AHRD V3.3 *** A0A328DBY2_9ASTE)	Histone H2B [Source:UniProtKB/TrEMBL;Acc:K4DCN6]	Histone
Fructose Related	Solyc01g008710.3	7.63695	4.71044	.1 mannan endo-1	MAN1 [Source:Projected from Arabidopsis thaliana (AT1G02310) UniProtKB/TrEMBL;Acc:A0A178WL81]	-
Fructose Related	Solyc01g111120.3	1.78865		Triosephosphate isomerase (AHRD V3.3 *** A0A200Q3A8_9MAGN)	-	-
Fructose Related	Solyc02g063220.3	-2.07676		Mannose-6-phosphate isomerase (AHRD V3.3 *** A0A2G2XBW4_CAPBA)	Mannose-6-phosphate isomerase [Source:UniProtKB/TrEMBL;Acc:K4B6K7]	-
Fructose Related	Solyc02g081160.3	2.08577		Pyrophosphate--fructose 6-phosphate 1-phosphotransferase subunit beta (AHRD V3.3 *** A0A1U8FN75_CAPAN)	Pyrophosphate--fructose 6-phosphate 1-phosphotransferase subunit beta [Source:UniProtKB/TrEMBL;Acc:K4B9Y6]	PFK
Fructose Related	Solyc02g084210.1	-5.76674	-3.0824	GDP-mannose 4	-	-
Fructose Related	Solyc02g084440.3	2.81349	4.52729	Fructose-bisphosphate aldolase (AHRD V3.3 *** A0A2G3AA97_CAPAN)	-	-
Fructose Related	Solyc02g084990.3	7.99909	4.80588	Mannan endo-1	-	-
Fructose Related	Solyc02g091490.3	2.24564	1.00407	fructokinase 3	-	PfkB
Fructose Related	Solyc03g093520.3	-1.51227	-1.06093	ATP-dependent 6-phosphofructokinase (AHRD V3.3 *** A0A2G2ZX77_CAPAN)	ATP-dependent 6-phosphofructokinase [Source:UniProtKB/TrEMBL;Acc:K4BIM9]	PFK
Fructose Related	Solyc03g121070.3	-4.72183	-2.78207	hexokinase	Phosphotransferase [Source:UniProtKB/TrEMBL;Acc:Q8H0Q2]	-
Fructose Related	Solyc04g011510.3	-1.07876		Triosephosphate isomerase (AHRD V3.11 *** tr|S8E0E9|S8E0E9_9LAMI)	Triosephosphate isomerase, cytosolic [Source:Projected from Arabidopsis thaliana (AT3G55440) UniProtKB/Swiss-Prot;Acc:P48491]	-
Fructose Related	Solyc04g014270.3	-2.8547	-2.8908	ATP-dependent 6-phosphofructokinase (AHRD V3.3 *** A0A2G2XA03_CAPBA)	ATP-dependent 6-phosphofructokinase [Source:UniProtKB/TrEMBL;Acc:K4BPT1]	PFK
Fructose Related	Solyc05g046340.2	-6.23413	-5.66428	Phosphomannomutase (AHRD V3.3 *** A0A2G3BTT3_CAPCH)	Phosphomannomutase [Source:UniProtKB/TrEMBL;Acc:K4C0W7]	-
Fructose Related	Solyc06g073190.3	-1.36398	-1.24963	fructokinase 2	Fructokinase-2 [Source:UniProtKB/Swiss-Prot;Acc:Q42896]	PfkB
Fructose Related	Solyc06g082150.3	-1.80413		6-phosphofructo-2-kinase/fructose-2	-	-
Fructose Related	Solyc07g045160.3	-2.22499	-1.98315	ATP-dependent 6-phosphofructokinase (AHRD V3.3 *** A0A2G2WC06_CAPBA)	-	PFK
Fructose Related	Solyc08g066100.3	-8.82983	-8.59669	ATP-dependent 6-phosphofructokinase (AHRD V3.3 *** A0A2G2YWK4_CAPAN)	ATP-dependent 6-phosphofructokinase [Source:UniProtKB/TrEMBL;Acc:K4CLI8]	PFK
Fructose Related	Solyc08g076550.2	-3.6421	-4.02508	Phosphomannomutase (AHRD V3.3 *-* A0A2G3BTT3_CAPCH)	-	-
Fructose Related	Solyc09g011220.3	1.28647		Glucose-1-phosphate adenylyltransferase family protein (AHRD V3.3 *** A0A2U1PR08_ARTAN)	-	Hexapep
Fructose Related	Solyc10g008300.3	1.00036	1.85192	Mannan endo-1	-	-
Fructose Related	Solyc10g074920.2	-1.54461		Mannan endo-1	-	-
Fructose Related	Solyc12g056530.2	1.07917		Fructose-1	-	-
Fructose Related	Solyc12g095760.2	-1.19245	-1.17524	Pyrophosphate--fructose 6-phosphate 1-phosphotransferase subunit alpha (AHRD V3.3 *** A0A2G3B4E8_CAPCH)	Pyrophosphate--fructose 6-phosphate 1-phosphotransferase subunit alpha [Source:UniProtKB/TrEMBL;Acc:K4DH49]	PFK
Glycerolipid Metabolism	novel.119	-2.73481	-1.10039		- && - && -	-
Glycerolipid Metabolism	novel.597	1.08719	1.00412		- && Q8S528.2 RecName: Full=Aldehyde dehydrogenase family 2 member B7, mitochondrial; Short=ALDH2b; Flags: Precursor && -	-
Glycerolipid Metabolism	Solyc01g011510.3	2.6771		Aldehyde dehydrogenase (AHRD V3.3 *** A0A200Q0A3_9MAGN)	Aldehyde dehydrogenase [Source:UniProtKB/TrEMBL;Acc:K4ATY6]	Aldedh
Glycerolipid Metabolism	Solyc01g094170.3	-1.94491	-2.36872	Digalactosyldiacylglycerol synthase 2	-	-
Glycerolipid Metabolism	Solyc01g094700.3	4.90369	4.24107	Glycerol-3-phosphate acyltransferase	-	Acyltransferase
Glycerolipid Metabolism	Solyc02g063160.3		-1.91739	Alpha/beta-Hydrolases superfamily protein (AHRD V3.11 *** tr|A0A1P8B9I4|A0A1P8B9I4_ARATH)	-	-
Glycerolipid Metabolism	Solyc02g068240.3	-1.43133		Diacylglycerol O-acyltransferase 2 (AHRD V3.3 *** A0A2G3D3R8_CAPCH)	Diacylglycerol O-acyltransferase 2 [Source:Projected from Arabidopsis thaliana (AT3G51520) UniProtKB/Swiss-Prot;Acc:Q9ASU1]	-
Glycerolipid Metabolism	Solyc02g086370.3	2.41943		Lipid phosphate phosphatase (AHRD V3.3 *** A0A2R6PA01_ACTCH)	-	-
Glycerolipid Metabolism	Solyc02g086970.3	-1.08783		Aldehyde dehydrogenase (AHRD V3.3 *** A0A2U1MUY7_ARTAN)	-	Aldedh
Glycerolipid Metabolism	Solyc03g006560.3	1.66398		Alpha/beta-Hydrolases superfamily protein (AHRD V3.11 *** tr|O04083|O04083_ARATH)	-	-
Glycerolipid Metabolism	Solyc03g019790.3	4.44611		alpha-galactosidase	Alpha-galactosidase [Source:UniProtKB/TrEMBL;Acc:K4BEV1]	-
Glycerolipid Metabolism	Solyc03g098020.3	-2.3893	-1.20108	Alpha/beta-Hydrolases superfamily protein (AHRD V3.3 *** Q94AM5_ARATH)	-	-
Glycerolipid Metabolism	Solyc03g115370.3	1.51955		Diacylglycerol kinase (AHRD V3.3 *** A0A1U8G5K6_CAPAN)	Diacylglycerol kinase [Source:UniProtKB/TrEMBL;Acc:K4BL39]	C1_1
Glycerolipid Metabolism	Solyc03g117490.3	-2.20041		Glycerol kinase (AHRD V3.11 *** tr|A0A1U8FUZ6|A0A1U8FUZ6_CAPAN)	-	FGGY_N
Glycerolipid Metabolism	Solyc04g008730.3	-3.41597	-2.05083	Alpha-galactosidase (AHRD V3.3 *** K4BP29_SOLLC)	Alpha-galactosidase [Source:UniProtKB/TrEMBL;Acc:K4BP29]	-
Glycerolipid Metabolism	Solyc04g010250.3	-6.96612	-6.73162	Alpha/beta-Hydrolases superfamily protein (AHRD V3.3 *** Q8RXN7_ARATH)	-	-
Glycerolipid Metabolism	Solyc04g011600.3	6.02946		Glycerol-3-phosphate acyltransferase 5 (AHRD V3.11 *** tr|A0A1U8H0F1|A0A1U8H0F1_CAPAN)	-	-
Glycerolipid Metabolism	Solyc04g079100.3	1.61322	1.52463	Phosphatidate phosphatase PA.1	-	-
Glycerolipid Metabolism	Solyc04g079880.3	-2.7766		DNA damage-binding protein.1	Probable 1-acyl-sn-glycerol-3-phosphate acyltransferase 4 [Source:Projected from Arabidopsis thaliana (AT1G75020) UniProtKB/Swiss-Prot;Acc:Q8L4Y2]	Acyltransferase
Glycerolipid Metabolism	Solyc05g005700.3	-4.78462	-2.48435	Aldehyde dehydrogenase (AHRD V3.3 *** Q43274_MAIZE)	-	Aldedh
Glycerolipid Metabolism	Solyc05g008805.1	-2.69778	-1.66596		Lipid phosphate phosphatase 2 [Source:Projected from Arabidopsis thaliana (AT1G15080) UniProtKB/Swiss-Prot;Acc:Q9XI60]	-
Glycerolipid Metabolism	Solyc05g008815.1	-3.7984	-2.47629		-	-
Glycerolipid Metabolism	Solyc05g008820.3	-4.78373	-5.19009	Lipid phosphate phosphatase (AHRD V3.3 *** A0A2P5ENE9_TREOI)	-	-
Glycerolipid Metabolism	Solyc05g056420.3	-4.80481	-6.95321	Diacylglycerol kinase (AHRD V3.3 *** A0A2G2VD67_CAPBA)	Diacylglycerol kinase [Source:UniProtKB/TrEMBL;Acc:K4C2W6]	C1_1
Glycerolipid Metabolism	Solyc06g009270.3	-4.94432	-3.1911	Diacylglycerol kinase (AHRD V3.3 *** A0A2G3ATC8_CAPCH)	Diacylglycerol kinase [Source:UniProtKB/TrEMBL;Acc:K4C3V7]	-
Glycerolipid Metabolism	Solyc06g060250.3	-1.28495		Aldehyde dehydrogenase (AHRD V3.3 *** A0A2G2WJP7_CAPBA)	Aldehyde dehydrogenase [Source:UniProtKB/TrEMBL;Acc:K4C6K6]	Aldedh
Glycerolipid Metabolism	Solyc07g005580.3	1.61744		1-acyl-sn-glycerol-3-phosphate acyltransferase (AHRD V3.3 *** A0A2G3BXE9_CAPCH)	1-acyl-sn-glycerol-3-phosphate acyltransferase [Source:UniProtKB/TrEMBL;Acc:K4CB29]	Acyltransferase
Glycerolipid Metabolism	Solyc07g040740.3	-4.94633	-2.44048	O-acyltransferase (AHRD V3.3 *** A0A2G2Z173_CAPAN)	O-acyltransferase [Source:UniProtKB/TrEMBL;Acc:K4CDV1]	MBOAT
Glycerolipid Metabolism	Solyc07g041210.3	2.47835	1.45186	Phospholipid:diacylglycerol acyltransferase (AHRD V3.3 *** A0A2U1KQW5_ARTAN)	-	-
Glycerolipid Metabolism	Solyc07g054830.3	-2.06547		diacylglycerol kinase	-	-
Glycerolipid Metabolism	Solyc07g056320.3	-1.12026	1.29098	Glycerol-3-phosphate acyltransferase.1	-	Acyltransferase
Glycerolipid Metabolism	Solyc08g007890.3	1.75115		Aldehyde dehydrogenase family 2 member mitochondrial-like (AHRD V3.3 *-* A0A2K3PGY0_TRIPR)	-	-
Glycerolipid Metabolism	Solyc08g063080.3	1.80832		UDP-sulfoquinovose synthase (AHRD V3.3 *** B6T784_MAIZE)	UDP-sulfoquinovose synthase [Source:UniProtKB/TrEMBL;Acc:C0LIR3]	Epimerase
Glycerolipid Metabolism	Solyc08g080340.3	-1.56691		Lysophospholipid acyltransferase.1	-	MBOAT
Glycerolipid Metabolism	Solyc08g082340.3	1.57112	1.47148	glycerol-3-phosphate acyltransferase 3-like (AHRD V3.3 *** A0A2I4GCC2_9ROSI)	GPAT9 [Source:Projected from Arabidopsis thaliana (AT5G60620) UniProtKB/TrEMBL;Acc:A0A178UCY8]	Acyltransferase
Glycerolipid Metabolism	Solyc09g005910.3	-1.48258	-1.00277	Phosphatidate phosphatase PA.1	-	-
Glycerolipid Metabolism	Solyc09g011240.3	-2.38524	-2.6076	NAD(P)-linked oxidoreductase superfamily protein (AHRD V3.3 *** A0A2U1L511_ARTAN)	-	Aldo_ket_red
Glycerolipid Metabolism	Solyc09g014350.3	6.31085	5.59102	Glycerol-3-phosphate acyltransferase	-	Acyltransferase
Glycerolipid Metabolism	Solyc09g015070.3	6.16003		NAD(P)-linked oxidoreductase superfamily protein (AHRD V3.3 *** A0A2U1N452_ARTAN)	-	Aldo_ket_red
Glycerolipid Metabolism	Solyc09g075140.3	1.19239	1.03621	Alpha/beta-Hydrolases superfamily protein (AHRD V3.3 *** A0A2U1LF81_ARTAN)	-	-
Glycerolipid Metabolism	Solyc10g008640.3		-1.01927	Diacylglycerol kinase (AHRD V3.3 *** A0A2G2YJ92_CAPAN)	Diacylglycerol kinase [Source:UniProtKB/TrEMBL;Acc:K4CY41]	-
Glycerolipid Metabolism	Solyc10g017580.3		-1.98925	Digalactosyldiacylglycerol synthase 2	-	-
Glycerolipid Metabolism	Solyc10g054272.1	-2.81903			-	Hydrolase
Glycerolipid Metabolism	Solyc10g079110.2	-2.60428	-1.00072	1-acyl-sn-glycerol-3-phosphate acyltransferase 2 (AHRD V3.3 *** A0A2G2YP29_CAPAN)	-	Acyltransferase
Glycerolipid Metabolism	Solyc10g079770.2	-2.1425	-2.16949	triacylglycerol lipase SDP1-like (AHRD V3.3 *** A0A2I4ECT5_9ROSI)	-	-
Glycerolipid Metabolism	Solyc10g085100.2		-2.97266	Sulfoquinovosyl transferase SQD2 (AHRD V3.3 *** A0A2G2YM20_CAPAN)	-	Glycos_transf_1
Glycerolipid Metabolism	Solyc11g066710.2	3.35087		Phospholipid:diacylglycerol acyltransferase (AHRD V3.11 *** tr|A0A2U1LAW7|A0A2U1LAW7_ARTAN)	-	-
Glycerolipid Metabolism	Solyc12g005380.2	-7.48712	-6.49605	Diacylglycerol kinase (AHRD V3.3 *** A0A1U8FQ95_CAPAN)	-	-
Glycerolipid Metabolism	Solyc12g008970.2	-2.99327	-1.25183	O-acyltransferase (AHRD V3.3 *** A0A2G2X3X8_CAPBA)	-	-
Glycerolipid Metabolism	Solyc12g039180.2	1.32463		Diacylglycerol kinase (AHRD V3.3 *** A0A1U8G5K6_CAPAN)	Diacylglycerol kinase [Source:UniProtKB/TrEMBL;Acc:K4DER4]	C1_1
Glycerolipid Metabolism	Solyc12g056420.2	-6.15155		Lysophospholipid acyltransferase.1	-	MBOAT
Glycerolipid Metabolism	Solyc12g098850.2	-1.8594		ethylene-forming enzyme	-	-
